# Supplementary material for: The Rhododendron Genome and Chromosomal Organization Provide Insight into Shared Whole-Genome Duplications across the Heath Family (Ericaceae)
Source: Genome Biol Evol. 2019 Nov 18;11(12):3353–71. doi: 10.1093/gbe/evz245 (PMC6907397; doi:10.1093/gbe/evz245)
Supplement: evz245_Supplementary_Data [file evz245_supplementary_data.zip]

Archive with 3 entries (3 files):
- RwillMS_SupplMethods_GBE.pdf
- Supplemental_Figures_GBE_revision_111419_untracked.pdf
- Supplemental_Tables_GBE_revision_061919.xlsx
