# Supplementary material for: The Rhododendron Genome and Chromosomal Organization Provide Insight into Shared Whole-Genome Duplications across the Heath Family (Ericaceae)
Source: Genome Biol Evol. 2019 Nov 18;11(12):3353–71. doi: 10.1093/gbe/evz245 (PMC6907397; doi:10.1093/gbe/evz245)
Supplement: evz245_Supplementary_Data [file evz245_supplementary_data.zip › Supplemental_Tables_GBE_revision_061919.xlsx]

## Sheet: Suppl Table S1
Supplemental Table S1	Shotgun sequencing libraries created for the de novo assembly of the R. williamsianum genome using the ALLPATHS-LG assembler
Library	Mean Insert Size (bp)1	Standard Deviation (bp)	Orientation
Short Fragment Library	180	50	Inward
Short Jumping Library 1	1746	658	Outward
Short Jumping Library 2	2283	934	Outward
Short Jumping Library 3	2513	1544	Outward
Long Jumping Fosmid Library	29000	10000	Inward
1 Insert size estimates for the overlapping fragment library are based on running an electrophoretic gel. The insert size estimates for the jumping libraries are based on alignment of these reads against a preliminary assembly constructed by running ALLPATHS-LG with only the overlapping fragment library. The alignment was performed using BWA (Li and Durbin 2009) with default parameters.

## Sheet: Suppl Table S2
Supplemental Table S2	Blast2GO annotation of the Rhododendron williamsianum genome predicted genes
	Tags	SeqName	Description	Length	#Hits	e-Value	sim mean	#GO	GO IDs	GO Names	Enzyme Codes	Enzyme Names	InterPro IDs	InterPro GO IDs	InterPro GO Names
TRUE	[INTERPRO, NO-BLAST]	C3L33_19000-RA	---NA---	299									mobidb-lite (MOBIDB_LITE); PTHR33595 (PANTHER); PTHR33595 (PANTHER); PTHR33595:SF4 (PANTHER)	no GO terms	no GO terms
TRUE	[INTERPRO, BLASTED, MAPPED, ANNOTATED]	C3L33_19002-RA	ERECT_ARATHLRR receptor-like serine/threonine-protein kinase ERECTA OS=Arabidopsis thaliana GN=ERECTA PE=1 SV=1	673	1	1.20695e-46	44.86	1	F:GO:0005515	F:protein binding			IPR001611 (PFAM); IPR001611 (PFAM); IPR003591 (SMART); IPR013210 (PFAM); IPR032675 (G3DSA:3.80.10.GENE3D); IPR032675 (G3DSA:3.80.10.GENE3D); IPR032675 (G3DSA:3.80.10.GENE3D); PTHR27004:SF44 (PANTHER); PTHR27004:SF44 (PANTHER); PTHR27004 (PANTHER); PTHR27004 (PANTHER); SIGNAL_PEPTIDE (PHOBIUS); SIGNAL_PEPTIDE_H_REGION (PHOBIUS); NON_CYTOPLASMIC_DOMAIN (PHOBIUS); SIGNAL_PEPTIDE_C_REGION (PHOBIUS); …	F:GO:0005515	F:protein binding
TRUE	[INTERPRO, BLASTED, MAPPED, ANNOTATED]	C3L33_18996-RA	LHT1_ARATHLysine histidine transporter 1 OS=Arabidopsis thaliana GN=LHT1 PE=1 SV=1	458	1	0	86.23	7	P:GO:0003333; C:GO:0005886; F:GO:0015171; F:GO:0015293; C:GO:0016021; P:GO:0043090; P:GO:0080167	P:amino acid transmembrane transport; C:plasma membrane; F:amino acid transmembrane transporter activity; F:symporter activity; C:integral component of membrane; P:amino acid import; P:response to karrikin			IPR013057 (PFAM); PTHR22950:SF356 (PANTHER); PTHR22950 (PANTHER); TRANSMEMBRANE (PHOBIUS); TRANSMEMBRANE (PHOBIUS); TRANSMEMBRANE (PHOBIUS); CYTOPLASMIC_DOMAIN (PHOBIUS); CYTOPLASMIC_DOMAIN (PHOBIUS); TRANSMEMBRANE (PHOBIUS); CYTOPLASMIC_DOMAIN (PHOBIUS); CYTOPLASMIC_DOMAIN (PHOBIUS); TRANSMEMBRANE (PHOBIUS); TRANSMEMBRANE (PHOBIUS); CYTOPLASMIC_DOMAIN (PHOBIUS); TRANSMEMBRANE (PHOBIUS); TRANSMEM…	no GO terms	no GO terms
TRUE	[INTERPRO, BLASTED, MAPPED]	C3L33_18997-RA	Y5285_ARATHTLC domain-containing protein At5g14285 OS=Arabidopsis thaliana GN=At5g14285 PE=2 SV=1	757	1	1.92569e-19	68.82	2	C:GO:0016020; C:GO:0016021	C:membrane; C:integral component of membrane			Coil (COILS); IPR000313 (SMART); G3DSA:2.30.30.140 (GENE3D); IPR000313 (PFAM); PTHR10688:SF3 (PANTHER); PTHR10688 (PANTHER); PTHR10688 (PANTHER); PTHR10688:SF3 (PANTHER); PTHR10688 (PANTHER); PTHR10688:SF3 (PANTHER); NON_CYTOPLASMIC_DOMAIN (PHOBIUS); TRANSMEMBRANE (PHOBIUS); TRANSMEMBRANE (PHOBIUS); TRANSMEMBRANE (PHOBIUS); CYTOPLASMIC_DOMAIN (PHOBIUS); CYTOPLASMIC_DOMAIN (PHOBIUS); NON_CYTOPLASM…	no GO terms	no GO terms
TRUE	[INTERPRO, BLASTED, MAPPED, ANNOTATED]	C3L33_19001-RA	CY11_SOLTUCytochrome c1-1, heme protein, mitochondrial OS=Solanum tuberosum GN=CYCL PE=2 SV=1	294	1	1.02094e-168	84.88	2	F:GO:0009055; F:GO:0020037	F:electron transfer activity; F:heme binding			IPR002326 (PRINTS); IPR002326 (PFAM); G3DSA:1.20.5.100 (GENE3D); IPR036909 (G3DSA:1.10.760.GENE3D); IPR002326 (PANTHER); PTHR10266:SF6 (PANTHER); CYTOPLASMIC_DOMAIN (PHOBIUS); TRANSMEMBRANE (PHOBIUS); NON_CYTOPLASMIC_DOMAIN (PHOBIUS); IPR009056 (PROSITE_PROFILES); IPR021157 (SUPERFAMILY); IPR036909 (SUPERFAMILY)	F:GO:0009055; F:GO:0020037	F:electron transfer activity; F:heme binding
TRUE	[INTERPRO, BLASTED, MAPPED, ANNOTATED]	C3L33_18998-RA	Y5285_ARATHTLC domain-containing protein At5g14285 OS=Arabidopsis thaliana GN=At5g14285 PE=2 SV=1	248	1	3.03209e-112	78.69	1	C:GO:0016021	C:integral component of membrane			IPR006634 (SMART); PTHR31766:SF2 (PANTHER); PTHR31766 (PANTHER); NON_CYTOPLASMIC_DOMAIN (PHOBIUS); NON_CYTOPLASMIC_DOMAIN (PHOBIUS); CYTOPLASMIC_DOMAIN (PHOBIUS); TRANSMEMBRANE (PHOBIUS); TRANSMEMBRANE (PHOBIUS); CYTOPLASMIC_DOMAIN (PHOBIUS); CYTOPLASMIC_DOMAIN (PHOBIUS); TRANSMEMBRANE (PHOBIUS); TRANSMEMBRANE (PHOBIUS); NON_CYTOPLASMIC_DOMAIN (PHOBIUS); NON_CYTOPLASMIC_DOMAIN (PHOBIUS); TRANSMEM…	C:GO:0016021	C:integral component of membrane
TRUE	[INTERPRO, BLASTED, MAPPED, ANNOTATED]	C3L33_19004-RA	GSO1_ARATHLRR receptor-like serine/threonine-protein kinase GSO1 OS=Arabidopsis thaliana GN=GSO1 PE=1 SV=1	907	1	9.04461e-78	49.31	1	F:GO:0005515	F:protein binding			IPR003591 (SMART); IPR001611 (PFAM); IPR032675 (G3DSA:3.80.10.GENE3D); IPR013210 (PFAM); IPR032675 (G3DSA:3.80.10.GENE3D); IPR013057 (PFAM); IPR001611 (PFAM); IPR032675 (G3DSA:3.80.10.GENE3D); IPR032675 (G3DSA:3.80.10.GENE3D); PTHR27004 (PANTHER); PTHR27004:SF41 (PANTHER); PTHR27004:SF41 (PANTHER); PTHR27004 (PANTHER); PTHR27004:SF41 (PANTHER); PTHR27004:SF41 (PANTHER); PTHR27004 (PANTHER); PTHR2…	F:GO:0005515	F:protein binding
TRUE	[INTERPRO, BLASTED, MAPPED, ANNOTATED]	C3L33_19007-RA	PHB3_ARATHProhibitin-3, mitochondrial OS=Arabidopsis thaliana GN=PHB3 PE=1 SV=1	278	1	1.57266e-176	94.2	1	C:GO:0016020	C:membrane			Coil (COILS); IPR000163 (PRINTS); IPR001107 (SMART); IPR001107 (PFAM); IPR000163 (PANTHER); PTHR23222:SF9 (PANTHER); IPR000163 (CDD); IPR036013 (SUPERFAMILY)	C:GO:0016020	C:membrane
TRUE	[INTERPRO, BLASTED, MAPPED, ANNOTATED]	C3L33_19014-RA	AUG6_ARATHAUGMIN subunit 6 OS=Arabidopsis thaliana GN=AUG6 PE=1 SV=1	704	1	0	73.02	2	P:GO:0051225; C:GO:0070652	P:spindle assembly; C:HAUS complex			IPR028163 (PFAM); mobidb-lite (MOBIDB_LITE); mobidb-lite (MOBIDB_LITE); mobidb-lite (MOBIDB_LITE); mobidb-lite (MOBIDB_LITE); mobidb-lite (MOBIDB_LITE); IPR026797 (PANTHER)	P:GO:0051225; C:GO:0070652	P:spindle assembly; C:HAUS complex
TRUE	[INTERPRO, BLASTED, MAPPED, ANNOTATED]	C3L33_19015-RA	2A5N_ARATHSerine/threonine protein phosphatase 2A 59 kDa regulatory subunit B' eta isoform OS=Arabidopsis thaliana GN=B'ETA PE=1 SV=1	524	1	0	82.39	4	C:GO:0000159; F:GO:0005488; P:GO:0007165; F:GO:0019888	C:protein phosphatase type 2A complex; F:binding; P:signal transduction; F:protein phosphatase regulator activity			IPR002554 (PFAM); IPR002554 (PIRSF); IPR011989 (G3DSA:1.25.10.GENE3D); IPR002554 (PANTHER); PTHR10257:SF46 (PANTHER); IPR016024 (SUPERFAMILY)	C:GO:0000159; F:GO:0005488; P:GO:0007165; F:GO:0019888	C:protein phosphatase type 2A complex; F:binding; P:signal transduction; F:protein phosphatase regulator activity
TRUE	[INTERPRO, BLASTED, MAPPED, ANNOTATED]	C3L33_19003-RA	FLS2_ARATHLRR receptor-like serine/threonine-protein kinase FLS2 OS=Arabidopsis thaliana GN=FLS2 PE=1 SV=1	801	1	3.95119e-70	48.69	1	F:GO:0005515	F:protein binding			PR00019 (PRINTS); IPR003591 (SMART); SM00365 (SMART); IPR001611 (PFAM); IPR001611 (PFAM); IPR032675 (G3DSA:3.80.10.GENE3D); IPR032675 (G3DSA:3.80.10.GENE3D); IPR032675 (G3DSA:3.80.10.GENE3D); IPR001611 (PFAM); SIGNAL_PEPTIDE_C_REGION (PHOBIUS); SIGNAL_PEPTIDE_N_REGION (PHOBIUS); SIGNAL_PEPTIDE_H_REGION (PHOBIUS); SIGNAL_PEPTIDE (PHOBIUS); NON_CYTOPLASMIC_DOMAIN (PHOBIUS); SignalP-noTM (SIGNALP_EU…	F:GO:0005515	F:protein binding
TRUE	[INTERPRO, BLASTED, MAPPED, ANNOTATED]	C3L33_19008-RA	PCNA1_DAUCAProliferating cell nuclear antigen OS=Daucus carota PE=3 SV=1	115	1	5.31275e-38	92.75	3	F:GO:0003677; P:GO:0006275; F:GO:0030337	F:DNA binding; P:regulation of DNA replication; F:DNA polymerase processivity factor activity			G3DSA:3.10.150.10 (GENE3D); IPR022648 (PFAM); IPR000730 (PTHR11352:PANTHER); PTHR11352 (PANTHER); IPR022659 (PROSITE_PATTERNS); SSF55979 (SUPERFAMILY)	F:GO:0003677; P:GO:0006275; F:GO:0030337	F:DNA binding; P:regulation of DNA replication; F:DNA polymerase processivity factor activity
TRUE	[INTERPRO, BLASTED, MAPPED, ANNOTATED]	C3L33_19005-RA	Y5262_ARATHAnkyrin repeat-containing protein At5g02620 OS=Arabidopsis thaliana GN=At5g02620 PE=1 SV=1	659	1	4.96675e-13	48.44	1	F:GO:0005515	F:protein binding			IPR002110 (SMART); IPR036770 (G3DSA:1.25.40.GENE3D); IPR036770 (G3DSA:1.25.40.GENE3D); IPR036770 (G3DSA:1.25.40.GENE3D); IPR020683 (PFAM); PTHR44515 (PANTHER); PTHR44515:SF3 (PANTHER); IPR020683 (PROSITE_PROFILES); IPR002110 (PROSITE_PROFILES); IPR002110 (PROSITE_PROFILES); IPR020683 (CDD); IPR020683 (CDD); IPR036770 (SUPERFAMILY)	F:GO:0005515	F:protein binding
TRUE	[INTERPRO, BLASTED, MAPPED, ANNOTATED]	C3L33_19010-RA	NBP35_ARATHCytosolic Fe-S cluster assembly factor NBP35 OS=Arabidopsis thaliana GN=NBP35 PE=1 SV=1	300	1	6.17485e-174	89.49	1	F:GO:0005524	F:ATP binding			IPR033756 (PFAM); PTHR23264:SF19 (PANTHER); IPR019591 (PANTHER); IPR000808 (PROSITE_PATTERNS); IPR019591 (HAMAP); IPR019591 (CDD); IPR027417 (SUPERFAMILY)	F:GO:0005524	F:ATP binding
TRUE	[INTERPRO, BLASTED, MAPPED, ANNOTATED]	C3L33_19013-RA	PUX1_ARATHPlant UBX domain-containing protein 1 OS=Arabidopsis thaliana GN=PUX1 PE=1 SV=1	246	1	4.43037e-104	77.08	1	F:GO:0005515	F:protein binding			G3DSA:3.10.20.90 (GENE3D); IPR001012 (PFAM); mobidb-lite (MOBIDB_LITE); PTHR23153 (PANTHER); PTHR23153:SF35 (PANTHER); IPR001012 (PROSITE_PROFILES); IPR029071 (SUPERFAMILY)	F:GO:0005515	F:protein binding
TRUE	[INTERPRO, NO-BLAST]	C3L33_19006-RA	---NA---	131									IPR013870 (PFAM); mobidb-lite (MOBIDB_LITE); PTHR28595 (PANTHER)	no GO terms	no GO terms
TRUE	[INTERPRO, BLASTED, MAPPED, ANNOTATED]	C3L33_19009-RA	G3PC_PETCRGlyceraldehyde-3-phosphate dehydrogenase, cytosolic OS=Petroselinum crispum GN=GAPC PE=2 SV=1	281	1	3.63061e-140	78.52	2	F:GO:0016620; P:GO:0055114	F:oxidoreductase activity, acting on the aldehyde or oxo group of donors, NAD or NADP as acceptor; P:oxidation-reduction process			IPR020831 (PRINTS); IPR020828 (SMART); IPR020829 (PFAM); IPR020831 (PIRSF); IPR020828 (PFAM); G3DSA:3.30.360.10 (GENE3D); IPR020831 (PANTHER); PTHR10836:SF63 (PANTHER); NON_CYTOPLASMIC_DOMAIN (PHOBIUS); CYTOPLASMIC_DOMAIN (PHOBIUS); TRANSMEMBRANE (PHOBIUS); IPR036291 (SUPERFAMILY); SSF55347 (SUPERFAMILY)	F:GO:0016620; P:GO:0055114	F:oxidoreductase activity, acting on the aldehyde or oxo group of donors, NAD or NADP as acceptor; P:oxidation-reduction process
TRUE	[INTERPRO, BLASTED, MAPPED, ANNOTATED]	C3L33_19011-RA	NBP35_ARATHCytosolic Fe-S cluster assembly factor NBP35 OS=Arabidopsis thaliana GN=NBP35 PE=1 SV=1	151	1	2.09075e-19	75.86	5	F:GO:0000166; C:GO:0005829; F:GO:0042803; F:GO:0043167; F:GO:0051536	F:nucleotide binding; C:cytosol; F:protein homodimerization activity; F:ion binding; F:iron-sulfur cluster binding			no IPS match	no IPS match	no IPS match
TRUE	[INTERPRO, BLASTED, MAPPED, ANNOTATED]	C3L33_10660-RA	ERF1Z_ARATHEukaryotic peptide chain release factor subunit 1-3 OS=Arabidopsis thaliana GN=ERF1-3 PE=1 SV=1	436	1	0	95.87	3	F:GO:0003747; C:GO:0005737; P:GO:0006415	F:translation release factor activity; C:cytoplasm; P:translational termination			IPR005140 (SMART); IPR024049 (G3DSA:3.30.960.GENE3D); IPR005141 (PFAM); IPR005142 (PFAM); IPR029064 (G3DSA:3.30.1330.GENE3D); IPR004403 (TIGRFAM); G3DSA:3.30.420.60 (GENE3D); IPR005140 (PFAM); IPR004403 (PANTHER); PTHR10113:SF19 (PANTHER); SSF53137 (SUPERFAMILY); IPR024049 (SUPERFAMILY); IPR029064 (SUPERFAMILY)	F:GO:0003747; C:GO:0005737; P:GO:0006415	F:translation release factor activity; C:cytoplasm; P:translational termination
TRUE	[INTERPRO, NO-BLAST]	C3L33_10661-RA	---NA---	238									IPR021410 (PFAM); mobidb-lite (MOBIDB_LITE); mobidb-lite (MOBIDB_LITE); mobidb-lite (MOBIDB_LITE); PTHR33155 (PANTHER); PTHR33155:SF12 (PANTHER); SIGNAL_PEPTIDE_N_REGION (PHOBIUS); SIGNAL_PEPTIDE_H_REGION (PHOBIUS); NON_CYTOPLASMIC_DOMAIN (PHOBIUS); SIGNAL_PEPTIDE (PHOBIUS); SIGNAL_PEPTIDE_C_REGION (PHOBIUS); TMhelix (TMHMM)	no GO terms	no GO terms
TRUE	[INTERPRO, BLASTED, MAPPED, ANNOTATED]	C3L33_22420-RA	ZAT9_ARATHZinc finger protein ZAT9 OS=Arabidopsis thaliana GN=ZAT9 PE=2 SV=1	384	1	9.74146e-62	55.46	1	F:GO:0003676	F:nucleic acid binding			IPR013087 (SMART); PF13912 (PFAM); G3DSA:3.30.160.60 (GENE3D); mobidb-lite (MOBIDB_LITE); mobidb-lite (MOBIDB_LITE); mobidb-lite (MOBIDB_LITE); PTHR26374 (PANTHER); PTHR26374:SF304 (PANTHER); IPR013087 (PROSITE_PATTERNS); IPR013087 (PROSITE_PATTERNS); IPR013087 (PROSITE_PATTERNS); IPR013087 (PROSITE_PROFILES); IPR013087 (PROSITE_PROFILES); IPR013087 (PROSITE_PROFILES); IPR036236 (SUPERFAMILY)	F:GO:0003676	F:nucleic acid binding
TRUE	[INTERPRO, BLASTED, MAPPED, ANNOTATED]	C3L33_22418-RA	ZAT2_ARATHZinc finger protein ZAT2 OS=Arabidopsis thaliana GN=ZAT2 PE=1 SV=1	445	1	1.8222e-27	42.23	1	F:GO:0003676	F:nucleic acid binding			IPR013087 (SMART); PF13912 (PFAM); mobidb-lite (MOBIDB_LITE); mobidb-lite (MOBIDB_LITE); mobidb-lite (MOBIDB_LITE); mobidb-lite (MOBIDB_LITE); PTHR26374 (PANTHER); PTHR26374:SF306 (PANTHER); IPR013087 (PROSITE_PATTERNS); IPR013087 (PROSITE_PATTERNS); IPR013087 (PROSITE_PROFILES); IPR013087 (PROSITE_PROFILES); IPR013087 (PROSITE_PROFILES); IPR036236 (SUPERFAMILY)	F:GO:0003676	F:nucleic acid binding
TRUE	[INTERPRO, NO-BLAST, ANNOTATED]	C3L33_22421-RA	---NA---	328				1	F:GO:0003676	F:nucleic acid binding			IPR000504 (SMART); IPR025558 (PFAM); IPR012677 (G3DSA:3.30.70.GENE3D); IPR000504 (PFAM); mobidb-lite (MOBIDB_LITE); PTHR23147 (PANTHER); PTHR23147:SF17 (PANTHER); IPR000504 (PROSITE_PROFILES); IPR035979 (SUPERFAMILY)	F:GO:0003676	F:nucleic acid binding
TRUE	[INTERPRO, NO-BLAST]	C3L33_22419-RA	---NA---	161									IPR032739 (PFAM); mobidb-lite (MOBIDB_LITE); mobidb-lite (MOBIDB_LITE); IPR032739 (PANTHER)	no GO terms	no GO terms
TRUE	[INTERPRO, BLASTED, MAPPED, ANNOTATED]	C3L33_02886-RA	ELF4_ARATHProtein EARLY FLOWERING 4 OS=Arabidopsis thaliana GN=ELF4 PE=1 SV=1	149	1	5.44215e-31	74.74	1	P:GO:0042753	P:positive regulation of circadian rhythm			Coil (COILS); IPR009741 (PFAM); mobidb-lite (MOBIDB_LITE); PTHR33469:SF5 (PANTHER); IPR009741 (PANTHER)	P:GO:0042753	P:positive regulation of circadian rhythm
TRUE	[INTERPRO, BLASTED, MAPPED, ANNOTATED]	C3L33_02885-RA	Y2090_ARATHPutative ABC1 protein At2g40090 OS=Arabidopsis thaliana GN=At2g40090 PE=2 SV=2	548	1	0	76.88	1	F:GO:0005215	F:transporter activity			IPR004147 (PFAM); PTHR43173 (PANTHER); PTHR43173:SF12 (PANTHER); SIGNAL_PEPTIDE_H_REGION (PHOBIUS); SIGNAL_PEPTIDE_N_REGION (PHOBIUS); SIGNAL_PEPTIDE (PHOBIUS); SIGNAL_PEPTIDE_C_REGION (PHOBIUS); NON_CYTOPLASMIC_DOMAIN (PHOBIUS); cd13969 (CDD); SignalP-noTM (SIGNALP_GRAM_NEGATIVE); SignalP-TM (SIGNALP_GRAM_POSITIVE); IPR011009 (SUPERFAMILY); TMhelix (TMHMM)	no GO terms	no GO terms
TRUE	[INTERPRO, BLASTED, MAPPED, ANNOTATED]	C3L33_02883-RA	C90A1_ARATHCytochrome P450 90A1 OS=Arabidopsis thaliana GN=CYP90A1 PE=2 SV=1	483	1	0	88.01	4	F:GO:0005506; F:GO:0016705; F:GO:0020037; P:GO:0055114	F:iron ion binding; F:oxidoreductase activity, acting on paired donors, with incorporation or reduction of molecular oxygen; F:heme binding; P:oxidation-reduction process			IPR001128 (PRINTS); IPR002401 (PRINTS); IPR001128 (PFAM); IPR036396 (G3DSA:1.10.630.GENE3D); PTHR24286 (PANTHER); PTHR24286:SF44 (PANTHER); IPR017972 (PROSITE_PATTERNS); TRANSMEMBRANE (PHOBIUS); CYTOPLASMIC_DOMAIN (PHOBIUS); NON_CYTOPLASMIC_DOMAIN (PHOBIUS); IPR036396 (SUPERFAMILY); TMhelix (TMHMM); TMhelix (TMHMM)	F:GO:0005506; F:GO:0016705; F:GO:0020037; P:GO:0055114	F:iron ion binding; F:oxidoreductase activity, acting on paired donors, with incorporation or reduction of molecular oxygen; F:heme binding; P:oxidation-reduction process
TRUE	[INTERPRO, BLASTED, MAPPED, ANNOTATED]	C3L33_02889-RA	NFXL2_ARATHNF-X1-type zinc finger protein NFXL2 OS=Arabidopsis thaliana GN=NFXL2 PE=1 SV=2	436	1	2.57548e-154	77.49	4	F:GO:0003700; C:GO:0005634; P:GO:0006355; F:GO:0008270	F:DNA-binding transcription factor activity; C:nucleus; P:regulation of transcription, DNA-templated; F:zinc ion binding			IPR000967 (SMART); mobidb-lite (MOBIDB_LITE); IPR034078 (PANTHER); PTHR12360:SF1 (PANTHER); IPR019786 (PROSITE_PATTERNS); IPR001841 (PROSITE_PROFILES); cd06008 (CDD); cd06008 (CDD); cd06008 (CDD); cd06008 (CDD); SSF57850 (SUPERFAMILY)	F:GO:0003700; C:GO:0005634; P:GO:0006355; F:GO:0008270	F:DNA-binding transcription factor activity; C:nucleus; P:regulation of transcription, DNA-templated; F:zinc ion binding
TRUE	[INTERPRO, BLASTED, MAPPED, ANNOTATED]	C3L33_02890-RA	PMA8_ARATHATPase 8, plasma membrane-type OS=Arabidopsis thaliana GN=AHA8 PE=3 SV=1	662	1	0	86.62	2	F:GO:0000166; C:GO:0016021	F:nucleotide binding; C:integral component of membrane			Coil (COILS); IPR001757 (PRINTS); PR00119 (PRINTS); G3DSA:1.20.1110.10 (GENE3D); PF00702 (PFAM); IPR023299 (G3DSA:3.40.1110.GENE3D); IPR001757 (TIGRFAM); PTHR42861:SF40 (PANTHER); PTHR42861:SF40 (PANTHER); PTHR42861 (PANTHER); PTHR42861 (PANTHER); PTHR42861 (PANTHER); PTHR42861:SF40 (PANTHER); NON_CYTOPLASMIC_DOMAIN (PHOBIUS); TRANSMEMBRANE (PHOBIUS); NON_CYTOPLASMIC_DOMAIN (PHOBIUS); TRANSMEMBRA…	F:GO:0000166; C:GO:0016021	F:nucleotide binding; C:integral component of membrane
TRUE	[INTERPRO, BLASTED, MAPPED, ANNOTATED]	C3L33_02882-RA	C90A1_ARATHCytochrome P450 90A1 OS=Arabidopsis thaliana GN=CYP90A1 PE=2 SV=1	515	1	1.73863e-93	68.13	4	F:GO:0005506; F:GO:0016705; F:GO:0020037; P:GO:0055114	F:iron ion binding; F:oxidoreductase activity, acting on paired donors, with incorporation or reduction of molecular oxygen; F:heme binding; P:oxidation-reduction process			IPR002401 (PRINTS); IPR001128 (PRINTS); IPR001128 (PFAM); IPR036396 (G3DSA:1.10.630.GENE3D); PTHR24286:SF44 (PANTHER); PTHR24286:SF44 (PANTHER); PTHR24286 (PANTHER); IPR017972 (PROSITE_PATTERNS); NON_CYTOPLASMIC_DOMAIN (PHOBIUS); TRANSMEMBRANE (PHOBIUS); CYTOPLASMIC_DOMAIN (PHOBIUS); IPR036396 (SUPERFAMILY); TMhelix (TMHMM)	F:GO:0005506; F:GO:0016705; F:GO:0020037; P:GO:0055114	F:iron ion binding; F:oxidoreductase activity, acting on paired donors, with incorporation or reduction of molecular oxygen; F:heme binding; P:oxidation-reduction process
TRUE	[INTERPRO, BLASTED, MAPPED, ANNOTATED]	C3L33_02881-RA	CRL_ARATHChromophore lyase CRL, chloroplastic OS=Arabidopsis thaliana GN=CRL PE=1 SV=1	228	1	1.07078e-32	84.51	2	F:GO:0016829; P:GO:0017009	F:lyase activity; P:protein-phycocyanobilin linkage			IPR010404 (PANTHER); PTHR35137:SF1 (PANTHER); SignalP-TM (SIGNALP_GRAM_POSITIVE)	F:GO:0016829; P:GO:0017009	F:lyase activity; P:protein-phycocyanobilin linkage
TRUE	[INTERPRO, NO-BLAST]	C3L33_02884-RA	---NA---	196									PTHR34953:SF1 (PANTHER); PTHR34953 (PANTHER); TRANSMEMBRANE (PHOBIUS); TRANSMEMBRANE (PHOBIUS); NON_CYTOPLASMIC_DOMAIN (PHOBIUS); CYTOPLASMIC_DOMAIN (PHOBIUS); TRANSMEMBRANE (PHOBIUS); CYTOPLASMIC_DOMAIN (PHOBIUS); TRANSMEMBRANE (PHOBIUS); CYTOPLASMIC_DOMAIN (PHOBIUS); NON_CYTOPLASMIC_DOMAIN (PHOBIUS); TMhelix (TMHMM); TMhelix (TMHMM); TMhelix (TMHMM); TMhelix (TMHMM)	no GO terms	no GO terms
TRUE	[INTERPRO, BLASTED, MAPPED, ANNOTATED]	C3L33_02880-RA	YIPL_SOLTUProtein yippee-like OS=Solanum tuberosum PE=2 SV=1	129	1	6.04241e-77	89.92	1	F:GO:0046872	F:metal ion binding			IPR004910 (PFAM); PTHR13848 (PANTHER); PTHR13848:SF38 (PANTHER); IPR034751 (PROSITE_PROFILES)	no GO terms	no GO terms
TRUE	[INTERPRO, BLASTED, MAPPED, ANNOTATED]	C3L33_02891-RA	CYSP1_HAECOCathepsin B-like cysteine proteinase 1 OS=Haemonchus contortus GN=AC-1 PE=2 SV=1	89	1	3.62543e-10	59.09	2	P:GO:0006508; F:GO:0008234	P:proteolysis; F:cysteine-type peptidase activity			G3DSA:3.90.70.10 (GENE3D); IPR000668 (PFAM); IPR038765 (SUPERFAMILY)	P:GO:0006508; F:GO:0008234	P:proteolysis; F:cysteine-type peptidase activity
TRUE	[INTERPRO, NO-BLAST]	C3L33_22962-RA	---NA---	406									IPR024752 (PFAM); PTHR31704:SF12 (PANTHER); PTHR31704 (PANTHER)	no GO terms	no GO terms
TRUE	[INTERPRO, BLASTED, MAPPED, ANNOTATED]	C3L33_22961-RA	GT18_ARATHXyloglucan galactosyltransferase XLT2 OS=Arabidopsis thaliana GN=XLT2 PE=1 SV=1	543	1	6.88255e-174	75.25	2	P:GO:0006486; F:GO:0016757	P:protein glycosylation; F:transferase activity, transferring glycosyl groups			IPR004263 (PFAM); PTHR11062 (PANTHER); PTHR11062:SF56 (PANTHER); TRANSMEMBRANE (PHOBIUS); NON_CYTOPLASMIC_DOMAIN (PHOBIUS); CYTOPLASMIC_DOMAIN (PHOBIUS); TRANSMEMBRANE (PHOBIUS); NON_CYTOPLASMIC_DOMAIN (PHOBIUS); TMhelix (TMHMM); TMhelix (TMHMM)	P:GO:0006486; F:GO:0016757	P:protein glycosylation; F:transferase activity, transferring glycosyl groups
TRUE	[INTERPRO, BLASTED, MAPPED, ANNOTATED]	C3L33_22963-RA	GT18_ARATHXyloglucan galactosyltransferase XLT2 OS=Arabidopsis thaliana GN=XLT2 PE=1 SV=1	532	1	3.14654e-172	76.38	2	P:GO:0006486; F:GO:0016757	P:protein glycosylation; F:transferase activity, transferring glycosyl groups			IPR004263 (PFAM); PTHR11062:SF114 (PANTHER); PTHR11062 (PANTHER); NON_CYTOPLASMIC_DOMAIN (PHOBIUS); CYTOPLASMIC_DOMAIN (PHOBIUS); TRANSMEMBRANE (PHOBIUS)	P:GO:0006486; F:GO:0016757	P:protein glycosylation; F:transferase activity, transferring glycosyl groups
TRUE	[INTERPRO, BLASTED, MAPPED, ANNOTATED]	C3L33_22682-RA	ASR2_SOLLCAbscisic stress-ripening protein 2 OS=Solanum lycopersicum GN=ASR2 PE=4 SV=1	244	1	1.63909e-18	86.76	1	P:GO:0006950	P:response to stress			IPR003496 (PFAM); mobidb-lite (MOBIDB_LITE); mobidb-lite (MOBIDB_LITE); mobidb-lite (MOBIDB_LITE); IPR003496 (PANTHER); PTHR33801:SF7 (PANTHER); NON_CYTOPLASMIC_DOMAIN (PHOBIUS); TRANSMEMBRANE (PHOBIUS); CYTOPLASMIC_DOMAIN (PHOBIUS)	P:GO:0006950	P:response to stress
TRUE	[INTERPRO, BLASTED, MAPPED]	C3L33_19262-RA	NATT3_THANINatterin-3 OS=Thalassophryne nattereri PE=1 SV=1	570	1	2.98181e-06	46.36	4	C:GO:0005576; P:GO:0009405; F:GO:0016787; F:GO:0090729	C:extracellular region; P:pathogenesis; F:hydrolase activity; F:toxin activity			IPR008998 (SMART); G3DSA:2.80.10.50 (GENE3D); G3DSA:2.170.15.10 (GENE3D); IPR008998 (PFAM); IPR004991 (PFAM); G3DSA:2.80.10.50 (GENE3D); PTHR39244 (PANTHER); IPR036242 (SUPERFAMILY); SSF56973 (SUPERFAMILY); IPR036242 (SUPERFAMILY)	no GO terms	no GO terms
TRUE	[INTERPRO, NO-BLAST]	C3L33_19264-RA	---NA---	254									IPR008998 (SMART); G3DSA:2.80.10.50 (GENE3D); IPR008998 (PFAM); PTHR39244 (PANTHER); IPR036242 (SUPERFAMILY)	no GO terms	no GO terms
TRUE	[INTERPRO, NO-BLAST]	C3L33_19263-RA	---NA---	238									IPR008998 (SMART); G3DSA:2.80.10.50 (GENE3D); IPR008998 (PFAM); PTHR39244 (PANTHER); IPR036242 (SUPERFAMILY)	no GO terms	no GO terms
TRUE	[INTERPRO, NO-BLAST]	C3L33_18419-RA	---NA---	246									PTHR35115 (PANTHER); PTHR35115:SF3 (PANTHER)	no GO terms	no GO terms
TRUE	[INTERPRO, NO-BLAST]	C3L33_18420-RA	---NA---	72									PTHR35115:SF3 (PANTHER); PTHR35115 (PANTHER); SIGNAL_PEPTIDE_H_REGION (PHOBIUS); NON_CYTOPLASMIC_DOMAIN (PHOBIUS); SIGNAL_PEPTIDE (PHOBIUS); SIGNAL_PEPTIDE_C_REGION (PHOBIUS); SIGNAL_PEPTIDE_N_REGION (PHOBIUS)	no GO terms	no GO terms
TRUE	[INTERPRO, BLASTED, MAPPED, ANNOTATED]	C3L33_18421-RA	Y3028_ARATHUncharacterized acetyltransferase At3g50280 OS=Arabidopsis thaliana GN=At3g50280 PE=3 SV=1	196	1	1.90018e-17	63.95	1	F:GO:0016747	F:transferase activity, transferring acyl groups other than amino-acyl groups			IPR003480 (PFAM); IPR023213 (G3DSA:3.30.559.GENE3D); PTHR31896 (PANTHER); PTHR31896:SF9 (PANTHER)	F:GO:0016747	F:transferase activity, transferring acyl groups other than amino-acyl groups
TRUE	[INTERPRO, BLASTED, MAPPED, ANNOTATED]	C3L33_12895-RA	PRL1_ARATHProtein pleiotropic regulatory locus 1 OS=Arabidopsis thaliana GN=PRL1 PE=1 SV=1	525	1	0	78.23	1	F:GO:0005515	F:protein binding			IPR020472 (PRINTS); IPR001680 (SMART); IPR015943 (G3DSA:2.130.10.GENE3D); IPR001680 (PFAM); mobidb-lite (MOBIDB_LITE); PTHR19923 (PANTHER); IPR019775 (PROSITE_PATTERNS); IPR019775 (PROSITE_PATTERNS); IPR001680 (PROSITE_PROFILES); IPR001680 (PROSITE_PROFILES); IPR001680 (PROSITE_PROFILES); IPR017986 (PROSITE_PROFILES); cd00200 (CDD); IPR036322 (SUPERFAMILY)	F:GO:0005515	F:protein binding
TRUE	[INTERPRO, BLASTED, MAPPED, ANNOTATED]	C3L33_12897-RA	RL222_ARATH60S ribosomal protein L22-2 OS=Arabidopsis thaliana GN=RPL22B PE=2 SV=1	126	1	1.39489e-62	92.86	3	F:GO:0003735; C:GO:0005840; P:GO:0006412	F:structural constituent of ribosome; C:ribosome; P:translation			IPR002671 (PFAM); IPR038526 (G3DSA:3.30.1360.GENE3D); PTHR10064:SF5 (PANTHER); IPR002671 (PANTHER)	F:GO:0003735; C:GO:0005622; C:GO:0005840; P:GO:0006412	F:structural constituent of ribosome; C:intracellular; C:ribosome; P:translation
TRUE	[INTERPRO, NO-BLAST]	C3L33_12898-RA	---NA---	393									mobidb-lite (MOBIDB_LITE); mobidb-lite (MOBIDB_LITE); PTHR34460:SF2 (PANTHER); PTHR34460 (PANTHER); PTHR34460:SF2 (PANTHER); PTHR34460 (PANTHER)	no GO terms	no GO terms
TRUE	[INTERPRO, NO-BLAST]	C3L33_12905-RA	---NA---	64									mobidb-lite (MOBIDB_LITE)	no GO terms	no GO terms
TRUE	[INTERPRO, BLASTED, MAPPED, ANNOTATED]	C3L33_12904-RA	GEX2_ARATHProtein GAMETE EXPRESSED 2 OS=Arabidopsis thaliana GN=GEX2 PE=2 SV=1	837	1	0	69.5	2	C:GO:0005887; P:GO:0048235	C:integral component of plasma membrane; P:pollen sperm cell differentiation			IPR013783 (G3DSA:2.60.40.GENE3D); IPR017868 (PFAM); PTHR38537 (PANTHER); IPR014756 (SUPERFAMILY); IPR014756 (SUPERFAMILY)	no GO terms	no GO terms
TRUE	[INTERPRO, BLASTED, MAPPED, ANNOTATED]	C3L33_12903-RA	ODB2_ARATHLipoamide acyltransferase component of branched-chain alpha-keto acid dehydrogenase complex, mitochondrial OS=Arabidopsis thaliana GN=BCE2 PE=1 SV=1	509	1	4.78686e-163	68.68	2	P:GO:0008152; F:GO:0016746	P:metabolic process; F:transferase activity, transferring acyl groups			IPR004167 (PFAM); IPR036625 (G3DSA:4.10.320.GENE3D); IPR023213 (G3DSA:3.30.559.GENE3D); G3DSA:2.40.50.100 (GENE3D); IPR001078 (PFAM); IPR000089 (PFAM); IPR015761 (PTHR43178:PANTHER); PTHR43178 (PANTHER); IPR003016 (PROSITE_PATTERNS); IPR004167 (PROSITE_PROFILES); IPR000089 (PROSITE_PROFILES); cd06849 (CDD); IPR036625 (SUPERFAMILY); SSF52777 (SUPERFAMILY); IPR011053 (SUPERFAMILY)	P:GO:0008152; F:GO:0016746	P:metabolic process; F:transferase activity, transferring acyl groups
TRUE	[INTERPRO, BLASTED, MAPPED, ANNOTATED]	C3L33_12906-RA	FAHD1_ARATHProbable acylpyruvase FAHD1, mitochondrial OS=Arabidopsis thaliana GN=FAHD1 PE=1 SV=1	167	1	1.33935e-73	64.65	2	F:GO:0003824; P:GO:0008152	F:catalytic activity; P:metabolic process			IPR011234 (PFAM); IPR036663 (G3DSA:3.90.850.GENE3D); IPR036663 (G3DSA:3.90.850.GENE3D); PTHR11820:SF7 (PANTHER); PTHR11820 (PANTHER); PTHR11820 (PANTHER); IPR036663 (SUPERFAMILY)	F:GO:0003824; P:GO:0008152	F:catalytic activity; P:metabolic process
TRUE	[INTERPRO, BLASTED, MAPPED, ANNOTATED]	C3L33_12900-RA	DYL1_CHLREDynein 8 kDa light chain, flagellar outer arm OS=Chlamydomonas reinhardtii PE=1 SV=1	115	1	1.54121e-29	70	2	P:GO:0007017; C:GO:0030286	P:microtubule-based process; C:dynein complex			IPR001372 (SMART); IPR037177 (G3DSA:3.30.740.GENE3D); IPR001372 (PFAM); mobidb-lite (MOBIDB_LITE); IPR001372 (PANTHER); IPR037177 (SUPERFAMILY)	P:GO:0007017; C:GO:0030286	P:microtubule-based process; C:dynein complex
TRUE	[INTERPRO, BLASTED, MAPPED, ANNOTATED]	C3L33_12902-RA	DTX55_ARATHProtein DETOXIFICATION 55 OS=Arabidopsis thaliana GN=DTX55 PE=2 SV=1	477	1	0	76.86	4	P:GO:0006855; F:GO:0015238; F:GO:0015297; C:GO:0016020	P:drug transmembrane transport; F:drug transmembrane transporter activity; F:antiporter activity; C:membrane			IPR002528 (PFAM); IPR002528 (TIGRFAM); PTHR11206 (PANTHER); PTHR11206:SF165 (PANTHER); TRANSMEMBRANE (PHOBIUS); TRANSMEMBRANE (PHOBIUS); CYTOPLASMIC_DOMAIN (PHOBIUS); NON_CYTOPLASMIC_DOMAIN (PHOBIUS); CYTOPLASMIC_DOMAIN (PHOBIUS); TRANSMEMBRANE (PHOBIUS); TRANSMEMBRANE (PHOBIUS); NON_CYTOPLASMIC_DOMAIN (PHOBIUS); TRANSMEMBRANE (PHOBIUS); NON_CYTOPLASMIC_DOMAIN (PHOBIUS); TRANSMEMBRANE (PHOBIUS); …	P:GO:0006855; F:GO:0015238; F:GO:0015297; C:GO:0016020; P:GO:0055085	P:drug transmembrane transport; F:drug transmembrane transporter activity; F:antiporter activity; C:membrane; P:transmembrane transport
TRUE	[INTERPRO, NO-BLAST]	C3L33_12901-RA	---NA---	131									IPR007650 (PFAM); mobidb-lite (MOBIDB_LITE); PTHR33059 (PANTHER); PTHR33059:SF10 (PANTHER); IPR007650 (PROSITE_PROFILES)	no GO terms	no GO terms
TRUE	[INTERPRO, BLASTED, MAPPED, ANNOTATED]	C3L33_12907-RA	EPHA_MYCTUEpoxide hydrolase A OS=Mycobacterium tuberculosis (strain ATCC 25618 / H37Rv) GN=ephA PE=1 SV=1	341	1	1.0046e-57	51.47	1	F:GO:0003824	F:catalytic activity			IPR000639 (PRINTS); IPR000073 (PRINTS); IPR029058 (G3DSA:3.40.50.GENE3D); IPR000073 (PFAM); PTHR43329:SF13 (PANTHER); PTHR43329 (PANTHER); IPR029058 (SUPERFAMILY)	F:GO:0003824	F:catalytic activity
TRUE	[INTERPRO, BLASTED, MAPPED, ANNOTATED]	C3L33_18503-RA	GT7_ARATHPutative glycosyltransferase 7 OS=Arabidopsis thaliana GN=GT7 PE=2 SV=1	446	1	0	75.17	2	C:GO:0016021; F:GO:0016757	C:integral component of membrane; F:transferase activity, transferring glycosyl groups			Coil (COILS); IPR008630 (PFAM); IPR029044 (G3DSA:3.90.550.GENE3D); mobidb-lite (MOBIDB_LITE); PTHR31311 (PANTHER); PTHR31311:SF3 (PANTHER); TRANSMEMBRANE (PHOBIUS); CYTOPLASMIC_DOMAIN (PHOBIUS); NON_CYTOPLASMIC_DOMAIN (PHOBIUS); TMhelix (TMHMM)	C:GO:0016021; F:GO:0016757	C:integral component of membrane; F:transferase activity, transferring glycosyl groups
TRUE	[INTERPRO, BLASTED, MAPPED, ANNOTATED]	C3L33_18502-RA	HHP4_ARATHHeptahelical transmembrane protein 4 OS=Arabidopsis thaliana GN=HHP4 PE=2 SV=1	309	1	2.68647e-161	84.16	1	C:GO:0016021	C:integral component of membrane			IPR004254 (PFAM); IPR004254 (PANTHER); PTHR20855:SF48 (PANTHER); CYTOPLASMIC_DOMAIN (PHOBIUS); CYTOPLASMIC_DOMAIN (PHOBIUS); TRANSMEMBRANE (PHOBIUS); TRANSMEMBRANE (PHOBIUS); TRANSMEMBRANE (PHOBIUS); NON_CYTOPLASMIC_DOMAIN (PHOBIUS); NON_CYTOPLASMIC_DOMAIN (PHOBIUS); CYTOPLASMIC_DOMAIN (PHOBIUS); CYTOPLASMIC_DOMAIN (PHOBIUS); NON_CYTOPLASMIC_DOMAIN (PHOBIUS); TRANSMEMBRANE (PHOBIUS); TRANSMEMBRAN…	C:GO:0016021	C:integral component of membrane
TRUE	[INTERPRO, BLASTED, MAPPED, ANNOTATED]	C3L33_18504-RA	GT7_ARATHPutative glycosyltransferase 7 OS=Arabidopsis thaliana GN=GT7 PE=2 SV=1	373	1	3.0546e-148	67.12	2	C:GO:0016021; F:GO:0016757	C:integral component of membrane; F:transferase activity, transferring glycosyl groups			Coil (COILS); IPR008630 (PFAM); IPR029044 (G3DSA:3.90.550.GENE3D); PTHR31311 (PANTHER); PTHR31311 (PANTHER); PTHR31311:SF3 (PANTHER)	C:GO:0016021; F:GO:0016757	C:integral component of membrane; F:transferase activity, transferring glycosyl groups
TRUE	[INTERPRO, BLASTED, MAPPED, ANNOTATED]	C3L33_10993-RA	SPZ10_ARATHSerpin-Z10 OS=Arabidopsis thaliana GN=At2g25240 PE=2 SV=1	313	1	4.99999e-58	53.07	1	C:GO:0005615	C:extracellular space			IPR023796 (SMART); G3DSA:3.30.497.10 (GENE3D); G3DSA:2.30.39.10 (GENE3D); G3DSA:2.10.300.20 (GENE3D); IPR023796 (PFAM); G3DSA:2.30.39.10 (GENE3D); PTHR11461:SF209 (PANTHER); IPR000215 (PANTHER); PTHR11461:SF209 (PANTHER); IPR000215 (PANTHER); IPR023795 (PROSITE_PATTERNS); IPR036186 (SUPERFAMILY)	C:GO:0005615	C:extracellular space
TRUE	[INTERPRO, BLASTED, MAPPED, ANNOTATED]	C3L33_10999-RA	M3K5G_ARATHMitogen-activated protein kinase kinase kinase 5 OS=Arabidopsis thaliana GN=MAPKKK5 PE=1 SV=1	691	1	1.20746e-156	62.03	3	F:GO:0004672; F:GO:0005524; P:GO:0006468	F:protein kinase activity; F:ATP binding; P:protein phosphorylation			IPR000719 (SMART); G3DSA:3.30.200.20 (GENE3D); G3DSA:1.10.510.10 (GENE3D); IPR000719 (PFAM); PTHR24361:SF481 (PANTHER); PTHR24361 (PANTHER); PTHR24361:SF481 (PANTHER); IPR017441 (PROSITE_PATTERNS); IPR000719 (PROSITE_PROFILES); SignalP-TM (SIGNALP_GRAM_POSITIVE); IPR011009 (SUPERFAMILY)	F:GO:0004672; F:GO:0005524; P:GO:0006468	F:protein kinase activity; F:ATP binding; P:protein phosphorylation
TRUE	[INTERPRO, BLASTED, MAPPED, ANNOTATED]	C3L33_10995-RA	NAT3_ARATHNucleobase-ascorbate transporter 3 OS=Arabidopsis thaliana GN=NAT3 PE=2 SV=2	531	1	0	79.5	3	C:GO:0016020; F:GO:0022857; P:GO:0055085	C:membrane; F:transmembrane transporter activity; P:transmembrane transport			IPR006043 (PFAM); mobidb-lite (MOBIDB_LITE); IPR029943 (PTHR11119:PANTHER); PTHR11119 (PANTHER); NON_CYTOPLASMIC_DOMAIN (PHOBIUS); CYTOPLASMIC_DOMAIN (PHOBIUS); TRANSMEMBRANE (PHOBIUS); CYTOPLASMIC_DOMAIN (PHOBIUS); NON_CYTOPLASMIC_DOMAIN (PHOBIUS); TRANSMEMBRANE (PHOBIUS); TRANSMEMBRANE (PHOBIUS); TRANSMEMBRANE (PHOBIUS); TRANSMEMBRANE (PHOBIUS); NON_CYTOPLASMIC_DOMAIN (PHOBIUS); TRANSMEMBRANE (…	C:GO:0016020; F:GO:0022857; P:GO:0055085	C:membrane; F:transmembrane transporter activity; P:transmembrane transport
TRUE	[INTERPRO, NO-BLAST, ANNOTATED]	C3L33_11001-RA	---NA---	276				1	F:GO:0005515	F:protein binding			IPR002110 (SMART); IPR036770 (G3DSA:1.25.40.GENE3D); IPR020683 (PFAM); IPR026961 (PFAM); PTHR24177 (PANTHER); TRANSMEMBRANE (PHOBIUS); TRANSMEMBRANE (PHOBIUS); CYTOPLASMIC_DOMAIN (PHOBIUS); NON_CYTOPLASMIC_DOMAIN (PHOBIUS); NON_CYTOPLASMIC_DOMAIN (PHOBIUS); TRANSMEMBRANE (PHOBIUS); TRANSMEMBRANE (PHOBIUS); CYTOPLASMIC_DOMAIN (PHOBIUS); CYTOPLASMIC_DOMAIN (PHOBIUS); IPR020683 (PROSITE_PROFILES); I…	F:GO:0005515	F:protein binding
TRUE	[INTERPRO, BLASTED, MAPPED, ANNOTATED]	C3L33_11000-RA	LCTA_LATTRAlpha-latrocrustotoxin-Lt1a (Fragment) OS=Latrodectus tredecimguttatus PE=2 SV=2	164	1	1.81571e-08	53.39	1	F:GO:0005515	F:protein binding			IPR002110 (SMART); IPR036770 (G3DSA:1.25.40.GENE3D); IPR020683 (PFAM); PTHR24177 (PANTHER); PTHR24177:SF71 (PANTHER); IPR020683 (PROSITE_PROFILES); IPR002110 (PROSITE_PROFILES); IPR002110 (PROSITE_PROFILES); IPR020683 (CDD); IPR036770 (SUPERFAMILY)	F:GO:0005515	F:protein binding
TRUE	[INTERPRO, BLASTED, MAPPED, ANNOTATED]	C3L33_10997-RA	PP348_ARATHPentatricopeptide repeat-containing protein At4g33990 OS=Arabidopsis thaliana GN=EMB2758 PE=3 SV=2	586	1	1.80789e-166	63.93	2	F:GO:0005515; F:GO:0008270	F:protein binding; F:zinc ion binding			IPR011990 (G3DSA:1.25.40.GENE3D); IPR011990 (G3DSA:1.25.40.GENE3D); IPR002885 (PFAM); IPR002885 (TIGRFAM); IPR002885 (PFAM); IPR032867 (PFAM); PTHR24015:SF1608 (PANTHER); PTHR24015 (PANTHER); IPR002885 (PROSITE_PROFILES); IPR002885 (PROSITE_PROFILES); IPR002885 (PROSITE_PROFILES); IPR002885 (PROSITE_PROFILES); IPR002885 (PROSITE_PROFILES); IPR002885 (PROSITE_PROFILES); IPR002885 (PROSITE_PROFILES…	F:GO:0005515; F:GO:0008270	F:protein binding; F:zinc ion binding
TRUE	[INTERPRO, BLASTED, MAPPED, ANNOTATED]	C3L33_10996-RA	DRL29_ARATHProbable disease resistance protein At4g33300 OS=Arabidopsis thaliana GN=At4g33300 PE=2 SV=3	771	1	0	66.18	1	F:GO:0043531	F:ADP binding			PR00364 (PRINTS); IPR032675 (G3DSA:3.80.10.GENE3D); G3DSA:1.10.8.430 (GENE3D); G3DSA:3.40.50.300 (GENE3D); IPR002182 (PFAM); IPR008808 (PFAM); IPR032675 (G3DSA:3.80.10.GENE3D); IPR036388 (G3DSA:1.10.10.GENE3D); PTHR44056 (PANTHER); PTHR44056:SF1 (PANTHER); IPR008808 (PROSITE_PROFILES); IPR027417 (SUPERFAMILY); SSF52058 (SUPERFAMILY)	F:GO:0043531	F:ADP binding
TRUE	[INTERPRO, BLASTED, MAPPED, ANNOTATED]	C3L33_10992-RA	PUB33_ARATHU-box domain-containing protein 33 OS=Arabidopsis thaliana GN=PUB33 PE=2 SV=2	420	1	4.42869e-128	64.24	3	F:GO:0004672; F:GO:0005524; P:GO:0006468	F:protein kinase activity; F:ATP binding; P:protein phosphorylation			Coil (COILS); Coil (COILS); IPR000719 (SMART); IPR000719 (PFAM); G3DSA:1.10.510.10 (GENE3D); G3DSA:3.30.200.20 (GENE3D); PIRSF000654 (PIRSF); PTHR27003:SF52 (PANTHER); PTHR27003 (PANTHER); IPR017441 (PROSITE_PATTERNS); IPR000719 (PROSITE_PROFILES); IPR011009 (SUPERFAMILY)	F:GO:0004672; F:GO:0005524; P:GO:0006468	F:protein kinase activity; F:ATP binding; P:protein phosphorylation
TRUE	[INTERPRO, BLASTED, MAPPED, ANNOTATED]	C3L33_10998-RA	OSB1_ARATHProtein OSB1, mitochondrial OS=Arabidopsis thaliana GN=OSB1 PE=1 SV=1	168	1	1.5904e-28	54.3	1	F:GO:0003697	F:single-stranded DNA binding			G3DSA:2.40.50.140 (GENE3D); IPR000424 (PANTHER); PTHR10302:SF9 (PANTHER); IPR000424 (PROSITE_PROFILES); IPR012340 (SUPERFAMILY)	F:GO:0003697	F:single-stranded DNA binding
TRUE	[INTERPRO, NO-BLAST, ANNOTATED]	C3L33_10994-RA	---NA---	205				1	F:GO:0004869	F:cysteine-type endopeptidase inhibitor activity			IPR006525 (TIGRFAM); IPR000010 (PFAM); PTHR31260 (PANTHER); SSF54403 (SUPERFAMILY)	F:GO:0004869	F:cysteine-type endopeptidase inhibitor activity
TRUE	[INTERPRO, BLASTED, MAPPED, ANNOTATED]	C3L33_22306-RA	GENL1_ARATHFlap endonuclease GEN-like 1 OS=Arabidopsis thaliana GN=GEN1 PE=3 SV=3	572	1	3.42484e-122	75.61	2	F:GO:0004518; P:GO:0006281	F:nuclease activity; P:DNA repair			IPR006084 (PRINTS); IPR006086 (SMART); IPR006085 (SMART); G3DSA:3.40.50.1010 (GENE3D); IPR006085 (PFAM); IPR006086 (PFAM); PTHR11081:SF23 (PANTHER); IPR006084 (PANTHER); IPR029060 (SUPERFAMILY); IPR036279 (SUPERFAMILY)	F:GO:0004518; P:GO:0006281	F:nuclease activity; P:DNA repair
TRUE	[INTERPRO, BLASTED, MAPPED, ANNOTATED]	C3L33_22310-RA	PUB4_ARATHU-box domain-containing protein 4 OS=Arabidopsis thaliana GN=PUB4 PE=1 SV=3	560	1	5.15301e-14	45.51	1	F:GO:0005515	F:protein binding			IPR000225 (SMART); IPR011989 (G3DSA:1.25.10.GENE3D); IPR000225 (PFAM); PTHR23315 (PANTHER); PTHR23315:SF97 (PANTHER); IPR016024 (SUPERFAMILY)	F:GO:0005488; F:GO:0005515	F:binding; F:protein binding
TRUE	[INTERPRO, BLASTED, MAPPED, ANNOTATED]	C3L33_22307-RA	DIM1C_ARATHRibosomal RNA small subunit methyltransferase, chloroplastic OS=Arabidopsis thaliana GN=PFC1 PE=2 SV=1	454	1	3.57647e-150	73.3	2	P:GO:0000154; F:GO:0000179	P:rRNA modification; F:rRNA (adenine-N6,N6-)-dimethyltransferase activity			IPR020598 (SMART); IPR001737 (PFAM); IPR023165 (G3DSA:1.10.8.GENE3D); PTHR11727:SF11 (PANTHER); IPR001737 (PANTHER); IPR001737 (PANTHER); IPR020596 (PROSITE_PATTERNS); CYTOPLASMIC_DOMAIN (PHOBIUS); TRANSMEMBRANE (PHOBIUS); NON_CYTOPLASMIC_DOMAIN (PHOBIUS); IPR001737 (PROSITE_PROFILES); cd02440 (CDD); IPR029063 (SUPERFAMILY)	P:GO:0000154; F:GO:0000179; F:GO:0008649	P:rRNA modification; F:rRNA (adenine-N6,N6-)-dimethyltransferase activity; F:rRNA methyltransferase activity
TRUE	[INTERPRO, NO-BLAST]	C3L33_22308-RA	---NA---	87									mobidb-lite (MOBIDB_LITE); PTHR37697 (PANTHER)	no GO terms	no GO terms
TRUE	[INTERPRO, BLASTED, MAPPED, ANNOTATED]	C3L33_22309-RA	GUB_BACSUBeta-glucanase OS=Bacillus subtilis (strain 168) GN=bglS PE=1 SV=2	164	1	3.21953e-12	53.68	2	F:GO:0004553; P:GO:0005975	F:hydrolase activity, hydrolyzing O-glycosyl compounds; P:carbohydrate metabolic process			IPR000757 (PFAM); G3DSA:2.60.120.200 (GENE3D); PTHR31062 (PANTHER); PTHR31062:SF9 (PANTHER); IPR013320 (SUPERFAMILY)	F:GO:0004553; P:GO:0005975	F:hydrolase activity, hydrolyzing O-glycosyl compounds; P:carbohydrate metabolic process
TRUE	[INTERPRO, BLASTED, MAPPED, ANNOTATED]	C3L33_22312-RA	PP243_ARATHPentatricopeptide repeat-containing protein At3g18970 OS=Arabidopsis thaliana GN=PCMP-E93 PE=2 SV=1	483	1	7.74072e-152	67.92	1	F:GO:0005515	F:protein binding			IPR011990 (G3DSA:1.25.40.GENE3D); IPR002885 (PFAM); IPR002885 (PFAM); IPR011990 (G3DSA:1.25.40.GENE3D); IPR002885 (TIGRFAM); PTHR24015 (PANTHER); PTHR24015:SF873 (PANTHER); IPR002885 (PROSITE_PROFILES); IPR002885 (PROSITE_PROFILES); IPR002885 (PROSITE_PROFILES); IPR002885 (PROSITE_PROFILES); IPR002885 (PROSITE_PROFILES); IPR002885 (PROSITE_PROFILES); IPR002885 (PROSITE_PROFILES); IPR002885 (PROSI…	F:GO:0005515	F:protein binding
TRUE	[INTERPRO, BLASTED, MAPPED, ANNOTATED]	C3L33_22313-RA	PMTF_ARATHProbable methyltransferase PMT15 OS=Arabidopsis thaliana GN=At4g00750 PE=2 SV=1	676	1	0	72.21	1	F:GO:0008168	F:methyltransferase activity			IPR004159 (PFAM); IPR004159 (PANTHER); PTHR10108:SF1059 (PANTHER); IPR004159 (PANTHER); TRANSMEMBRANE (PHOBIUS); TRANSMEMBRANE (PHOBIUS); CYTOPLASMIC_DOMAIN (PHOBIUS); CYTOPLASMIC_DOMAIN (PHOBIUS); NON_CYTOPLASMIC_DOMAIN (PHOBIUS); IPR029063 (SUPERFAMILY); TMhelix (TMHMM)	F:GO:0008168	F:methyltransferase activity
TRUE	[INTERPRO, BLASTED, MAPPED, ANNOTATED]	C3L33_22311-RA	PX11C_ARATHPeroxisomal membrane protein 11C OS=Arabidopsis thaliana GN=PEX11C PE=1 SV=1	341	1	1.66403e-73	67.77	2	C:GO:0005779; P:GO:0016559	C:integral component of peroxisomal membrane; P:peroxisome fission			IPR008733 (PFAM); PTHR12652 (PANTHER); PTHR12652:SF16 (PANTHER); PTHR12652 (PANTHER); PTHR12652:SF16 (PANTHER); CYTOPLASMIC_DOMAIN (PHOBIUS); TRANSMEMBRANE (PHOBIUS); NON_CYTOPLASMIC_DOMAIN (PHOBIUS); CYTOPLASMIC_DOMAIN (PHOBIUS); TRANSMEMBRANE (PHOBIUS)	C:GO:0005779; P:GO:0016559	C:integral component of peroxisomal membrane; P:peroxisome fission
TRUE	[INTERPRO, NO-BLAST]	C3L33_23206-RA	---NA---	350									PTHR21454 (PANTHER); PTHR21454:SF20 (PANTHER); PTHR21454 (PANTHER); PTHR21454:SF20 (PANTHER); TRANSMEMBRANE (PHOBIUS); SIGNAL_PEPTIDE (PHOBIUS); TRANSMEMBRANE (PHOBIUS); CYTOPLASMIC_DOMAIN (PHOBIUS); CYTOPLASMIC_DOMAIN (PHOBIUS); NON_CYTOPLASMIC_DOMAIN (PHOBIUS); TRANSMEMBRANE (PHOBIUS); SIGNAL_PEPTIDE_C_REGION (PHOBIUS); SIGNAL_PEPTIDE_H_REGION (PHOBIUS); NON_CYTOPLASMIC_DOMAIN (PHOBIUS); SIGNAL…	no GO terms	no GO terms
TRUE	[INTERPRO, BLASTED, MAPPED, ANNOTATED]	C3L33_23207-RA	AGL80_ARATHAgamous-like MADS-box protein AGL80 OS=Arabidopsis thaliana GN=AGL80 PE=1 SV=1	398	1	5.628e-20	61.18	4	F:GO:0000982; F:GO:0000987; P:GO:0045944; F:GO:0046983	F:transcription factor activity, RNA polymerase II proximal promoter sequence-specific DNA binding; F:proximal promoter sequence-specific DNA binding; P:positive regulation of transcription by RNA polymerase II; F:protein dimerization activity			IPR002100 (PRINTS); IPR002100 (SMART); IPR002100 (PFAM); IPR036879 (G3DSA:3.40.1810.GENE3D); mobidb-lite (MOBIDB_LITE); PTHR11945:SF153 (PANTHER); PTHR11945 (PANTHER); CYTOPLASMIC_DOMAIN (PHOBIUS); NON_CYTOPLASMIC_DOMAIN (PHOBIUS); TRANSMEMBRANE (PHOBIUS); IPR002100 (PROSITE_PROFILES); IPR033897 (CDD); IPR036879 (SUPERFAMILY)	F:GO:0000982; F:GO:0000987; F:GO:0003677; P:GO:0045944; F:GO:0046983	F:transcription factor activity, RNA polymerase II proximal promoter sequence-specific DNA binding; F:proximal promoter sequence-specific DNA binding; F:DNA binding; P:positive regulation of transcription by RNA polymerase II; F:protein dimerization activity
TRUE	[INTERPRO, NO-BLAST]	C3L33_15612-RA	---NA---	620									mobidb-lite (MOBIDB_LITE); CYTOPLASMIC_DOMAIN (PHOBIUS); TRANSMEMBRANE (PHOBIUS); NON_CYTOPLASMIC_DOMAIN (PHOBIUS); TMhelix (TMHMM)	no GO terms	no GO terms
TRUE	[INTERPRO, NO-BLAST]	C3L33_15611-RA	---NA---	261									IPR029472 (PFAM)	no GO terms	no GO terms
TRUE	[INTERPRO, BLASTED, MAPPED, ANNOTATED]	C3L33_15615-RA	SC61A_DICDIProtein transport protein Sec61 subunit alpha OS=Dictyostelium discoideum GN=sec61a PE=3 SV=1	475	1	0	86.2	2	P:GO:0015031; C:GO:0016020	P:protein transport; C:membrane			IPR002208 (PIRSF); IPR023201 (G3DSA:1.10.3370.GENE3D); IPR019561 (PFAM); IPR002208 (PFAM); IPR002208 (TIGRFAM); PTHR10906:SF18 (PANTHER); IPR002208 (PANTHER); IPR030659 (PROSITE_PATTERNS); TRANSMEMBRANE (PHOBIUS); CYTOPLASMIC_DOMAIN (PHOBIUS); TRANSMEMBRANE (PHOBIUS); CYTOPLASMIC_DOMAIN (PHOBIUS); TRANSMEMBRANE (PHOBIUS); NON_CYTOPLASMIC_DOMAIN (PHOBIUS); NON_CYTOPLASMIC_DOMAIN (PHOBIUS); TRANSME…	P:GO:0015031; C:GO:0016020	P:protein transport; C:membrane
TRUE	[INTERPRO, BLASTED, MAPPED, ANNOTATED]	C3L33_15614-RA	MOR1_ARATHProtein MOR1 OS=Arabidopsis thaliana GN=MOR1 PE=1 SV=1	601	1	4.33798e-96	65.54	9	P:GO:0000226; C:GO:0005819; C:GO:0005874; F:GO:0008017; C:GO:0009506; C:GO:0009524; C:GO:0009574; P:GO:0009920; C:GO:0030981	P:microtubule cytoskeleton organization; C:spindle; C:microtubule; F:microtubule binding; C:plasmodesma; C:phragmoplast; C:preprophase band; P:cell plate formation involved in plant-type cell wall biogenesis; C:cortical microtubule cytoskeleton			IPR022812 (PFAM); G3DSA:3.40.50.300 (GENE3D); IPR011989 (G3DSA:1.25.10.GENE3D); IPR011989 (G3DSA:1.25.10.GENE3D); PTHR12609:SF0 (PANTHER); PTHR12609 (PANTHER); IPR027417 (SUPERFAMILY)	no GO terms	no GO terms
TRUE	[INTERPRO, BLASTED, MAPPED, ANNOTATED]	C3L33_15616-RA	TPS7_ARATHProbable alpha,alpha-trehalose-phosphate synthase	1006	1	0	90.72	3	F:GO:0003824; F:GO:0005515; P:GO:0005992	F:catalytic activity; F:protein binding; P:trehalose biosynthetic process			Coil (COILS); IPR002885 (PFAM); IPR011990 (G3DSA:1.25.40.GENE3D); G3DSA:3.40.50.2000 (GENE3D); G3DSA:3.40.50.2000 (GENE3D); IPR011990 (G3DSA:1.25.40.GENE3D); IPR001830 (PFAM); IPR002885 (PFAM); IPR002885 (TIGRFAM); PTHR10788:SF18 (PANTHER); PTHR10788 (PANTHER); IPR002885 (PROSITE_PROFILES); IPR002885 (PROSITE_PROFILES); IPR002885 (PROSITE_PROFILES); IPR002885 (PROSITE_PROFILES); IPR002885 (PROSIT…	F:GO:0003824; F:GO:0005515; P:GO:0005992	F:catalytic activity; F:protein binding; P:trehalose biosynthetic process
TRUE	[INTERPRO, BLASTED, MAPPED]	C3L33_15617-RA	Y2446_ARATHUncharacterized protein At2g34460, chloroplastic OS=Arabidopsis thaliana GN=At2g34460 PE=1 SV=1	570	1	4.95443e-06	51.76	7	C:GO:0005622; C:GO:0009507; C:GO:0009534; C:GO:0009535; C:GO:0009536; C:GO:0009941; C:GO:0010287	C:intracellular; C:chloroplast; C:chloroplast thylakoid; C:chloroplast thylakoid membrane; C:plastid; C:chloroplast envelope; C:plastoglobule			G3DSA:2.60.120.430 (GENE3D); G3DSA:3.40.50.720 (GENE3D); IPR016040 (PFAM); IPR013857 (PFAM); PTHR13194 (PANTHER); PTHR13194:SF19 (PANTHER); IPR036291 (SUPERFAMILY); IPR008979 (SUPERFAMILY)	no GO terms	no GO terms
TRUE	[INTERPRO, BLASTED, MAPPED, ANNOTATED]	C3L33_15620-RA	ELM1_ARATHMitochondrial fission protein ELM1 OS=Arabidopsis thaliana GN=ELM1 PE=1 SV=1	365	1	1.41751e-139	73.15	3	P:GO:0000266; F:GO:0005515; C:GO:0005741	P:mitochondrial fission; F:protein binding; C:mitochondrial outer membrane			IPR009367 (PFAM); PTHR33986:SF8 (PANTHER); PTHR33986 (PANTHER)	no GO terms	no GO terms
TRUE	[INTERPRO, BLASTED, MAPPED]	C3L33_15619-RA	XPB1_ARATHDNA repair helicase XPB1 OS=Arabidopsis thaliana GN=XPB1 PE=2 SV=3	180	1	3.26816e-06	88.89	16	F:GO:0000166; F:GO:0003677; F:GO:0004003; F:GO:0004386; F:GO:0005524; C:GO:0005634; C:GO:0005737; P:GO:0006281; P:GO:0006289; P:GO:0006351; P:GO:0006355; P:GO:0006367; P:GO:0006974; P:GO:0009411; F:GO:0016787; P:GO:0032508	F:nucleotide binding; F:DNA binding; F:ATP-dependent DNA helicase activity; F:helicase activity; F:ATP binding; C:nucleus; C:cytoplasm; P:DNA repair; P:nucleotide-excision repair; P:transcription, DNA-templated; P:regulation of transcription, DNA-templated; P:transcription initiation from RNA polymerase II promoter; P:cellular response to DNA damage stimulus; P:response to UV; F:hydrolase activit…			no IPS match	no IPS match	no IPS match
TRUE	[INTERPRO, BLASTED, MAPPED, ANNOTATED]	C3L33_15621-RA	TAAC_ARATHThylakoid ADP,ATP carrier protein, chloroplastic OS=Arabidopsis thaliana GN=TAAC PE=1 SV=1	241	1	2.65419e-12	71.15	8	F:GO:0005347; C:GO:0005743; P:GO:0006839; C:GO:0009941; P:GO:0010117; P:GO:0010206; C:GO:0016021; C:GO:0042651	F:ATP transmembrane transporter activity; C:mitochondrial inner membrane; P:mitochondrial transport; C:chloroplast envelope; P:photoprotection; P:photosystem II repair; C:integral component of membrane; C:thylakoid membrane			IPR023395 (G3DSA:1.50.40.GENE3D); PTHR24089:SF619 (PANTHER); PTHR24089 (PANTHER)	no GO terms	no GO terms
TRUE	[INTERPRO, NO-BLAST, ANNOTATED]	C3L33_15618-RA	---NA---	277				1	P:GO:0006488	P:dolichol-linked oligosaccharide biosynthetic process			IPR013969 (PFAM); IPR013969 (PANTHER); TRANSMEMBRANE (PHOBIUS); CYTOPLASMIC_DOMAIN (PHOBIUS); TRANSMEMBRANE (PHOBIUS); CYTOPLASMIC_DOMAIN (PHOBIUS); NON_CYTOPLASMIC_DOMAIN (PHOBIUS)	P:GO:0006488	P:dolichol-linked oligosaccharide biosynthetic process
TRUE	[INTERPRO, BLASTED, MAPPED, ANNOTATED]	C3L33_15624-RA	WRK65_ARATHProbable WRKY transcription factor 65 OS=Arabidopsis thaliana GN=WRKY65 PE=2 SV=1	243	1	9.437e-62	61.71	3	F:GO:0003700; P:GO:0006355; F:GO:0043565	F:DNA-binding transcription factor activity; P:regulation of transcription, DNA-templated; F:sequence-specific DNA binding			IPR003657 (SMART); IPR003657 (PFAM); IPR036576 (G3DSA:2.20.25.GENE3D); mobidb-lite (MOBIDB_LITE); mobidb-lite (MOBIDB_LITE); PTHR32096 (PANTHER); PTHR32096:SF19 (PANTHER); IPR003657 (PROSITE_PROFILES); IPR036576 (SUPERFAMILY)	F:GO:0003700; P:GO:0006355; F:GO:0043565	F:DNA-binding transcription factor activity; P:regulation of transcription, DNA-templated; F:sequence-specific DNA binding
TRUE	[INTERPRO, BLASTED, MAPPED]	C3L33_20613-RA	RGA4_SOLBUPutative disease resistance protein RGA4 OS=Solanum bulbocastanum GN=RGA4 PE=2 SV=1	374	1	9.25867e-27	60.54	4	F:GO:0000166; F:GO:0005524; P:GO:0006952; F:GO:0043531	F:nucleotide binding; F:ATP binding; P:defense response; F:ADP binding			Coil (COILS); IPR032675 (G3DSA:3.80.10.GENE3D); PTHR23155:SF871 (PANTHER); PTHR23155:SF871 (PANTHER); PTHR23155 (PANTHER); PTHR23155 (PANTHER); NON_CYTOPLASMIC_DOMAIN (PHOBIUS); SIGNAL_PEPTIDE_N_REGION (PHOBIUS); SIGNAL_PEPTIDE_C_REGION (PHOBIUS); SIGNAL_PEPTIDE (PHOBIUS); SIGNAL_PEPTIDE_H_REGION (PHOBIUS); IPR038005 (CDD); SSF52047 (SUPERFAMILY)	no GO terms	no GO terms
TRUE	[INTERPRO, BLASTED, MAPPED, ANNOTATED]	C3L33_23300-RA	NLTL5_ARATHNon-specific lipid-transfer protein-like protein At5g64080 OS=Arabidopsis thaliana GN=At5g64080 PE=1 SV=1	166	1	9.78109e-33	64.38	1	C:GO:0046658	C:anchored component of plasma membrane			IPR016140 (SMART); IPR016140 (PFAM); G3DSA:1.10.110.10 (GENE3D); PTHR33044 (PANTHER); PTHR33044:SF27 (PANTHER); SIGNAL_PEPTIDE_H_REGION (PHOBIUS); SIGNAL_PEPTIDE_C_REGION (PHOBIUS); SIGNAL_PEPTIDE_N_REGION (PHOBIUS); NON_CYTOPLASMIC_DOMAIN (PHOBIUS); SIGNAL_PEPTIDE (PHOBIUS); cd00010 (CDD); SignalP-noTM (SIGNALP_EUK); SignalP-TM (SIGNALP_GRAM_POSITIVE); SignalP-noTM (SIGNALP_GRAM_NEGATIVE); IPR03…	no GO terms	no GO terms
TRUE	[INTERPRO, BLASTED, MAPPED, ANNOTATED]	C3L33_23301-RA	CAF1K_ARATHProbable CCR4-associated factor 1 homolog 11 OS=Arabidopsis thaliana GN=CAF1-11 PE=2 SV=1	288	1	1.74742e-92	68.95	1	F:GO:0003676	F:nucleic acid binding			IPR006941 (PFAM); IPR036397 (G3DSA:3.30.420.GENE3D); PTHR10797 (PANTHER); PTHR10797:SF3 (PANTHER); IPR012337 (SUPERFAMILY)	F:GO:0003676	F:nucleic acid binding
TRUE	[INTERPRO, BLASTED, MAPPED, ANNOTATED]	C3L33_05287-RA	IST1L_DICDIIST1-like protein OS=Dictyostelium discoideum GN=DDB_G0289029 PE=3 SV=1	667	1	5.51371e-10	48.09	1	P:GO:0015031	P:protein transport			G3DSA:1.20.1260.60 (GENE3D); IPR005061 (PFAM); PTHR12161:SF29 (PANTHER); IPR005061 (PANTHER)	P:GO:0015031	P:protein transport
TRUE	[INTERPRO, BLASTED, MAPPED, ANNOTATED]	C3L33_05291-RA	AL2C4_ARATHAldehyde dehydrogenase family 2 member C4 OS=Arabidopsis thaliana GN=ALDH2C4 PE=1 SV=2	463	1	0	79.2	2	F:GO:0016620; P:GO:0055114	F:oxidoreductase activity, acting on the aldehyde or oxo group of donors, NAD or NADP as acceptor; P:oxidation-reduction process			IPR016162 (G3DSA:3.40.605.GENE3D); IPR015590 (PFAM); IPR016163 (G3DSA:3.40.309.GENE3D); PTHR11699:SF182 (PANTHER); PTHR11699 (PANTHER); PTHR11699:SF182 (PANTHER); IPR029510 (PROSITE_PATTERNS); IPR016161 (SUPERFAMILY)	P:GO:0008152; F:GO:0016491; F:GO:0016620; P:GO:0055114	P:metabolic process; F:oxidoreductase activity; F:oxidoreductase activity, acting on the aldehyde or oxo group of donors, NAD or NADP as acceptor; P:oxidation-reduction process
TRUE	[INTERPRO, NO-BLAST]	C3L33_05289-RA	---NA---	102									no IPS match	no IPS match	no IPS match
TRUE	[INTERPRO, BLASTED, MAPPED, ANNOTATED]	C3L33_05293-RA	SUT35_ARATHProbable sulfate transporter 3.5 OS=Arabidopsis thaliana GN=SULTR3;5 PE=2 SV=1	419	1	5.7989e-104	81.53	3	F:GO:0008271; C:GO:0016021; P:GO:1902358	F:secondary active sulfate transmembrane transporter activity; C:integral component of membrane; P:sulfate transmembrane transport			IPR002645 (PFAM); IPR011547 (PFAM); IPR036513 (G3DSA:3.30.750.GENE3D); IPR030316 (PTHR11814:PANTHER); IPR001902 (PANTHER); IPR030316 (PTHR11814:PANTHER); IPR001902 (PANTHER); IPR018045 (PROSITE_PATTERNS); NON_CYTOPLASMIC_DOMAIN (PHOBIUS); CYTOPLASMIC_DOMAIN (PHOBIUS); NON_CYTOPLASMIC_DOMAIN (PHOBIUS); NON_CYTOPLASMIC_DOMAIN (PHOBIUS); TRANSMEMBRANE (PHOBIUS); TRANSMEMBRANE (PHOBIUS); NON_CYTOPLAS…	F:GO:0008271; P:GO:0008272; F:GO:0015116; C:GO:0016020; C:GO:0016021; P:GO:0055085; P:GO:1902358	F:secondary active sulfate transmembrane transporter activity; P:sulfate transport; F:sulfate transmembrane transporter activity; C:membrane; C:integral component of membrane; P:transmembrane transport; P:sulfate transmembrane transport
TRUE	[INTERPRO, NO-BLAST]	C3L33_05290-RA	---NA---	108									mobidb-lite (MOBIDB_LITE); PTHR33168:SF12 (PANTHER); PTHR33168 (PANTHER)	no GO terms	no GO terms
TRUE	[INTERPRO, BLASTED, MAPPED, ANNOTATED]	C3L33_05292-RA	ASIL2_ARATHTrihelix transcription factor ASIL2 OS=Arabidopsis thaliana GN=ASIL2 PE=1 SV=1	358	1	5.01054e-18	70.1	6	F:GO:0003700; F:GO:0005515; P:GO:0006355; P:GO:0009793; P:GO:0010431; F:GO:0043565	F:DNA-binding transcription factor activity; F:protein binding; P:regulation of transcription, DNA-templated; P:embryo development ending in seed dormancy; P:seed maturation; F:sequence-specific DNA binding			Coil (COILS); Coil (COILS); PF13837 (PFAM); mobidb-lite (MOBIDB_LITE); mobidb-lite (MOBIDB_LITE); mobidb-lite (MOBIDB_LITE); PTHR31307:SF8 (PANTHER); PTHR31307:SF8 (PANTHER); PTHR31307 (PANTHER)	no GO terms	no GO terms
TRUE	[INTERPRO, BLASTED, MAPPED, ANNOTATED]	C3L33_17627-RA	NRAM1_ORYSJMetal transporter Nramp1 OS=Oryza sativa subsp. japonica GN=NRAMP1 PE=2 SV=1	139	1	8.48388e-46	73.43	3	C:GO:0016020; P:GO:0030001; F:GO:0046873	C:membrane; P:metal ion transport; F:metal ion transmembrane transporter activity			IPR001046 (PRINTS); IPR001046 (PFAM); PTHR11706:SF38 (PANTHER); IPR001046 (PANTHER); CYTOPLASMIC_DOMAIN (PHOBIUS); TRANSMEMBRANE (PHOBIUS); CYTOPLASMIC_DOMAIN (PHOBIUS); NON_CYTOPLASMIC_DOMAIN (PHOBIUS); TRANSMEMBRANE (PHOBIUS); NON_CYTOPLASMIC_DOMAIN (PHOBIUS); TRANSMEMBRANE (PHOBIUS); TMhelix (TMHMM)	C:GO:0016020; P:GO:0030001; F:GO:0046873	C:membrane; P:metal ion transport; F:metal ion transmembrane transporter activity
TRUE	[INTERPRO, BLASTED, MAPPED, ANNOTATED]	C3L33_17629-RA	NRAM5_ORYSJMetal transporter Nramp5 OS=Oryza sativa subsp. japonica GN=NRAMP5 PE=2 SV=1	477	1	6.28025e-84	73.08	3	C:GO:0016020; P:GO:0030001; F:GO:0046873	C:membrane; P:metal ion transport; F:metal ion transmembrane transporter activity			IPR001046 (PRINTS); IPR001046 (PFAM); PTHR11706:SF38 (PANTHER); PTHR11706:SF38 (PANTHER); IPR001046 (PANTHER); IPR001046 (PANTHER); NON_CYTOPLASMIC_DOMAIN (PHOBIUS); TRANSMEMBRANE (PHOBIUS); NON_CYTOPLASMIC_DOMAIN (PHOBIUS); TRANSMEMBRANE (PHOBIUS); TRANSMEMBRANE (PHOBIUS); CYTOPLASMIC_DOMAIN (PHOBIUS); CYTOPLASMIC_DOMAIN (PHOBIUS); TRANSMEMBRANE (PHOBIUS); CYTOPLASMIC_DOMAIN (PHOBIUS); NON_CYTOP…	C:GO:0016020; P:GO:0030001; F:GO:0046873	C:membrane; P:metal ion transport; F:metal ion transmembrane transporter activity
TRUE	[INTERPRO, NO-BLAST]	C3L33_17625-RA	---NA---	95									TRANSMEMBRANE (PHOBIUS); NON_CYTOPLASMIC_DOMAIN (PHOBIUS); CYTOPLASMIC_DOMAIN (PHOBIUS)	no GO terms	no GO terms
TRUE	[INTERPRO, BLASTED, MAPPED, ANNOTATED]	C3L33_17626-RA	NRAM6_ARATHMetal transporter Nramp6 OS=Arabidopsis thaliana GN=NRAMP6 PE=2 SV=2	140	1	4.09304e-15	77.59	3	C:GO:0016020; P:GO:0030001; F:GO:0046873	C:membrane; P:metal ion transport; F:metal ion transmembrane transporter activity			IPR001046 (PANTHER); PTHR11706:SF38 (PANTHER); NON_CYTOPLASMIC_DOMAIN (PHOBIUS); SIGNAL_PEPTIDE (PHOBIUS); SIGNAL_PEPTIDE_H_REGION (PHOBIUS); SIGNAL_PEPTIDE_N_REGION (PHOBIUS); SIGNAL_PEPTIDE_C_REGION (PHOBIUS); SignalP-noTM (SIGNALP_EUK); TMhelix (TMHMM)	C:GO:0016020; P:GO:0030001; F:GO:0046873	C:membrane; P:metal ion transport; F:metal ion transmembrane transporter activity
TRUE	[INTERPRO, BLASTED, MAPPED, ANNOTATED]	C3L33_20704-RA	CPP1_NICBEProtein CHAPERONE-LIKE PROTEIN OF POR1, chloroplastic OS=Nicotiana benthamiana GN=CPP1 PE=1 SV=1	290	1	6.83437e-12	45.7	5	C:GO:0009507; C:GO:0009579; P:GO:0009987; C:GO:0016020; C:GO:0044435	C:chloroplast; C:thylakoid; P:cellular process; C:membrane; C:plastid part			IPR021788 (PFAM); IPR021788 (PANTHER); PTHR33372:SF5 (PANTHER); CYTOPLASMIC_DOMAIN (PHOBIUS); TRANSMEMBRANE (PHOBIUS); NON_CYTOPLASMIC_DOMAIN (PHOBIUS); TRANSMEMBRANE (PHOBIUS); CYTOPLASMIC_DOMAIN (PHOBIUS); TMhelix (TMHMM); TMhelix (TMHMM)	no GO terms	no GO terms
TRUE	[INTERPRO, BLASTED, MAPPED, ANNOTATED]	C3L33_20708-RA	PSMD3_TOBACProbable 26S proteasome non-ATPase regulatory subunit 3 OS=Nicotiana tabacum GN=21D7 PE=2 SV=1	580	1	6.75971e-162	97.21	3	C:GO:0000502; F:GO:0030234; P:GO:0042176	C:proteasome complex; F:enzyme regulator activity; P:regulation of protein catabolic process			Coil (COILS); SM00753 (SMART); IPR000717 (SMART); IPR000717 (PFAM); IPR013586 (PFAM); G3DSA:1.25.40.570 (GENE3D); mobidb-lite (MOBIDB_LITE); PTHR10758 (PANTHER); PTHR10758:SF7 (PANTHER); TRANSMEMBRANE (PHOBIUS); CYTOPLASMIC_DOMAIN (PHOBIUS); NON_CYTOPLASMIC_DOMAIN (PHOBIUS); IPR000717 (PROSITE_PROFILES); IPR036390 (SUPERFAMILY)	C:GO:0000502; F:GO:0030234; P:GO:0042176	C:proteasome complex; F:enzyme regulator activity; P:regulation of protein catabolic process
TRUE	[INTERPRO, BLASTED, MAPPED, ANNOTATED]	C3L33_20707-RA	RBM39_HUMANRNA-binding protein 39 OS=Homo sapiens GN=RBM39 PE=1 SV=2	507	1	1.08253e-65	51.28	1	F:GO:0003676	F:nucleic acid binding			IPR000504 (SMART); IPR012677 (G3DSA:3.30.70.GENE3D); IPR012677 (G3DSA:3.30.70.GENE3D); IPR029123 (PFAM); IPR000504 (PFAM); PTHR44425 (PANTHER); PTHR44425:SF3 (PANTHER); TRANSMEMBRANE (PHOBIUS); NON_CYTOPLASMIC_DOMAIN (PHOBIUS); CYTOPLASMIC_DOMAIN (PHOBIUS); IPR000504 (PROSITE_PROFILES); IPR000504 (PROSITE_PROFILES); cd12285 (CDD); cd12283 (CDD); IPR035979 (SUPERFAMILY); IPR035979 (SUPERFAMILY); I…	F:GO:0003676	F:nucleic acid binding
TRUE	[INTERPRO, NO-BLAST]	C3L33_20706-RA	---NA---	222									mobidb-lite (MOBIDB_LITE); PTHR44425 (PANTHER); PTHR44425:SF3 (PANTHER)	no GO terms	no GO terms
TRUE	[INTERPRO, BLASTED, MAPPED, ANNOTATED]	C3L33_20705-RA	NRG2_ARATHNitrate regulatory gene2 protein OS=Arabidopsis thaliana GN=NRG2 PE=1 SV=1	740	1	3.26658e-42	49.8	1	P:GO:1901698	P:response to nitrogen compound			Coil (COILS); IPR006868 (PFAM); IPR006867 (PFAM); mobidb-lite (MOBIDB_LITE); PTHR21450:SF17 (PANTHER); PTHR21450 (PANTHER)	no GO terms	no GO terms
TRUE	[INTERPRO, BLASTED, MAPPED]	C3L33_20711-RA	HGNAT_MOUSEHeparan-alpha-glucosaminide N-acetyltransferase OS=Mus musculus GN=Hgsnat PE=1 SV=2	439	1	4.28295e-29	44.47	9	C:GO:0005764; C:GO:0005765; P:GO:0007041; F:GO:0015019; C:GO:0016020; C:GO:0016021; F:GO:0016740; F:GO:0016746; P:GO:0051259	C:lysosome; C:lysosomal membrane; P:lysosomal transport; F:heparan-alpha-glucosaminide N-acetyltransferase activity; C:membrane; C:integral component of membrane; F:transferase activity; F:transferase activity, transferring acyl groups; P:protein complex oligomerization			IPR012429 (PFAM); PTHR31061:SF10 (PANTHER); PTHR31061 (PANTHER); TRANSMEMBRANE (PHOBIUS); NON_CYTOPLASMIC_DOMAIN (PHOBIUS); NON_CYTOPLASMIC_DOMAIN (PHOBIUS); TRANSMEMBRANE (PHOBIUS); TRANSMEMBRANE (PHOBIUS); CYTOPLASMIC_DOMAIN (PHOBIUS); CYTOPLASMIC_DOMAIN (PHOBIUS); NON_CYTOPLASMIC_DOMAIN (PHOBIUS); TRANSMEMBRANE (PHOBIUS); TRANSMEMBRANE (PHOBIUS); TRANSMEMBRANE (PHOBIUS); CYTOPLASMIC_DOMAIN (PH…	no GO terms	no GO terms
TRUE	[INTERPRO, BLASTED, MAPPED, ANNOTATED]	C3L33_20710-RA	PIP27_ARATHAquaporin PIP2-7 OS=Arabidopsis thaliana GN=PIP2-7 PE=1 SV=2	283	1	0	93.99	3	F:GO:0015267; C:GO:0016020; P:GO:0055085	F:channel activity; C:membrane; P:transmembrane transport			IPR000425 (PRINTS); IPR023271 (G3DSA:1.20.1080.GENE3D); IPR000425 (TIGRFAM); IPR000425 (PFAM); PTHR19139:SF196 (PANTHER); IPR034294 (PANTHER); IPR022357 (PROSITE_PATTERNS); NON_CYTOPLASMIC_DOMAIN (PHOBIUS); TRANSMEMBRANE (PHOBIUS); NON_CYTOPLASMIC_DOMAIN (PHOBIUS); CYTOPLASMIC_DOMAIN (PHOBIUS); CYTOPLASMIC_DOMAIN (PHOBIUS); NON_CYTOPLASMIC_DOMAIN (PHOBIUS); TRANSMEMBRANE (PHOBIUS); TRANSMEMBRANE …	F:GO:0015267; C:GO:0016020; P:GO:0055085	F:channel activity; C:membrane; P:transmembrane transport
TRUE	[INTERPRO, NO-BLAST, ANNOTATED]	C3L33_20703-RA	---NA---	537				2	F:GO:0016491; P:GO:0055114	F:oxidoreductase activity; P:oxidation-reduction process			IPR036188 (G3DSA:3.50.50.GENE3D); IPR002937 (PFAM); PTHR42923 (PANTHER); PTHR42923 (PANTHER); PTHR42923:SF8 (PANTHER); IPR036188 (SUPERFAMILY)	F:GO:0016491; P:GO:0055114	F:oxidoreductase activity; P:oxidation-reduction process
TRUE	[INTERPRO, BLASTED, MAPPED, ANNOTATED]	C3L33_20712-RA	SKP1B_ARATHSKP1-like protein 1B OS=Arabidopsis thaliana GN=SKP1B PE=1 SV=1	164	1	1.47352e-77	78.21	1	P:GO:0006511	P:ubiquitin-dependent protein catabolic process			IPR001232 (SMART); G3DSA:3.30.710.10 (GENE3D); IPR016897 (PIRSF); IPR016073 (PFAM); IPR016072 (PFAM); PTHR11165:SF88 (PANTHER); PTHR11165 (PANTHER); IPR036296 (SUPERFAMILY); IPR011333 (SUPERFAMILY)	P:GO:0006511	P:ubiquitin-dependent protein catabolic process
TRUE	[INTERPRO, BLASTED, MAPPED, ANNOTATED]	C3L33_20709-RA	TPC2L_DICDITrafficking protein particle complex subunit 2-like protein OS=Dictyostelium discoideum GN=trappc2l PE=3 SV=1	73	1	3.26633e-17	70.59	2	C:GO:0005622; P:GO:0006888	C:intracellular; P:ER to Golgi vesicle-mediated transport			G3DSA:3.30.450.70 (GENE3D); IPR006722 (PFAM); IPR006722 (PANTHER); PTHR12403:SF11 (PANTHER); IPR011012 (SUPERFAMILY)	C:GO:0005622; P:GO:0006888	C:intracellular; P:ER to Golgi vesicle-mediated transport
TRUE	[INTERPRO, BLASTED, MAPPED]	C3L33_20713-RA	UREH_BACSBUrease accessory protein UreH OS=Bacillus sp. (strain TB-90) GN=ureH PE=3 SV=1	390	1	7.32512e-08	42.29	3	C:GO:0005886; C:GO:0016020; C:GO:0016021	C:plasma membrane; C:membrane; C:integral component of membrane			PF13386 (PFAM); PTHR33876:SF2 (PANTHER); PTHR33876 (PANTHER); CYTOPLASMIC_DOMAIN (PHOBIUS); TRANSMEMBRANE (PHOBIUS); NON_CYTOPLASMIC_DOMAIN (PHOBIUS); NON_CYTOPLASMIC_DOMAIN (PHOBIUS); TRANSMEMBRANE (PHOBIUS); CYTOPLASMIC_DOMAIN (PHOBIUS); CYTOPLASMIC_DOMAIN (PHOBIUS); TRANSMEMBRANE (PHOBIUS); NON_CYTOPLASMIC_DOMAIN (PHOBIUS); TRANSMEMBRANE (PHOBIUS); TRANSMEMBRANE (PHOBIUS); TMhelix (TMHMM); TMh…	no GO terms	no GO terms
TRUE	[INTERPRO, BLASTED, MAPPED, ANNOTATED]	C3L33_20716-RA	HIP26_ARATHHeavy metal-associated isoprenylated plant protein 26 OS=Arabidopsis thaliana GN=HIPP26 PE=1 SV=1	154	1	8.63763e-83	87.01	2	P:GO:0030001; F:GO:0046872	P:metal ion transport; F:metal ion binding			G3DSA:3.30.70.100 (GENE3D); IPR006121 (PFAM); PTHR22814:SF14 (PANTHER); PTHR22814 (PANTHER); IPR006121 (PROSITE_PROFILES); IPR006121 (CDD); IPR036163 (SUPERFAMILY)	P:GO:0030001; F:GO:0046872	P:metal ion transport; F:metal ion binding
TRUE	[INTERPRO, BLASTED, MAPPED]	C3L33_20720-RA	MYB08_ANTMAMyb-related protein 308 OS=Antirrhinum majus GN=MYB308 PE=2 SV=1	132	1	3.36752e-21	62.28	4	F:GO:0003677; C:GO:0005634; P:GO:0006351; P:GO:0006355	F:DNA binding; C:nucleus; P:transcription, DNA-templated; P:regulation of transcription, DNA-templated			no IPS match	no IPS match	no IPS match
TRUE	[INTERPRO, BLASTED, MAPPED, ANNOTATED]	C3L33_20719-RA	BGA13_ARATHBeta-galactosidase 13 OS=Arabidopsis thaliana GN=BGAL13 PE=2 SV=1	764	1	0	69.57	3	F:GO:0004553; P:GO:0005975; F:GO:0030246	F:hydrolase activity, hydrolyzing O-glycosyl compounds; P:carbohydrate metabolic process; F:carbohydrate binding			IPR001944 (PRINTS); G3DSA:3.20.20.80 (GENE3D); IPR008979 (G3DSA:2.60.120.GENE3D); IPR031330 (PFAM); G3DSA:3.20.20.80 (GENE3D); G3DSA:2.60.120.740 (GENE3D); IPR000922 (PFAM); PTHR23421:SF52 (PANTHER); IPR001944 (PANTHER); IPR001944 (PANTHER); PTHR23421:SF52 (PANTHER); PTHR23421:SF52 (PANTHER); IPR001944 (PANTHER); IPR019801 (PROSITE_PATTERNS); NON_CYTOPLASMIC_DOMAIN (PHOBIUS); SIGNAL_PEPTIDE_C_REG…	F:GO:0004553; P:GO:0005975; F:GO:0030246	F:hydrolase activity, hydrolyzing O-glycosyl compounds; P:carbohydrate metabolic process; F:carbohydrate binding
TRUE	[INTERPRO, BLASTED, MAPPED, ANNOTATED]	C3L33_20718-RA	MCM10_XENTRProtein MCM10 homolog OS=Xenopus tropicalis GN=mcm10 PE=2 SV=1	356	1	5.56152e-27	50.63	2	C:GO:0005634; P:GO:0006260	C:nucleus; P:DNA replication			IPR015408 (PFAM); G3DSA:2.40.50.140 (GENE3D); mobidb-lite (MOBIDB_LITE); PTHR13454 (PANTHER)	C:GO:0005634; P:GO:0006260	C:nucleus; P:DNA replication
TRUE	[INTERPRO, BLASTED, MAPPED]	C3L33_20715-RA	BRG3_ARATHProbable BOI-related E3 ubiquitin-protein ligase 3 OS=Arabidopsis thaliana GN=BRG3 PE=1 SV=1	271	1	2.09369e-22	51.69	6	C:GO:0005634; P:GO:0006952; F:GO:0016740; P:GO:0043067; P:GO:0043161; F:GO:0046872	C:nucleus; P:defense response; F:transferase activity; P:regulation of programmed cell death; P:proteasome-mediated ubiquitin-dependent protein catabolic process; F:metal ion binding			Coil (COILS); Coil (COILS); PF13920 (PFAM); IPR013083 (G3DSA:3.30.40.GENE3D); IPR017066 (PIRSF); PTHR42647 (PANTHER); PTHR42647:SF6 (PANTHER)	no GO terms	no GO terms
TRUE	[INTERPRO, BLASTED, MAPPED, ANNOTATED]	C3L33_20722-RA	ADF5_ARATHActin-depolymerizing factor 5 OS=Arabidopsis thaliana GN=ADF5 PE=1 SV=1	143	1	4.50816e-86	89.51	3	F:GO:0003779; C:GO:0015629; P:GO:0030042	F:actin binding; C:actin cytoskeleton; P:actin filament depolymerization			IPR002108 (SMART); IPR029006 (G3DSA:3.40.20.GENE3D); IPR002108 (PFAM); IPR017904 (PANTHER); PTHR11913:SF16 (PANTHER); IPR002108 (PROSITE_PROFILES); IPR017904 (CDD); SSF55753 (SUPERFAMILY)	F:GO:0003779; C:GO:0005622; C:GO:0015629; P:GO:0030042	F:actin binding; C:intracellular; C:actin cytoskeleton; P:actin filament depolymerization
TRUE	[INTERPRO, BLASTED, MAPPED, ANNOTATED]	C3L33_20714-RA	GLYR2_ARATHGlyoxylate/succinic semialdehyde reductase 2, chloroplastic OS=Arabidopsis thaliana GN=GLYR2 PE=1 SV=1	362	1	1.44107e-37	52.79	3	F:GO:0016491; F:GO:0051287; P:GO:0055114	F:oxidoreductase activity; F:NAD binding; P:oxidation-reduction process			IPR029154 (PFAM); IPR013328 (G3DSA:1.10.1040.GENE3D); PTHR43580:SF1 (PANTHER); PTHR43580 (PANTHER); PTHR43580:SF1 (PANTHER); PTHR43580:SF1 (PANTHER); PTHR43580 (PANTHER); TRANSMEMBRANE (PHOBIUS); TRANSMEMBRANE (PHOBIUS); NON_CYTOPLASMIC_DOMAIN (PHOBIUS); NON_CYTOPLASMIC_DOMAIN (PHOBIUS); CYTOPLASMIC_DOMAIN (PHOBIUS); IPR008927 (SUPERFAMILY)	F:GO:0016491; F:GO:0051287; P:GO:0055114	F:oxidoreductase activity; F:NAD binding; P:oxidation-reduction process
TRUE	[INTERPRO, BLASTED, MAPPED, ANNOTATED]	C3L33_20721-RA	ERD7_ARATHProtein EARLY-RESPONSIVE TO DEHYDRATION 7, chloroplastic OS=Arabidopsis thaliana GN=ERD7 PE=1 SV=1	143	1	1.3711e-61	82.61	8	C:GO:0005886; P:GO:0007623; P:GO:0009409; P:GO:0009414; C:GO:0009507; P:GO:0009644; P:GO:0009651; P:GO:0009737	C:plasma membrane; P:circadian rhythm; P:response to cold; P:response to water deprivation; C:chloroplast; P:response to high light intensity; P:response to salt stress; P:response to abscisic acid			IPR009686 (PFAM); PTHR21068:SF28 (PANTHER); PTHR21068 (PANTHER); SIGNAL_PEPTIDE_N_REGION (PHOBIUS); SIGNAL_PEPTIDE (PHOBIUS); SIGNAL_PEPTIDE_H_REGION (PHOBIUS); SIGNAL_PEPTIDE_C_REGION (PHOBIUS); NON_CYTOPLASMIC_DOMAIN (PHOBIUS)	no GO terms	no GO terms
TRUE	[INTERPRO, BLASTED, MAPPED, ANNOTATED]	C3L33_20724-RA	NFD4_ARATHProtein NUCLEAR FUSION DEFECTIVE 4 OS=Arabidopsis thaliana GN=NFD4 PE=3 SV=1	558	1	1.25767e-67	51.61	2	P:GO:0000741; P:GO:0007275	P:karyogamy; P:multicellular organism development			Coil (COILS); G3DSA:1.20.1250.20 (GENE3D); G3DSA:1.20.1250.20 (GENE3D); IPR010658 (PFAM); PTHR21576:SF17 (PANTHER); PTHR21576 (PANTHER); CYTOPLASMIC_DOMAIN (PHOBIUS); TRANSMEMBRANE (PHOBIUS); TRANSMEMBRANE (PHOBIUS); TRANSMEMBRANE (PHOBIUS); TRANSMEMBRANE (PHOBIUS); TRANSMEMBRANE (PHOBIUS); TRANSMEMBRANE (PHOBIUS); NON_CYTOPLASMIC_DOMAIN (PHOBIUS); NON_CYTOPLASMIC_DOMAIN (PHOBIUS); CYTOPLASMIC_DO…	no GO terms	no GO terms
TRUE	[INTERPRO, BLASTED, MAPPED, ANNOTATED]	C3L33_20725-RA	RSGI6_CLOTHAnti-sigma-I factor RsgI6 OS=Clostridium thermocellum (strain ATCC 27405 / DSM 1237 / NBRC 103400 / NCIMB 10682 / NRRL B-4536 / VPI 7372) GN=rsgI6 PE=1 SV=1	611	1	1.28149e-56	47.09	2	F:GO:0004553; P:GO:0005975	F:hydrolase activity, hydrolyzing O-glycosyl compounds; P:carbohydrate metabolic process			IPR001000 (PRINTS); IPR001000 (SMART); IPR001000 (PFAM); PTHR31490 (PANTHER); PTHR31490:SF3 (PANTHER); PTHR31490 (PANTHER); IPR001000 (PROSITE_PROFILES); IPR017853 (SUPERFAMILY)	F:GO:0004553; P:GO:0005975	F:hydrolase activity, hydrolyzing O-glycosyl compounds; P:carbohydrate metabolic process
TRUE	[INTERPRO, BLASTED, MAPPED, ANNOTATED]	C3L33_20729-RA	LAX5_MEDTRAuxin transporter-like protein 5 OS=Medicago truncatula GN=LAX5 PE=2 SV=1	500	1	0	87.18	6	C:GO:0005886; P:GO:0006865; P:GO:0009734; F:GO:0015293; C:GO:0016021; P:GO:0055085	C:plasma membrane; P:amino acid transport; P:auxin-activated signaling pathway; F:symporter activity; C:integral component of membrane; P:transmembrane transport			IPR013057 (PFAM); PTHR22950:SF3 (PANTHER); PTHR22950 (PANTHER); CYTOPLASMIC_DOMAIN (PHOBIUS); TRANSMEMBRANE (PHOBIUS); TRANSMEMBRANE (PHOBIUS); NON_CYTOPLASMIC_DOMAIN (PHOBIUS); NON_CYTOPLASMIC_DOMAIN (PHOBIUS); TRANSMEMBRANE (PHOBIUS); TRANSMEMBRANE (PHOBIUS); NON_CYTOPLASMIC_DOMAIN (PHOBIUS); CYTOPLASMIC_DOMAIN (PHOBIUS); NON_CYTOPLASMIC_DOMAIN (PHOBIUS); TRANSMEMBRANE (PHOBIUS); TRANSMEMBRANE …	no GO terms	no GO terms
TRUE	[INTERPRO, BLASTED, MAPPED]	C3L33_20723-RA	CTLHA_DICDICTL-like protein DDB_G0288717 OS=Dictyostelium discoideum GN=DDB_G0288717 PE=3 SV=1	581	1	9.2882e-11	42.01	2	C:GO:0016020; C:GO:0016021	C:membrane; C:integral component of membrane			IPR007603 (PFAM); mobidb-lite (MOBIDB_LITE); PTHR12385:SF44 (PANTHER); IPR007603 (PANTHER); TRANSMEMBRANE (PHOBIUS); TRANSMEMBRANE (PHOBIUS); CYTOPLASMIC_DOMAIN (PHOBIUS); TRANSMEMBRANE (PHOBIUS); NON_CYTOPLASMIC_DOMAIN (PHOBIUS); CYTOPLASMIC_DOMAIN (PHOBIUS); TRANSMEMBRANE (PHOBIUS); CYTOPLASMIC_DOMAIN (PHOBIUS); TRANSMEMBRANE (PHOBIUS); TRANSMEMBRANE (PHOBIUS); CYTOPLASMIC_DOMAIN (PHOBIUS); TRA…	no GO terms	no GO terms
TRUE	[INTERPRO, BLASTED, MAPPED, ANNOTATED]	C3L33_20728-RA	THLP1_ARATHThaumatin-like protein 1 OS=Arabidopsis thaliana GN=TLP1 PE=2 SV=1	377	1	3.37959e-114	77.55	2	P:GO:0009682; P:GO:0009723	P:induced systemic resistance; P:response to ethylene			IPR001938 (PRINTS); IPR001938 (SMART); IPR037176 (G3DSA:2.60.110.GENE3D); IPR001938 (PFAM); IPR001938 (PIRSF); mobidb-lite (MOBIDB_LITE); PTHR31048:SF81 (PANTHER); IPR001938 (PANTHER); SIGNAL_PEPTIDE (PHOBIUS); SIGNAL_PEPTIDE_H_REGION (PHOBIUS); SIGNAL_PEPTIDE_C_REGION (PHOBIUS); TRANSMEMBRANE (PHOBIUS); SIGNAL_PEPTIDE_N_REGION (PHOBIUS); NON_CYTOPLASMIC_DOMAIN (PHOBIUS); CYTOPLASMIC_DOMAIN (PHOB…	no GO terms	no GO terms
TRUE	[INTERPRO, NO-BLAST]	C3L33_20727-RA	---NA---	216									PTHR12181 (PANTHER); PTHR12181:SF54 (PANTHER); PTHR12181:SF54 (PANTHER); PTHR12181 (PANTHER)	no GO terms	no GO terms
TRUE	[INTERPRO, BLASTED, MAPPED, ANNOTATED]	C3L33_20726-RA	AGL82_ARATHAgamous-like MADS-box protein AGL82 OS=Arabidopsis thaliana GN=AGL82 PE=1 SV=1	319	1	3.87163e-16	52.35	2	F:GO:0003677; F:GO:0046983	F:DNA binding; F:protein dimerization activity			IPR002100 (PRINTS); IPR002100 (SMART); IPR036879 (G3DSA:3.40.1810.GENE3D); IPR002100 (PFAM); PTHR11945:SF176 (PANTHER); PTHR11945 (PANTHER); IPR002100 (PROSITE_PROFILES); IPR036879 (SUPERFAMILY)	F:GO:0003677; F:GO:0046983	F:DNA binding; F:protein dimerization activity
TRUE	[INTERPRO, BLASTED, MAPPED, ANNOTATED]	C3L33_20735-RA	TC132_ARATHTranslocase of chloroplast 132, chloroplastic OS=Arabidopsis thaliana GN=TOC132 PE=1 SV=1	1726	1	0	89.11	3	F:GO:0005515; F:GO:0005525; F:GO:0016817	F:protein binding; F:GTP binding; F:hydrolase activity, acting on acid anhydrides			IPR032675 (G3DSA:3.80.10.GENE3D); IPR005690 (TIGRFAM); IPR006703 (PFAM); IPR024283 (PFAM); G3DSA:3.40.50.300 (GENE3D); PTHR10903 (PANTHER); PTHR10903:SF47 (PANTHER); IPR001810 (PROSITE_PROFILES); IPR006703 (PROSITE_PROFILES); cd01853 (CDD); IPR036047 (SUPERFAMILY); SSF52047 (SUPERFAMILY); IPR027417 (SUPERFAMILY)	F:GO:0005515; F:GO:0005525; F:GO:0016817	F:protein binding; F:GTP binding; F:hydrolase activity, acting on acid anhydrides
TRUE	[INTERPRO, BLASTED, MAPPED, ANNOTATED]	C3L33_20732-RA	MET16_DANREU6 small nuclear RNA (adenine-(43)-N(6))-methyltransferase OS=Danio rerio GN=mettl16 PE=2 SV=1	488	1	8.83013e-70	51.69	1	F:GO:0008168	F:methyltransferase activity			IPR010286 (PFAM); IPR017182 (PIRSF); IPR010286 (PANTHER); IPR029063 (SUPERFAMILY)	F:GO:0008168	F:methyltransferase activity
TRUE	[INTERPRO, NO-BLAST, ANNOTATED]	C3L33_20730-RA	---NA---	644				1	F:GO:0005515	F:protein binding			Coil (COILS); IPR000225 (SMART); IPR000225 (PFAM); IPR011989 (G3DSA:1.25.10.GENE3D); IPR011989 (G3DSA:1.25.10.GENE3D); mobidb-lite (MOBIDB_LITE); PTHR23315 (PANTHER); PTHR23315:SF101 (PANTHER); IPR000225 (PROSITE_PROFILES); IPR016024 (SUPERFAMILY)	F:GO:0005488; F:GO:0005515	F:binding; F:protein binding
TRUE	[INTERPRO, BLASTED, MAPPED, ANNOTATED]	C3L33_20733-RA	PLC_LISMO1-phosphatidylinositol phosphodiesterase OS=Listeria monocytogenes serovar 1/2a (strain ATCC BAA-679 / EGD-e) GN=plcA PE=1 SV=1	318	1	1.23597e-13	53.73	2	P:GO:0006629; F:GO:0008081	P:lipid metabolic process; F:phosphoric diester hydrolase activity			IPR000909 (SMART); IPR017946 (G3DSA:3.20.20.GENE3D); IPR000909 (PFAM); PTHR13593 (PANTHER); PTHR13593:SF35 (PANTHER); IPR000909 (PROSITE_PROFILES); cd08619 (CDD); IPR017946 (SUPERFAMILY)	P:GO:0006629; F:GO:0008081	P:lipid metabolic process; F:phosphoric diester hydrolase activity
TRUE	[INTERPRO, BLASTED, MAPPED, ANNOTATED]	C3L33_20734-RA	PP167_ARATHPentatricopeptide repeat-containing protein At2g21090 OS=Arabidopsis thaliana GN=PCMP-E48 PE=2 SV=1	593	1	0	75.21	1	F:GO:0005515	F:protein binding			IPR002885 (PFAM); IPR011990 (G3DSA:1.25.40.GENE3D); IPR011990 (G3DSA:1.25.40.GENE3D); IPR002885 (PFAM); IPR011990 (G3DSA:1.25.40.GENE3D); IPR002885 (TIGRFAM); PTHR24015:SF554 (PANTHER); PTHR24015:SF554 (PANTHER); PTHR24015 (PANTHER); PTHR24015:SF554 (PANTHER); PTHR24015 (PANTHER); PTHR24015 (PANTHER); IPR002885 (PROSITE_PROFILES); IPR002885 (PROSITE_PROFILES); IPR002885 (PROSITE_PROFILES); IPR002…	F:GO:0005515	F:protein binding
TRUE	[INTERPRO, BLASTED, MAPPED]	C3L33_20736-RA	DIR23_ARATHDirigent protein 23 OS=Arabidopsis thaliana GN=DIR23 PE=2 SV=1	191	1	1.12292e-57	65.97	2	C:GO:0005576; C:GO:0048046	C:extracellular region; C:apoplast			IPR004265 (PFAM); PTHR21495:SF71 (PANTHER); PTHR21495 (PANTHER); SIGNAL_PEPTIDE_N_REGION (PHOBIUS); NON_CYTOPLASMIC_DOMAIN (PHOBIUS); SIGNAL_PEPTIDE_C_REGION (PHOBIUS); SIGNAL_PEPTIDE (PHOBIUS); SIGNAL_PEPTIDE_H_REGION (PHOBIUS); SignalP-noTM (SIGNALP_EUK); SignalP-TM (SIGNALP_GRAM_POSITIVE); SignalP-noTM (SIGNALP_GRAM_NEGATIVE)	no GO terms	no GO terms
TRUE	[INTERPRO, BLASTED, MAPPED, ANNOTATED]	C3L33_20731-RA	DNJ11_ARATHChaperone protein dnaJ 11, chloroplastic OS=Arabidopsis thaliana GN=ATJ11 PE=1 SV=2	112	1	7.01905e-34	64.49	2	C:GO:0005634; C:GO:0009507	C:nucleus; C:chloroplast			IPR001623 (PRINTS); IPR001623 (SMART); IPR001623 (PFAM); IPR036869 (G3DSA:1.10.287.GENE3D); PTHR44240 (PANTHER); PTHR44240:SF3 (PANTHER); IPR018253 (PROSITE_PATTERNS); IPR001623 (PROSITE_PROFILES); IPR001623 (CDD); IPR036869 (SUPERFAMILY)	no GO terms	no GO terms
TRUE	[INTERPRO, BLASTED, MAPPED, ANNOTATED]	C3L33_20743-RA	DIR23_ARATHDirigent protein 23 OS=Arabidopsis thaliana GN=DIR23 PE=2 SV=1	355	1	1.07807e-66	79.75	1	C:GO:0048046	C:apoplast			IPR004265 (PFAM); PTHR21495 (PANTHER); PTHR21495:SF80 (PANTHER); SIGNAL_PEPTIDE_C_REGION (PHOBIUS); SIGNAL_PEPTIDE_N_REGION (PHOBIUS); SIGNAL_PEPTIDE_H_REGION (PHOBIUS); NON_CYTOPLASMIC_DOMAIN (PHOBIUS); SIGNAL_PEPTIDE (PHOBIUS); SignalP-TM (SIGNALP_GRAM_POSITIVE); SignalP-noTM (SIGNALP_EUK)	no GO terms	no GO terms
TRUE	[INTERPRO, BLASTED, MAPPED]	C3L33_20738-RA	DIR23_ARATHDirigent protein 23 OS=Arabidopsis thaliana GN=DIR23 PE=2 SV=1	346	1	1.18531e-53	68.68	2	C:GO:0005576; C:GO:0048046	C:extracellular region; C:apoplast			IPR004265 (PFAM); PTHR21495 (PANTHER); PTHR21495:SF71 (PANTHER); PTHR21495:SF71 (PANTHER); PTHR21495 (PANTHER); CYTOPLASMIC_DOMAIN (PHOBIUS); NON_CYTOPLASMIC_DOMAIN (PHOBIUS); TRANSMEMBRANE (PHOBIUS)	no GO terms	no GO terms
TRUE	[INTERPRO, BLASTED, MAPPED]	C3L33_20737-RA	DIR23_ARATHDirigent protein 23 OS=Arabidopsis thaliana GN=DIR23 PE=2 SV=1	191	1	3.71557e-55	64.4	2	C:GO:0005576; C:GO:0048046	C:extracellular region; C:apoplast			IPR004265 (PFAM); PTHR21495:SF71 (PANTHER); PTHR21495 (PANTHER); SIGNAL_PEPTIDE_H_REGION (PHOBIUS); NON_CYTOPLASMIC_DOMAIN (PHOBIUS); SIGNAL_PEPTIDE_N_REGION (PHOBIUS); SIGNAL_PEPTIDE_C_REGION (PHOBIUS); SIGNAL_PEPTIDE (PHOBIUS); SignalP-noTM (SIGNALP_EUK); SignalP-noTM (SIGNALP_GRAM_NEGATIVE); SignalP-TM (SIGNALP_GRAM_POSITIVE); TMhelix (TMHMM)	no GO terms	no GO terms
TRUE	[INTERPRO, BLASTED, MAPPED, ANNOTATED]	C3L33_20740-RA	DIR21_ARATHDirigent protein 21 OS=Arabidopsis thaliana GN=DIR21 PE=3 SV=1	190	1	5.48653e-41	65.13	1	C:GO:0005618	C:cell wall			IPR004265 (PFAM); PTHR21495 (PANTHER); PTHR21495:SF71 (PANTHER); SIGNAL_PEPTIDE_H_REGION (PHOBIUS); SIGNAL_PEPTIDE_C_REGION (PHOBIUS); SIGNAL_PEPTIDE (PHOBIUS); NON_CYTOPLASMIC_DOMAIN (PHOBIUS); SIGNAL_PEPTIDE_N_REGION (PHOBIUS); SignalP-noTM (SIGNALP_EUK); SignalP-TM (SIGNALP_GRAM_POSITIVE)	no GO terms	no GO terms
TRUE	[INTERPRO, BLASTED, MAPPED]	C3L33_20742-RA	DIR23_ARATHDirigent protein 23 OS=Arabidopsis thaliana GN=DIR23 PE=2 SV=1	190	1	5.71154e-49	63.93	2	C:GO:0005576; C:GO:0048046	C:extracellular region; C:apoplast			IPR004265 (PFAM); PTHR21495 (PANTHER); PTHR21495:SF80 (PANTHER); SIGNAL_PEPTIDE (PHOBIUS); SIGNAL_PEPTIDE_C_REGION (PHOBIUS); NON_CYTOPLASMIC_DOMAIN (PHOBIUS); SIGNAL_PEPTIDE_H_REGION (PHOBIUS); SIGNAL_PEPTIDE_N_REGION (PHOBIUS); SignalP-noTM (SIGNALP_EUK); SignalP-TM (SIGNALP_GRAM_POSITIVE); TMhelix (TMHMM)	no GO terms	no GO terms
TRUE	[INTERPRO, BLASTED, MAPPED]	C3L33_20739-RA	DIR23_ARATHDirigent protein 23 OS=Arabidopsis thaliana GN=DIR23 PE=2 SV=1	189	1	1.36181e-44	59.16	2	C:GO:0005576; C:GO:0048046	C:extracellular region; C:apoplast			IPR004265 (PFAM); PTHR21495:SF71 (PANTHER); PTHR21495 (PANTHER); SIGNAL_PEPTIDE (PHOBIUS); SIGNAL_PEPTIDE_C_REGION (PHOBIUS); SIGNAL_PEPTIDE_N_REGION (PHOBIUS); SIGNAL_PEPTIDE_H_REGION (PHOBIUS); NON_CYTOPLASMIC_DOMAIN (PHOBIUS); SignalP-noTM (SIGNALP_GRAM_NEGATIVE); SignalP-TM (SIGNALP_GRAM_POSITIVE); SignalP-noTM (SIGNALP_EUK)	no GO terms	no GO terms
TRUE	[INTERPRO, BLASTED, MAPPED, ANNOTATED]	C3L33_20741-RA	DIR21_ARATHDirigent protein 21 OS=Arabidopsis thaliana GN=DIR21 PE=3 SV=1	170	1	1.72625e-43	66.45	1	C:GO:0005618	C:cell wall			IPR004265 (PFAM); PTHR21495:SF71 (PANTHER); PTHR21495 (PANTHER)	no GO terms	no GO terms
TRUE	[INTERPRO, NO-BLAST]	C3L33_20746-RA	---NA---	226									TRANSMEMBRANE (PHOBIUS); TRANSMEMBRANE (PHOBIUS); NON_CYTOPLASMIC_DOMAIN (PHOBIUS); CYTOPLASMIC_DOMAIN (PHOBIUS); CYTOPLASMIC_DOMAIN (PHOBIUS); NON_CYTOPLASMIC_DOMAIN (PHOBIUS); CYTOPLASMIC_DOMAIN (PHOBIUS); TRANSMEMBRANE (PHOBIUS); TRANSMEMBRANE (PHOBIUS); TRANSMEMBRANE (PHOBIUS); NON_CYTOPLASMIC_DOMAIN (PHOBIUS); TRANSMEMBRANE (PHOBIUS); CYTOPLASMIC_DOMAIN (PHOBIUS); TMhelix (TMHMM); TMhelix (T…	no GO terms	no GO terms
TRUE	[INTERPRO, BLASTED, MAPPED, ANNOTATED]	C3L33_20748-RA	IF4B3_ARATHEukaryotic translation initiation factor 4B3 OS=Arabidopsis thaliana GN=EIF4B3 PE=1 SV=1	414	1	5.50099e-56	54.68	1	F:GO:0003743	F:translation initiation factor activity			IPR010433 (PFAM); mobidb-lite (MOBIDB_LITE); PTHR32091:SF17 (PANTHER); PTHR32091:SF17 (PANTHER); IPR010433 (PANTHER); IPR010433 (PANTHER)	F:GO:0003743	F:translation initiation factor activity
TRUE	[INTERPRO, BLASTED, MAPPED, ANNOTATED]	C3L33_20751-RA	XCT_ARATHProtein XAP5 CIRCADIAN TIMEKEEPER OS=Arabidopsis thaliana GN=XCT PE=1 SV=1	292	1	3.1314e-63	60.16	1	C:GO:0005634	C:nucleus			IPR007005 (PFAM); IPR007005 (PANTHER); NON_CYTOPLASMIC_DOMAIN (PHOBIUS); CYTOPLASMIC_DOMAIN (PHOBIUS); TRANSMEMBRANE (PHOBIUS)	C:GO:0005634	C:nucleus
TRUE	[INTERPRO, BLASTED, MAPPED, ANNOTATED]	C3L33_20745-RA	AMI4G_ARATHProbable amidase At4g34880 OS=Arabidopsis thaliana GN=At4g34880 PE=2 SV=1	528	1	0	75.97	1	F:GO:0016787	F:hydrolase activity			IPR023631 (PFAM); IPR036928 (G3DSA:3.90.1300.GENE3D); PTHR42678 (PANTHER); NON_CYTOPLASMIC_DOMAIN (PHOBIUS); TRANSMEMBRANE (PHOBIUS); CYTOPLASMIC_DOMAIN (PHOBIUS); IPR036928 (SUPERFAMILY); TMhelix (TMHMM)	no GO terms	no GO terms
TRUE	[INTERPRO, BLASTED, MAPPED, ANNOTATED]	C3L33_20749-RA	NIPA6_ARATHProbable magnesium transporter NIPA6 OS=Arabidopsis thaliana GN=At2g21120 PE=2 SV=1	211	1	1.85595e-80	85.71	3	F:GO:0015095; P:GO:0015693; C:GO:0016021	F:magnesium ion transmembrane transporter activity; P:magnesium ion transport; C:integral component of membrane			IPR008521 (PFAM); IPR008521 (PANTHER); PTHR12570:SF11 (PANTHER); TRANSMEMBRANE (PHOBIUS); TRANSMEMBRANE (PHOBIUS); TRANSMEMBRANE (PHOBIUS); TRANSMEMBRANE (PHOBIUS); CYTOPLASMIC_DOMAIN (PHOBIUS); NON_CYTOPLASMIC_DOMAIN (PHOBIUS); NON_CYTOPLASMIC_DOMAIN (PHOBIUS); NON_CYTOPLASMIC_DOMAIN (PHOBIUS); CYTOPLASMIC_DOMAIN (PHOBIUS); SSF103481 (SUPERFAMILY); TMhelix (TMHMM); TMhelix (TMHMM); TMhelix (TMHM…	F:GO:0015095; P:GO:0015693; C:GO:0016021	F:magnesium ion transmembrane transporter activity; P:magnesium ion transport; C:integral component of membrane
TRUE	[INTERPRO, BLASTED, MAPPED, ANNOTATED]	C3L33_20744-RA	AMI4G_ARATHProbable amidase At4g34880 OS=Arabidopsis thaliana GN=At4g34880 PE=2 SV=1	529	1	0	75.94	1	F:GO:0016787	F:hydrolase activity			IPR023631 (PFAM); IPR036928 (G3DSA:3.90.1300.GENE3D); PTHR42678 (PANTHER); PTHR42678 (PANTHER); PTHR42678:SF9 (PANTHER); PTHR42678:SF9 (PANTHER); TRANSMEMBRANE (PHOBIUS); CYTOPLASMIC_DOMAIN (PHOBIUS); TRANSMEMBRANE (PHOBIUS); NON_CYTOPLASMIC_DOMAIN (PHOBIUS); NON_CYTOPLASMIC_DOMAIN (PHOBIUS); IPR036928 (SUPERFAMILY); TMhelix (TMHMM)	no GO terms	no GO terms
TRUE	[INTERPRO, NO-BLAST]	C3L33_20747-RA	---NA---	233									PF01190 (PFAM); PTHR33210 (PANTHER); PTHR33210:SF2 (PANTHER); SIGNAL_PEPTIDE (PHOBIUS); SIGNAL_PEPTIDE_H_REGION (PHOBIUS); SIGNAL_PEPTIDE_N_REGION (PHOBIUS); NON_CYTOPLASMIC_DOMAIN (PHOBIUS); SIGNAL_PEPTIDE_C_REGION (PHOBIUS); SignalP-noTM (SIGNALP_GRAM_NEGATIVE); SignalP-noTM (SIGNALP_EUK)	no GO terms	no GO terms
TRUE	[INTERPRO, NO-BLAST]	C3L33_20755-RA	---NA---	133									PTHR33306:SF4 (PANTHER); PTHR33306 (PANTHER); TRANSMEMBRANE (PHOBIUS); NON_CYTOPLASMIC_DOMAIN (PHOBIUS); TRANSMEMBRANE (PHOBIUS); NON_CYTOPLASMIC_DOMAIN (PHOBIUS); TRANSMEMBRANE (PHOBIUS); CYTOPLASMIC_DOMAIN (PHOBIUS); CYTOPLASMIC_DOMAIN (PHOBIUS); TMhelix (TMHMM); TMhelix (TMHMM); TMhelix (TMHMM)	no GO terms	no GO terms
TRUE	[INTERPRO, BLASTED, MAPPED, ANNOTATED]	C3L33_20759-RA	ERD2_CAEELER lumen protein-retaining receptor OS=Caenorhabditis elegans GN=erd-2 PE=3 SV=2	272	1	3.4532e-31	54.17	3	P:GO:0006621; C:GO:0016021; F:GO:0046923	P:protein retention in ER lumen; C:integral component of membrane; F:ER retention sequence binding			IPR000133 (PRINTS); IPR000133 (PFAM); IPR000133 (PANTHER); PTHR10585:SF55 (PANTHER); TRANSMEMBRANE (PHOBIUS); NON_CYTOPLASMIC_DOMAIN (PHOBIUS); TRANSMEMBRANE (PHOBIUS); CYTOPLASMIC_DOMAIN (PHOBIUS); CYTOPLASMIC_DOMAIN (PHOBIUS); TRANSMEMBRANE (PHOBIUS); NON_CYTOPLASMIC_DOMAIN (PHOBIUS); CYTOPLASMIC_DOMAIN (PHOBIUS); NON_CYTOPLASMIC_DOMAIN (PHOBIUS); TRANSMEMBRANE (PHOBIUS); NON_CYTOPLASMIC_DOMAIN…	P:GO:0006621; C:GO:0016021; F:GO:0046923	P:protein retention in ER lumen; C:integral component of membrane; F:ER retention sequence binding
TRUE	[INTERPRO, BLASTED, MAPPED, ANNOTATED]	C3L33_20760-RA	PKSB_ARATHType III polyketide synthase B OS=Arabidopsis thaliana GN=PKSB PE=1 SV=1	385	1	0	87.66	2	P:GO:0009058; F:GO:0016747	P:biosynthetic process; F:transferase activity, transferring acyl groups other than amino-acyl groups			IPR016039 (G3DSA:3.40.47.GENE3D); IPR012328 (PFAM); IPR011141 (PIRSF); IPR016039 (G3DSA:3.40.47.GENE3D); IPR001099 (PFAM); PTHR11877:SF31 (PANTHER); IPR011141 (PANTHER); cd00831 (CDD); IPR016039 (SUPERFAMILY); IPR016039 (SUPERFAMILY)	F:GO:0003824; P:GO:0008152; P:GO:0009058; F:GO:0016747	F:catalytic activity; P:metabolic process; P:biosynthetic process; F:transferase activity, transferring acyl groups other than amino-acyl groups
TRUE	[INTERPRO, NO-BLAST]	C3L33_20756-RA	---NA---	1240									PTHR15682 (PANTHER); CYTOPLASMIC_DOMAIN (PHOBIUS); TRANSMEMBRANE (PHOBIUS); NON_CYTOPLASMIC_DOMAIN (PHOBIUS)	no GO terms	no GO terms
TRUE	[INTERPRO, BLASTED, MAPPED, ANNOTATED]	C3L33_20763-RA	MTN1_ARATH5'-methylthioadenosine/S-adenosylhomocysteine nucleosidase 1 OS=Arabidopsis thaliana GN=MTN1 PE=1 SV=1	271	1	2.73171e-75	63.33	2	F:GO:0003824; P:GO:0009116	F:catalytic activity; P:nucleoside metabolic process			G3DSA:3.40.50.1580 (GENE3D); IPR000845 (PFAM); PTHR21234 (PANTHER); PTHR21234 (PANTHER); PTHR21234:SF34 (PANTHER); PTHR21234:SF34 (PANTHER); IPR035994 (SUPERFAMILY)	F:GO:0003824; P:GO:0009116	F:catalytic activity; P:nucleoside metabolic process
TRUE	[INTERPRO, NO-BLAST, ANNOTATED]	C3L33_20762-RA	---NA---	392				1	F:GO:0005509	F:calcium ion binding			IPR002048 (SMART); PTHR34574 (PANTHER); PTHR34574:SF2 (PANTHER); PTHR34574:SF2 (PANTHER); IPR018247 (PROSITE_PATTERNS); IPR002048 (PROSITE_PROFILES); IPR002048 (PROSITE_PROFILES); IPR002048 (PROSITE_PROFILES); IPR011992 (SUPERFAMILY)	F:GO:0005509	F:calcium ion binding
TRUE	[INTERPRO, BLASTED, MAPPED, ANNOTATED]	C3L33_20752-RA	SSRA_ARATHTranslocon-associated protein subunit alpha OS=Arabidopsis thaliana GN=At2g21160 PE=2 SV=3	245	1	4.71078e-72	73.78	1	C:GO:0005789	C:endoplasmic reticulum membrane			IPR005595 (PFAM); PTHR12924 (PANTHER); CYTOPLASMIC_DOMAIN (PHOBIUS); SIGNAL_PEPTIDE_C_REGION (PHOBIUS); SIGNAL_PEPTIDE_H_REGION (PHOBIUS); TRANSMEMBRANE (PHOBIUS); SIGNAL_PEPTIDE_N_REGION (PHOBIUS); SIGNAL_PEPTIDE (PHOBIUS); NON_CYTOPLASMIC_DOMAIN (PHOBIUS); SignalP-TM (SIGNALP_GRAM_POSITIVE); SignalP-noTM (SIGNALP_EUK); SignalP-noTM (SIGNALP_GRAM_NEGATIVE); TMhelix (TMHMM)	C:GO:0005789	C:endoplasmic reticulum membrane
TRUE	[INTERPRO, BLASTED, MAPPED, ANNOTATED]	C3L33_20753-RA	XCT_ORYSIProtein XAP5 CIRCADIAN TIMEKEEPER OS=Oryza sativa subsp. indica GN=XCT PE=3 SV=1	419	1	2.19501e-148	77.01	1	C:GO:0005634	C:nucleus			Coil (COILS); Coil (COILS); Coil (COILS); IPR007005 (PFAM); PTHR12722:SF0 (PANTHER); PTHR12722:SF0 (PANTHER); IPR007005 (PANTHER); IPR007005 (PANTHER); TRANSMEMBRANE (PHOBIUS); CYTOPLASMIC_DOMAIN (PHOBIUS); CYTOPLASMIC_DOMAIN (PHOBIUS); TRANSMEMBRANE (PHOBIUS); TRANSMEMBRANE (PHOBIUS); NON_CYTOPLASMIC_DOMAIN (PHOBIUS); NON_CYTOPLASMIC_DOMAIN (PHOBIUS); TMhelix (TMHMM); TMhelix (TMHMM); TMhelix (T…	C:GO:0005634	C:nucleus
TRUE	[INTERPRO, BLASTED, MAPPED, ANNOTATED]	C3L33_20761-RA	MTN2_ARATH5'-methylthioadenosine/S-adenosylhomocysteine nucleosidase 2 OS=Arabidopsis thaliana GN=MTN2 PE=1 SV=1	233	1	2.26571e-124	86.27	2	F:GO:0003824; P:GO:0009116	F:catalytic activity; P:nucleoside metabolic process			G3DSA:3.40.50.1580 (GENE3D); IPR000845 (PFAM); PTHR21234 (PANTHER); PTHR21234:SF34 (PANTHER); IPR035994 (SUPERFAMILY)	F:GO:0003824; P:GO:0009116	F:catalytic activity; P:nucleoside metabolic process
TRUE	[INTERPRO, BLASTED, MAPPED, ANNOTATED]	C3L33_20757-RA	BRT1_ARATHAdenine nucleotide transporter BT1, chloroplastic/mitochondrial OS=Arabidopsis thaliana GN=BT1 PE=1 SV=1	241	1	8.45715e-36	85.23	1	P:GO:0055085	P:transmembrane transport			IPR002067 (PRINTS); IPR018108 (PFAM); IPR023395 (G3DSA:1.50.40.GENE3D); PTHR24089 (PANTHER); PTHR24089:SF358 (PANTHER); NON_CYTOPLASMIC_DOMAIN (PHOBIUS); TRANSMEMBRANE (PHOBIUS); CYTOPLASMIC_DOMAIN (PHOBIUS); IPR018108 (PROSITE_PROFILES); IPR023395 (SUPERFAMILY); TMhelix (TMHMM)	P:GO:0055085	P:transmembrane transport
TRUE	[INTERPRO, BLASTED, MAPPED, ANNOTATED]	C3L33_09601-RA	Y5986_ARATHUncharacterized protein At5g39865 OS=Arabidopsis thaliana GN=At5g39865 PE=2 SV=1	376	1	6.59994e-40	48.01	3	F:GO:0009055; F:GO:0015035; P:GO:0045454	F:electron transfer activity; F:protein disulfide oxidoreductase activity; P:cell redox homeostasis			G3DSA:3.40.30.10 (GENE3D); IPR002109 (PFAM); PTHR10168:SF79 (PANTHER); PTHR10168 (PANTHER); PTHR10168 (PANTHER); PTHR10168:SF79 (PANTHER); PTHR10168 (PANTHER); PTHR10168:SF79 (PANTHER); IPR002109 (PROSITE_PROFILES); cd03031 (CDD); IPR036249 (SUPERFAMILY)	F:GO:0009055; F:GO:0015035; P:GO:0045454	F:electron transfer activity; F:protein disulfide oxidoreductase activity; P:cell redox homeostasis
TRUE	[INTERPRO, BLASTED, MAPPED, ANNOTATED]	C3L33_09600-RA	GUN1_PERAEEndoglucanase 1 OS=Persea americana GN=CEL1 PE=2 SV=1	241	1	1.51887e-64	87.77	2	F:GO:0004553; P:GO:0005975	F:hydrolase activity, hydrolyzing O-glycosyl compounds; P:carbohydrate metabolic process			IPR012341 (G3DSA:1.50.10.GENE3D); IPR012341 (G3DSA:1.50.10.GENE3D); IPR001701 (PFAM); PTHR22298:SF32 (PANTHER); PTHR22298 (PANTHER); IPR008928 (SUPERFAMILY); IPR008928 (SUPERFAMILY)	F:GO:0003824; F:GO:0004553; P:GO:0005975	F:catalytic activity; F:hydrolase activity, hydrolyzing O-glycosyl compounds; P:carbohydrate metabolic process
TRUE	[INTERPRO, BLASTED, MAPPED, ANNOTATED]	C3L33_09602-RA	NAC12_ARATHNAC domain-containing protein 12 OS=Arabidopsis thaliana GN=NAC012 PE=2 SV=1	361	1	5.41749e-101	67.22	2	F:GO:0003677; P:GO:0006355	F:DNA binding; P:regulation of transcription, DNA-templated			IPR003441 (PFAM); IPR036093 (G3DSA:3.30.310.GENE3D); mobidb-lite (MOBIDB_LITE); PTHR31989 (PANTHER); PTHR31989:SF45 (PANTHER); IPR003441 (PROSITE_PROFILES); IPR036093 (SUPERFAMILY)	F:GO:0003677; P:GO:0006355	F:DNA binding; P:regulation of transcription, DNA-templated
TRUE	[INTERPRO, BLASTED, MAPPED, ANNOTATED]	C3L33_11337-RA	ZHD11_ARATHZinc-finger homeodomain protein 11 OS=Arabidopsis thaliana GN=ZHD11 PE=1 SV=1	270	1	7.63986e-28	50.8	1	F:GO:0003677	F:DNA binding			IPR006456 (TIGRFAM); G3DSA:1.10.10.60 (GENE3D); IPR006456 (PFAM); PTHR31948 (PANTHER); IPR006456 (PRODOM); IPR006456 (PROSITE_PROFILES); IPR009057 (SUPERFAMILY)	F:GO:0003677	F:DNA binding
TRUE	[INTERPRO, BLASTED, MAPPED, ANNOTATED]	C3L33_11335-RA	RHC1A_ARATHProbable E3 ubiquitin-protein ligase RHC1A OS=Arabidopsis thaliana GN=RHC1A PE=2 SV=1	370	1	9.90546e-45	53.96	5	F:GO:0005488; P:GO:0006511; P:GO:0016567; F:GO:0016740; C:GO:0044464	F:binding; P:ubiquitin-dependent protein catabolic process; P:protein ubiquitination; F:transferase activity; C:cell part			IPR001841 (SMART); IPR013083 (G3DSA:3.30.40.GENE3D); IPR001841 (PFAM); PF14369 (PFAM); PTHR44290:SF4 (PANTHER); PTHR44290 (PANTHER); IPR001841 (PROSITE_PROFILES); cd16667 (CDD); SSF57850 (SUPERFAMILY)	no GO terms	no GO terms
TRUE	[INTERPRO, NO-BLAST]	C3L33_11339-RA	---NA---	274									Coil (COILS); mobidb-lite (MOBIDB_LITE); PTHR33874:SF3 (PANTHER); PTHR33874 (PANTHER)	no GO terms	no GO terms
TRUE	[INTERPRO, BLASTED, MAPPED, ANNOTATED]	C3L33_11334-RA	PHT14_ARATHInorganic phosphate transporter 1-4 OS=Arabidopsis thaliana GN=PHT1-4 PE=1 SV=1	536	1	0	85.91	4	F:GO:0005315; P:GO:0006817; C:GO:0016021; P:GO:0055085	F:inorganic phosphate transmembrane transporter activity; P:phosphate ion transport; C:integral component of membrane; P:transmembrane transport			IPR005828 (PFAM); IPR004738 (TIGRFAM); mobidb-lite (MOBIDB_LITE); PTHR24064:SF414 (PANTHER); PTHR24064 (PANTHER); TRANSMEMBRANE (PHOBIUS); NON_CYTOPLASMIC_DOMAIN (PHOBIUS); TRANSMEMBRANE (PHOBIUS); CYTOPLASMIC_DOMAIN (PHOBIUS); TRANSMEMBRANE (PHOBIUS); TRANSMEMBRANE (PHOBIUS); CYTOPLASMIC_DOMAIN (PHOBIUS); CYTOPLASMIC_DOMAIN (PHOBIUS); NON_CYTOPLASMIC_DOMAIN (PHOBIUS); TRANSMEMBRANE (PHOBIUS); TR…	F:GO:0005315; P:GO:0006817; C:GO:0016021; F:GO:0022857; P:GO:0055085	F:inorganic phosphate transmembrane transporter activity; P:phosphate ion transport; C:integral component of membrane; F:transmembrane transporter activity; P:transmembrane transport
TRUE	[INTERPRO, BLASTED, MAPPED, ANNOTATED]	C3L33_11333-RA	NSP2_MEDTRNodulation-signaling pathway 2 protein OS=Medicago truncatula GN=NSP2 PE=1 SV=1	489	1	0	75.79	3	C:GO:0005634; C:GO:0012505; C:GO:0016020	C:nucleus; C:endomembrane system; C:membrane			IPR005202 (PFAM); PTHR31636 (PANTHER); IPR030028 (PTHR31636:PANTHER); IPR005202 (PROSITE_PROFILES)	no GO terms	no GO terms
TRUE	[INTERPRO, BLASTED, MAPPED, ANNOTATED]	C3L33_11336-RA	ERF12_ARATHEthylene-responsive transcription factor ERF012 OS=Arabidopsis thaliana GN=ERF012 PE=2 SV=1	207	1	1.74257e-43	56	3	F:GO:0003677; F:GO:0003700; P:GO:0006355	F:DNA binding; F:DNA-binding transcription factor activity; P:regulation of transcription, DNA-templated			IPR001471 (PRINTS); IPR001471 (SMART); IPR017392 (PIRSF); IPR001471 (PFAM); IPR036955 (G3DSA:3.30.730.GENE3D); PTHR31985 (PANTHER); PTHR31985:SF37 (PANTHER); IPR001471 (PROSITE_PROFILES); IPR001471 (CDD); IPR016177 (SUPERFAMILY)	F:GO:0003677; F:GO:0003700; P:GO:0006355	F:DNA binding; F:DNA-binding transcription factor activity; P:regulation of transcription, DNA-templated
TRUE	[INTERPRO, NO-BLAST]	C3L33_11338-RA	---NA---	115									IPR008554 (PFAM); G3DSA:3.40.30.10 (GENE3D); PTHR33558 (PANTHER); IPR036249 (SUPERFAMILY)	no GO terms	no GO terms
TRUE	[INTERPRO, NO-BLAST, ANNOTATED]	C3L33_11341-RA	---NA---	241				1	P:GO:0006950	P:response to stress			IPR006016 (PFAM); IPR014729 (G3DSA:3.40.50.GENE3D); PTHR31964 (PANTHER); PTHR31964:SF37 (PANTHER); cd00293 (CDD); SSF52402 (SUPERFAMILY)	P:GO:0006950	P:response to stress
TRUE	[INTERPRO, BLASTED, MAPPED, ANNOTATED]	C3L33_11340-RA	ATAD5_MOUSEATPase family AAA domain-containing protein 5 OS=Mus musculus GN=Atad5 PE=1 SV=1	1316	1	1.86914e-22	41.27	4	F:GO:0005524; C:GO:0005634; P:GO:0006281; P:GO:0007049	F:ATP binding; C:nucleus; P:DNA repair; P:cell cycle			Coil (COILS); IPR003593 (SMART); IPR003959 (PFAM); G3DSA:3.40.50.300 (GENE3D); mobidb-lite (MOBIDB_LITE); mobidb-lite (MOBIDB_LITE); IPR004582 (PANTHER); PTHR12172:SF1 (PANTHER); cd00009 (CDD); IPR027417 (SUPERFAMILY)	F:GO:0005524; C:GO:0005634; P:GO:0006281; P:GO:0007049	F:ATP binding; C:nucleus; P:DNA repair; P:cell cycle
TRUE	[INTERPRO, NO-BLAST]	C3L33_11345-RA	---NA---	123									PTHR35995 (PANTHER)	no GO terms	no GO terms
TRUE	[INTERPRO, BLASTED, MAPPED, ANNOTATED]	C3L33_11344-RA	PD5AB_XENLASister chromatid cohesion protein PDS5 homolog A-B OS=Xenopus laevis GN=pds5a-b PE=1 SV=1	1024	1	1.4104e-17	45.22	1	F:GO:0005488	F:binding			PTHR12663:SF11 (PANTHER); PTHR12663 (PANTHER); PTHR12663:SF11 (PANTHER); PTHR12663 (PANTHER); PTHR12663 (PANTHER); PTHR12663 (PANTHER); PTHR12663:SF11 (PANTHER); IPR016024 (SUPERFAMILY)	F:GO:0005488	F:binding
TRUE	[INTERPRO, NO-BLAST]	C3L33_11343-RA	---NA---	248									PTHR12663 (PANTHER); PTHR12663:SF11 (PANTHER); PTHR12663 (PANTHER); PTHR12663:SF11 (PANTHER); NON_CYTOPLASMIC_DOMAIN (PHOBIUS); CYTOPLASMIC_DOMAIN (PHOBIUS); TRANSMEMBRANE (PHOBIUS)	no GO terms	no GO terms
TRUE	[INTERPRO, BLASTED, MAPPED, ANNOTATED]	C3L33_11347-RA	PSBS_ARATHPhotosystem II 22 kDa protein, chloroplastic OS=Arabidopsis thaliana GN=PSBS PE=2 SV=1	273	1	1.05794e-117	83.09	11	C:GO:0009517; C:GO:0009523; P:GO:0010027; P:GO:0010196; P:GO:0015979; C:GO:0016021; F:GO:0016168; F:GO:0019904; F:GO:0051738; P:GO:0055085; P:GO:0080167	C:PSII associated light-harvesting complex II; C:photosystem II; P:thylakoid membrane organization; P:nonphotochemical quenching; P:photosynthesis; C:integral component of membrane; F:chlorophyll binding; F:protein domain specific binding; F:xanthophyll binding; P:transmembrane transport; P:response to karrikin			IPR023329 (G3DSA:1.10.3460.GENE3D); IPR022796 (PFAM); PTHR14154:SF39 (PANTHER); PTHR14154 (PANTHER); TRANSMEMBRANE (PHOBIUS); CYTOPLASMIC_DOMAIN (PHOBIUS); CYTOPLASMIC_DOMAIN (PHOBIUS); TRANSMEMBRANE (PHOBIUS); NON_CYTOPLASMIC_DOMAIN (PHOBIUS); SSF103511 (SUPERFAMILY)	no GO terms	no GO terms
TRUE	[INTERPRO, BLASTED, MAPPED, ANNOTATED]	C3L33_11346-RA	Y4833_ARATHUncharacterized protein At4g08330, chloroplastic OS=Arabidopsis thaliana GN=At4g08330 PE=1 SV=1	218	1	1.33401e-45	72.95	2	C:GO:0005886; C:GO:0009536	C:plasma membrane; C:plastid			PTHR33674 (PANTHER); PTHR33674:SF3 (PANTHER)	no GO terms	no GO terms
TRUE	[INTERPRO, BLASTED, MAPPED, ANNOTATED]	C3L33_11342-RA	GONS5_ARATHGDP-mannose transporter GONST5 OS=Arabidopsis thaliana GN=GONST5 PE=2 SV=1	373	1	5.7615e-69	68.78	3	C:GO:0005794; P:GO:0015780; C:GO:0016020	C:Golgi apparatus; P:nucleotide-sugar transmembrane transport; C:membrane			IPR004853 (PFAM); PTHR44674 (PANTHER); CYTOPLASMIC_DOMAIN (PHOBIUS); NON_CYTOPLASMIC_DOMAIN (PHOBIUS); TRANSMEMBRANE (PHOBIUS); TRANSMEMBRANE (PHOBIUS); TRANSMEMBRANE (PHOBIUS); NON_CYTOPLASMIC_DOMAIN (PHOBIUS); NON_CYTOPLASMIC_DOMAIN (PHOBIUS); TRANSMEMBRANE (PHOBIUS); TRANSMEMBRANE (PHOBIUS); CYTOPLASMIC_DOMAIN (PHOBIUS); CYTOPLASMIC_DOMAIN (PHOBIUS); CYTOPLASMIC_DOMAIN (PHOBIUS); CYTOPLASMIC_D…	no GO terms	no GO terms
TRUE	[INTERPRO, NO-BLAST]	C3L33_21723-RA	---NA---	767									Coil (COILS); IPR004146 (PFAM); mobidb-lite (MOBIDB_LITE); PTHR32410 (PANTHER); SSF57889 (SUPERFAMILY); SSF57889 (SUPERFAMILY); SSF57889 (SUPERFAMILY); SSF57889 (SUPERFAMILY); SSF57889 (SUPERFAMILY)	no GO terms	no GO terms
TRUE	[INTERPRO, BLASTED, MAPPED, ANNOTATED]	C3L33_21720-RA	FBL64_ARATHF-box/LRR-repeat protein At3g59200 OS=Arabidopsis thaliana GN=At3g59200 PE=2 SV=1	362	1	8.55131e-18	47.31	1	F:GO:0005515	F:protein binding			IPR032675 (G3DSA:3.80.10.GENE3D); PTHR44243 (PANTHER); SSF52047 (SUPERFAMILY); IPR036047 (SUPERFAMILY)	F:GO:0005515	F:protein binding
TRUE	[INTERPRO, BLASTED, MAPPED, ANNOTATED]	C3L33_21721-RA	FTIP1_ARATHFT-interacting protein 1 OS=Arabidopsis thaliana GN=FTIP1 PE=1 SV=1	1034	1	0	73.8	7	F:GO:0005515; F:GO:0008565; C:GO:0009511; P:GO:0009911; F:GO:0016740; P:GO:0034613; P:GO:0048574	F:protein binding; F:protein transporter activity; C:plasmodesmatal endoplasmic reticulum; P:positive regulation of flower development; F:transferase activity; P:cellular protein localization; P:long-day photoperiodism, flowering			Coil (COILS); IPR000008 (SMART); IPR035892 (G3DSA:2.60.40.GENE3D); IPR035892 (G3DSA:2.60.40.GENE3D); IPR013583 (PFAM); IPR000008 (PFAM); IPR035892 (G3DSA:2.60.40.GENE3D); PTHR10024 (PANTHER); PTHR10024:SF272 (PANTHER); CYTOPLASMIC_DOMAIN (PHOBIUS); CYTOPLASMIC_DOMAIN (PHOBIUS); TRANSMEMBRANE (PHOBIUS); NON_CYTOPLASMIC_DOMAIN (PHOBIUS); TRANSMEMBRANE (PHOBIUS); TRANSMEMBRANE (PHOBIUS); NON_CYTOPLA…	no GO terms	no GO terms
TRUE	[INTERPRO, BLASTED, MAPPED, ANNOTATED]	C3L33_21722-RA	FTIP1_ARATHFT-interacting protein 1 OS=Arabidopsis thaliana GN=FTIP1 PE=1 SV=1	996	1	0	71.61	7	F:GO:0005515; F:GO:0008565; C:GO:0009511; P:GO:0009911; F:GO:0016740; P:GO:0034613; P:GO:0048574	F:protein binding; F:protein transporter activity; C:plasmodesmatal endoplasmic reticulum; P:positive regulation of flower development; F:transferase activity; P:cellular protein localization; P:long-day photoperiodism, flowering			Coil (COILS); IPR000008 (SMART); IPR000008 (PFAM); IPR035892 (G3DSA:2.60.40.GENE3D); IPR013583 (PFAM); IPR035892 (G3DSA:2.60.40.GENE3D); IPR035892 (G3DSA:2.60.40.GENE3D); mobidb-lite (MOBIDB_LITE); PTHR10024 (PANTHER); PTHR10024:SF272 (PANTHER); CYTOPLASMIC_DOMAIN (PHOBIUS); NON_CYTOPLASMIC_DOMAIN (PHOBIUS); TRANSMEMBRANE (PHOBIUS); NON_CYTOPLASMIC_DOMAIN (PHOBIUS); TRANSMEMBRANE (PHOBIUS); CYTOP…	no GO terms	no GO terms
TRUE	[INTERPRO, BLASTED, MAPPED, ANNOTATED]	C3L33_21725-RA	PATL3_ARATHPatellin-3 OS=Arabidopsis thaliana GN=PATL3 PE=1 SV=2	616	1	0	72.14	3	C:GO:0005829; C:GO:0005886; P:GO:0009987	C:cytosol; C:plasma membrane; P:cellular process			PR00180 (PRINTS); IPR011074 (SMART); IPR001251 (SMART); IPR011074 (PFAM); IPR036865 (G3DSA:3.40.525.GENE3D); IPR001251 (PFAM); PTHR23324 (PANTHER); PTHR23324:SF48 (PANTHER); NON_CYTOPLASMIC_DOMAIN (PHOBIUS); TRANSMEMBRANE (PHOBIUS); NON_CYTOPLASMIC_DOMAIN (PHOBIUS); CYTOPLASMIC_DOMAIN (PHOBIUS); TRANSMEMBRANE (PHOBIUS); TRANSMEMBRANE (PHOBIUS); NON_CYTOPLASMIC_DOMAIN (PHOBIUS); CYTOPLASMIC_DOMAIN…	no GO terms	no GO terms
TRUE	[INTERPRO, BLASTED, MAPPED]	C3L33_21724-RA	TM205_DANRETransmembrane protein 205 OS=Danio rerio GN=tmem205 PE=2 SV=1	629	1	2.6519e-14	52.82	4	F:GO:0003674; P:GO:0008150; C:GO:0016020; C:GO:0016021	F:molecular_function; P:biological_process; C:membrane; C:integral component of membrane			Coil (COILS); Coil (COILS); Coil (COILS); Coil (COILS); G3DSA:1.20.120.20 (GENE3D); IPR025423 (PFAM); PTHR23241 (PANTHER); PTHR23241:SF50 (PANTHER); PTHR23241:SF50 (PANTHER); PTHR23241 (PANTHER); TRANSMEMBRANE (PHOBIUS); SIGNAL_PEPTIDE (PHOBIUS); NON_CYTOPLASMIC_DOMAIN (PHOBIUS); TRANSMEMBRANE (PHOBIUS); NON_CYTOPLASMIC_DOMAIN (PHOBIUS); CYTOPLASMIC_DOMAIN (PHOBIUS); SIGNAL_PEPTIDE_H_REGION (PHOB…	no GO terms	no GO terms
TRUE	[INTERPRO, BLASTED, MAPPED, ANNOTATED]	C3L33_23165-RA	LCTA_LATTRAlpha-latrocrustotoxin-Lt1a (Fragment) OS=Latrodectus tredecimguttatus PE=2 SV=2	155	1	1.35861e-06	53	1	F:GO:0005515	F:protein binding			IPR002110 (SMART); IPR002110 (PFAM); IPR036770 (G3DSA:1.25.40.GENE3D); IPR020683 (PFAM); PTHR24177:SF33 (PANTHER); PTHR24177 (PANTHER); IPR002110 (PROSITE_PROFILES); IPR020683 (PROSITE_PROFILES); IPR020683 (CDD); IPR036770 (SUPERFAMILY)	F:GO:0005515	F:protein binding
TRUE	[INTERPRO, BLASTED, MAPPED]	C3L33_22880-RA	FLA20_ARATHPutative fasciclin-like arabinogalactan protein 20 OS=Arabidopsis thaliana GN=FLA20 PE=3 SV=1	267	1	8.65728e-09	54.69	2	C:GO:0016020; C:GO:0016021	C:membrane; C:integral component of membrane			IPR000782 (SMART); IPR000782 (PFAM); PTHR33985 (PANTHER); PTHR33985:SF2 (PANTHER); SIGNAL_PEPTIDE (PHOBIUS); NON_CYTOPLASMIC_DOMAIN (PHOBIUS); SIGNAL_PEPTIDE_H_REGION (PHOBIUS); CYTOPLASMIC_DOMAIN (PHOBIUS); SIGNAL_PEPTIDE_C_REGION (PHOBIUS); SIGNAL_PEPTIDE_N_REGION (PHOBIUS); TRANSMEMBRANE (PHOBIUS); IPR000782 (PROSITE_PROFILES); SignalP-noTM (SIGNALP_GRAM_NEGATIVE); SignalP-TM (SIGNALP_GRAM_POS…	no GO terms	no GO terms
TRUE	[INTERPRO, NO-BLAST]	C3L33_23067-RA	---NA---	451									Coil (COILS); Coil (COILS); IPR004252 (PFAM); PTHR33499 (PANTHER); PTHR33499:SF1 (PANTHER)	no GO terms	no GO terms
TRUE	[INTERPRO, BLASTED, MAPPED, ANNOTATED]	C3L33_06789-RA	PIP27_MAIZEAquaporin PIP2-7 OS=Zea mays GN=PIP2-7 PE=2 SV=1	237	1	5.811e-129	73.67	3	F:GO:0015267; C:GO:0016020; P:GO:0055085	F:channel activity; C:membrane; P:transmembrane transport			IPR000425 (PRINTS); IPR023271 (G3DSA:1.20.1080.GENE3D); IPR000425 (PFAM); IPR034294 (PANTHER); PTHR19139:SF260 (PANTHER); PTHR19139:SF260 (PANTHER); IPR034294 (PANTHER); TRANSMEMBRANE (PHOBIUS); TRANSMEMBRANE (PHOBIUS); NON_CYTOPLASMIC_DOMAIN (PHOBIUS); CYTOPLASMIC_DOMAIN (PHOBIUS); TRANSMEMBRANE (PHOBIUS); TRANSMEMBRANE (PHOBIUS); TRANSMEMBRANE (PHOBIUS); NON_CYTOPLASMIC_DOMAIN (PHOBIUS); CYTOPL…	F:GO:0015267; C:GO:0016020; P:GO:0055085	F:channel activity; C:membrane; P:transmembrane transport
TRUE	[INTERPRO, BLASTED, MAPPED, ANNOTATED]	C3L33_06788-RA	ADH1_SOLTUAlcohol dehydrogenase 1 OS=Solanum tuberosum GN=ADH1 PE=1 SV=1	268	1	6.51022e-126	71.72	1	P:GO:0055114	P:oxidation-reduction process			G3DSA:3.40.50.720 (GENE3D); IPR013149 (PFAM); PTHR43880:SF22 (PANTHER); PTHR43880:SF22 (PANTHER); PTHR43880 (PANTHER); IPR011032 (SUPERFAMILY); IPR036291 (SUPERFAMILY); IPR011032 (SUPERFAMILY)	P:GO:0055114	P:oxidation-reduction process
TRUE	[INTERPRO, NO-BLAST]	C3L33_06790-RA	---NA---	282									IPR007849 (PFAM)	no GO terms	no GO terms
TRUE	[INTERPRO, BLASTED, MAPPED, ANNOTATED]	C3L33_06793-RA	PCP_PONABLysosomal Pro-X carboxypeptidase OS=Pongo abelii GN=PRCP PE=2 SV=1	503	1	1.32815e-101	55.91	2	P:GO:0006508; F:GO:0008236	P:proteolysis; F:serine-type peptidase activity			G3DSA:1.20.120.980 (GENE3D); IPR008758 (PFAM); IPR029058 (G3DSA:3.40.50.GENE3D); PTHR11010:SF47 (PANTHER); PTHR11010 (PANTHER); SIGNAL_PEPTIDE (PHOBIUS); SIGNAL_PEPTIDE_H_REGION (PHOBIUS); NON_CYTOPLASMIC_DOMAIN (PHOBIUS); SIGNAL_PEPTIDE_C_REGION (PHOBIUS); SIGNAL_PEPTIDE_N_REGION (PHOBIUS); SignalP-TM (SIGNALP_GRAM_POSITIVE); SignalP-noTM (SIGNALP_EUK); SignalP-noTM (SIGNALP_GRAM_NEGATIVE); IPR0…	P:GO:0006508; F:GO:0008236	P:proteolysis; F:serine-type peptidase activity
TRUE	[INTERPRO, BLASTED, MAPPED, ANNOTATED]	C3L33_06792-RA	PCP_BOVINLysosomal Pro-X carboxypeptidase OS=Bos taurus GN=PRCP PE=2 SV=1	497	1	1.13987e-101	55.95	2	P:GO:0006508; F:GO:0008236	P:proteolysis; F:serine-type peptidase activity			IPR029058 (G3DSA:3.40.50.GENE3D); IPR008758 (PFAM); G3DSA:1.20.120.980 (GENE3D); PTHR11010 (PANTHER); PTHR11010:SF47 (PANTHER); SIGNAL_PEPTIDE_N_REGION (PHOBIUS); SIGNAL_PEPTIDE_C_REGION (PHOBIUS); NON_CYTOPLASMIC_DOMAIN (PHOBIUS); SIGNAL_PEPTIDE (PHOBIUS); SIGNAL_PEPTIDE_H_REGION (PHOBIUS); SignalP-noTM (SIGNALP_GRAM_NEGATIVE); SignalP-TM (SIGNALP_GRAM_POSITIVE); SignalP-noTM (SIGNALP_EUK); IPR0…	P:GO:0006508; F:GO:0008236	P:proteolysis; F:serine-type peptidase activity
TRUE	[INTERPRO, BLASTED, MAPPED, ANNOTATED]	C3L33_06791-RA	PCP_BOVINLysosomal Pro-X carboxypeptidase OS=Bos taurus GN=PRCP PE=2 SV=1	418	1	4.20462e-35	51.69	2	P:GO:0006508; F:GO:0008236	P:proteolysis; F:serine-type peptidase activity			IPR029058 (G3DSA:3.40.50.GENE3D); IPR008758 (PFAM); PTHR11010:SF47 (PANTHER); PTHR11010:SF47 (PANTHER); PTHR11010 (PANTHER); PTHR11010 (PANTHER); SIGNAL_PEPTIDE_C_REGION (PHOBIUS); SIGNAL_PEPTIDE_N_REGION (PHOBIUS); SIGNAL_PEPTIDE_H_REGION (PHOBIUS); NON_CYTOPLASMIC_DOMAIN (PHOBIUS); SIGNAL_PEPTIDE (PHOBIUS); SignalP-TM (SIGNALP_GRAM_POSITIVE); SignalP-noTM (SIGNALP_EUK); SignalP-noTM (SIGNALP_GR…	P:GO:0006508; F:GO:0008236	P:proteolysis; F:serine-type peptidase activity
TRUE	[INTERPRO, BLASTED, MAPPED, ANNOTATED]	C3L33_06799-RA	ATL57_ARATHRING-H2 finger protein ATL57 OS=Arabidopsis thaliana GN=ATL57 PE=2 SV=1	248	1	1.40224e-45	56	1	F:GO:0008270	F:zinc ion binding			IPR011016 (SMART); IPR001841 (SMART); IPR001841 (PFAM); IPR013083 (G3DSA:3.30.40.GENE3D); PTHR14155:SF274 (PANTHER); PTHR14155 (PANTHER); NON_CYTOPLASMIC_DOMAIN (PHOBIUS); CYTOPLASMIC_DOMAIN (PHOBIUS); TRANSMEMBRANE (PHOBIUS); IPR001841 (PROSITE_PROFILES); cd16461 (CDD); SSF57850 (SUPERFAMILY); TMhelix (TMHMM)	F:GO:0008270	F:zinc ion binding
TRUE	[INTERPRO, BLASTED, MAPPED, ANNOTATED]	C3L33_06805-RA	PAO_ARATHPheophorbide a oxygenase, chloroplastic OS=Arabidopsis thaliana GN=PAO PE=1 SV=1	288	1	4.14654e-134	73.4	3	F:GO:0016491; F:GO:0051537; P:GO:0055114	F:oxidoreductase activity; F:2 iron, 2 sulfur cluster binding; P:oxidation-reduction process			IPR036922 (G3DSA:2.102.10.GENE3D); IPR017941 (PFAM); mobidb-lite (MOBIDB_LITE); PTHR21266:SF24 (PANTHER); PTHR21266 (PANTHER); IPR017941 (PROSITE_PROFILES); SSF55961 (SUPERFAMILY); IPR036922 (SUPERFAMILY)	F:GO:0016491; F:GO:0051537; P:GO:0055114	F:oxidoreductase activity; F:2 iron, 2 sulfur cluster binding; P:oxidation-reduction process
TRUE	[INTERPRO, BLASTED, MAPPED, ANNOTATED]	C3L33_06802-RA	IDM1_ARATHIncreased DNA methylation 1 OS=Arabidopsis thaliana GN=IDM1 PE=1 SV=1	999	1	4.01608e-28	41.63	4	P:GO:0006807; P:GO:0043412; P:GO:0044238; P:GO:0044260	P:nitrogen compound metabolic process; P:macromolecule modification; P:primary metabolic process; P:cellular macromolecule metabolic process			Coil (COILS); Coil (COILS); IPR001965 (SMART); IPR013083 (G3DSA:3.30.40.GENE3D); IPR032308 (PFAM); G3DSA:3.40.630.30 (GENE3D); IPR013083 (G3DSA:3.30.40.GENE3D); PTHR42672:SF12 (PANTHER); PTHR42672:SF12 (PANTHER); PTHR42672 (PANTHER); PTHR42672 (PANTHER); IPR019786 (PROSITE_PATTERNS); TRANSMEMBRANE (PHOBIUS); CYTOPLASMIC_DOMAIN (PHOBIUS); NON_CYTOPLASMIC_DOMAIN (PHOBIUS); IPR000182 (PROSITE_PROFIL…	no GO terms	no GO terms
TRUE	[INTERPRO, BLASTED, MAPPED]	C3L33_06796-RA	VPS50_CHICKSyndetin OS=Gallus gallus GN=VPS50 PE=2 SV=1	1054	1	2.17557e-41	43.63	7	F:GO:0000149; C:GO:0005768; P:GO:0015031; P:GO:0032456; P:GO:0042147; C:GO:0055037; C:GO:1990745	F:SNARE binding; C:endosome; P:protein transport; P:endocytic recycling; P:retrograde transport, endosome to Golgi; C:recycling endosome; C:EARP complex			IPR019515 (PFAM); IPR019514 (PFAM); mobidb-lite (MOBIDB_LITE); mobidb-lite (MOBIDB_LITE); mobidb-lite (MOBIDB_LITE); mobidb-lite (MOBIDB_LITE); PTHR13258:SF0 (PANTHER); PTHR13258 (PANTHER); PTHR13258 (PANTHER); PTHR13258:SF0 (PANTHER); TRANSMEMBRANE (PHOBIUS); CYTOPLASMIC_DOMAIN (PHOBIUS); TRANSMEMBRANE (PHOBIUS); NON_CYTOPLASMIC_DOMAIN (PHOBIUS); NON_CYTOPLASMIC_DOMAIN (PHOBIUS)	no GO terms	no GO terms
TRUE	[INTERPRO, BLASTED, MAPPED, ANNOTATED]	C3L33_06803-RA	CKS1_ARATHCyclin-dependent kinases regulatory subunit 1 OS=Arabidopsis thaliana GN=CKS1 PE=1 SV=1	82	1	2.21803e-54	97.56	2	P:GO:0007049; F:GO:0016538	P:cell cycle; F:cyclin-dependent protein serine/threonine kinase regulator activity			IPR000789 (PRINTS); IPR000789 (SMART); IPR036858 (G3DSA:3.30.170.GENE3D); IPR000789 (PFAM); PTHR23415:SF29 (PANTHER); PTHR23415 (PANTHER); IPR000789 (PROSITE_PATTERNS); IPR036858 (SUPERFAMILY)	P:GO:0007049; F:GO:0016538	P:cell cycle; F:cyclin-dependent protein serine/threonine kinase regulator activity
TRUE	[INTERPRO, NO-BLAST]	C3L33_06804-RA	---NA---	70									mobidb-lite (MOBIDB_LITE); PTHR36070 (PANTHER); SIGNAL_PEPTIDE_H_REGION (PHOBIUS); SIGNAL_PEPTIDE_C_REGION (PHOBIUS); SIGNAL_PEPTIDE_N_REGION (PHOBIUS); SIGNAL_PEPTIDE (PHOBIUS); NON_CYTOPLASMIC_DOMAIN (PHOBIUS); TMhelix (TMHMM)	no GO terms	no GO terms
TRUE	[INTERPRO, BLASTED, MAPPED, ANNOTATED]	C3L33_06798-RA	H2B2_ARATHHistone H2B.2 OS=Arabidopsis thaliana GN=At1g08170 PE=2 SV=1	247	1	3.31079e-24	87.5	3	C:GO:0000786; F:GO:0003677; F:GO:0046982	C:nucleosome; F:DNA binding; F:protein heterodimerization activity			Coil (COILS); IPR000558 (PRINTS); IPR000558 (SMART); IPR009072 (G3DSA:1.10.20.GENE3D); IPR007125 (PFAM); mobidb-lite (MOBIDB_LITE); IPR000558 (PANTHER); PTHR23428:SF50 (PANTHER); IPR009072 (SUPERFAMILY)	C:GO:0000786; F:GO:0003677; F:GO:0046982	C:nucleosome; F:DNA binding; F:protein heterodimerization activity
TRUE	[INTERPRO, BLASTED, MAPPED, ANNOTATED]	C3L33_06794-RA	VPS41_SOLLCVacuolar protein sorting-associated protein 41 homolog OS=Solanum lycopersicum GN=VPS41 PE=2 SV=1	1001	1	0	86.01	3	F:GO:0005515; P:GO:0006886; P:GO:0016192	F:protein binding; P:intracellular protein transport; P:vesicle-mediated transport			Coil (COILS); IPR001680 (SMART); IPR001841 (SMART); IPR000547 (SMART); IPR015943 (G3DSA:2.130.10.GENE3D); IPR000547 (PFAM); IPR016902 (PIRSF); IPR013083 (G3DSA:3.30.40.GENE3D); IPR011990 (G3DSA:1.25.40.GENE3D); mobidb-lite (MOBIDB_LITE); mobidb-lite (MOBIDB_LITE); PTHR12616 (PANTHER); PTHR12616:SF1 (PANTHER); IPR000547 (PROSITE_PROFILES); SSF57850 (SUPERFAMILY); IPR036322 (SUPERFAMILY)	F:GO:0005515; P:GO:0006886; P:GO:0016192; P:GO:0046907	F:protein binding; P:intracellular protein transport; P:vesicle-mediated transport; P:intracellular transport
TRUE	[INTERPRO, NO-BLAST]	C3L33_06800-RA	---NA---	749									Coil (COILS); Coil (COILS); PTHR10044 (PANTHER); PTHR10044:SF106 (PANTHER)	no GO terms	no GO terms
TRUE	[INTERPRO, BLASTED, MAPPED]	C3L33_06801-RA	Y1816_ARATHUncharacterized protein At1g08160 OS=Arabidopsis thaliana GN=At1g08160 PE=2 SV=1	378	1	1.58808e-34	65.77	4	F:GO:0003674; P:GO:0008150; C:GO:0016020; C:GO:0016021	F:molecular_function; P:biological_process; C:membrane; C:integral component of membrane			IPR004864 (PFAM); PTHR31852:SF5 (PANTHER); PTHR31852 (PANTHER); TRANSMEMBRANE (PHOBIUS); CYTOPLASMIC_DOMAIN (PHOBIUS); NON_CYTOPLASMIC_DOMAIN (PHOBIUS); TMhelix (TMHMM)	no GO terms	no GO terms
TRUE	[INTERPRO, NO-BLAST]	C3L33_21953-RA	---NA---	146									PR01217 (PRINTS)	no GO terms	no GO terms
TRUE	[INTERPRO, BLASTED, MAPPED]	C3L33_13132-RA	ITN1_ARATHAnkyrin repeat-containing protein ITN1 OS=Arabidopsis thaliana GN=ITN1 PE=1 SV=1	181	1	3.66197e-06	50.41	8	F:GO:0005515; C:GO:0005634; C:GO:0005886; P:GO:0007165; P:GO:0009651; C:GO:0016020; C:GO:0016021; P:GO:0034613	F:protein binding; C:nucleus; C:plasma membrane; P:signal transduction; P:response to salt stress; C:membrane; C:integral component of membrane; P:cellular protein localization			IPR026961 (PFAM); PTHR24177 (PANTHER); TRANSMEMBRANE (PHOBIUS); CYTOPLASMIC_DOMAIN (PHOBIUS); CYTOPLASMIC_DOMAIN (PHOBIUS); TRANSMEMBRANE (PHOBIUS); TRANSMEMBRANE (PHOBIUS); TRANSMEMBRANE (PHOBIUS); NON_CYTOPLASMIC_DOMAIN (PHOBIUS); CYTOPLASMIC_DOMAIN (PHOBIUS); NON_CYTOPLASMIC_DOMAIN (PHOBIUS); TMhelix (TMHMM); TMhelix (TMHMM); TMhelix (TMHMM); TMhelix (TMHMM)	no GO terms	no GO terms
TRUE	[INTERPRO, BLASTED, MAPPED, ANNOTATED]	C3L33_15804-RA	AAT3_ARATHAspartate aminotransferase 3, chloroplastic OS=Arabidopsis thaliana GN=ASP3 PE=1 SV=1	469	1	0	88.13	4	P:GO:0006520; F:GO:0008483; P:GO:0009058; F:GO:0030170	P:cellular amino acid metabolic process; F:transaminase activity; P:biosynthetic process; F:pyridoxal phosphate binding			IPR000796 (PRINTS); IPR004839 (PFAM); IPR015422 (G3DSA:3.90.1150.GENE3D); IPR015421 (G3DSA:3.40.640.GENE3D); IPR000796 (PANTHER); PTHR11879:SF33 (PANTHER); IPR004838 (PROSITE_PATTERNS); cd00609 (CDD); SignalP-TM (SIGNALP_GRAM_POSITIVE); IPR015424 (SUPERFAMILY)	F:GO:0003824; P:GO:0006520; F:GO:0008483; P:GO:0009058; F:GO:0030170	F:catalytic activity; P:cellular amino acid metabolic process; F:transaminase activity; P:biosynthetic process; F:pyridoxal phosphate binding
TRUE	[INTERPRO, BLASTED, MAPPED, ANNOTATED]	C3L33_15805-RA	MB3R1_ARATHTranscription factor MYB3R-1 OS=Arabidopsis thaliana GN=MYB3R1 PE=2 SV=1	945	1	6.42105e-162	59.51	1	F:GO:0003677	F:DNA binding			IPR001005 (SMART); G3DSA:1.10.10.60 (GENE3D); G3DSA:1.10.10.60 (GENE3D); PF13921 (PFAM); PTHR10641 (PANTHER); PTHR10641:SF937 (PANTHER); IPR017930 (PROSITE_PROFILES); IPR017877 (PROSITE_PROFILES); IPR017930 (PROSITE_PROFILES); IPR001005 (CDD); IPR001005 (CDD); IPR009057 (SUPERFAMILY)	F:GO:0003677	F:DNA binding
TRUE	[INTERPRO, BLASTED, MAPPED, ANNOTATED]	C3L33_15806-RA	LA1_ARATHLa protein 1 OS=Arabidopsis thaliana GN=LA1 PE=1 SV=1	466	1	6.29167e-133	66.19	4	F:GO:0003723; C:GO:0005634; P:GO:0006396; C:GO:1990904	F:RNA binding; C:nucleus; P:RNA processing; C:ribonucleoprotein complex			IPR002344 (PRINTS); IPR006630 (SMART); IPR000504 (SMART); IPR036388 (G3DSA:1.10.10.GENE3D); IPR014886 (PFAM); IPR012677 (G3DSA:3.30.70.GENE3D); IPR000504 (PFAM); IPR012677 (G3DSA:3.30.70.GENE3D); IPR006630 (PFAM); PTHR22792 (PANTHER); PTHR22792:SF79 (PANTHER); IPR000504 (PROSITE_PROFILES); IPR006630 (PROSITE_PROFILES); cd08030 (CDD); cd12291 (CDD); IPR035979 (SUPERFAMILY); IPR036390 (SUPERFAMILY)	F:GO:0003676; F:GO:0003723; C:GO:0005634; P:GO:0006396; C:GO:1990904	F:nucleic acid binding; F:RNA binding; C:nucleus; P:RNA processing; C:ribonucleoprotein complex
TRUE	[INTERPRO, BLASTED, MAPPED, ANNOTATED]	C3L33_15803-RA	PTF2_ARATHPlant-specific TFIIB-related protein PTF2 OS=Arabidopsis thaliana GN=PTF2 PE=1 SV=1	304	1	6.93283e-27	72.55	2	P:GO:0006355; P:GO:0070897	P:regulation of transcription, DNA-templated; P:DNA-templated transcriptional preinitiation complex assembly			IPR014012 (PFAM); PTHR11618:SF23 (PANTHER); PTHR11618:SF23 (PANTHER); IPR000812 (PANTHER); IPR000812 (PANTHER)	P:GO:0006355; P:GO:0070897	P:regulation of transcription, DNA-templated; P:DNA-templated transcriptional preinitiation complex assembly
TRUE	[INTERPRO, BLASTED, MAPPED, ANNOTATED]	C3L33_15626-RA	R10A_ORYSI60S ribosomal protein L10a OS=Oryza sativa subsp. indica GN=RPL10A PE=3 SV=1	167	1	5.94809e-17	75.93	3	F:GO:0004861; C:GO:0005634; P:GO:0007050	F:cyclin-dependent protein serine/threonine kinase inhibitor activity; C:nucleus; P:cell cycle arrest			IPR003175 (PFAM); G3DSA:3.30.190.20 (GENE3D); PTHR23105:SF98 (PANTHER); PTHR23105 (PANTHER); IPR023674 (SUPERFAMILY)	F:GO:0004861; C:GO:0005634; P:GO:0007050	F:cyclin-dependent protein serine/threonine kinase inhibitor activity; C:nucleus; P:cell cycle arrest
TRUE	[INTERPRO, BLASTED, MAPPED, ANNOTATED]	C3L33_15625-RA	Y4200_ARATHUncharacterized protein At4g02000 OS=Arabidopsis thaliana GN=At4g02000 PE=2 SV=1	610	1	1.57679e-11	48.89	2	F:GO:0003676; F:GO:0008270	F:nucleic acid binding; F:zinc ion binding			Coil (COILS); IPR025836 (PFAM); IPR025558 (PFAM); IPR001878 (PROSITE_PROFILES)	F:GO:0003676; F:GO:0008270	F:nucleic acid binding; F:zinc ion binding
TRUE	[INTERPRO, BLASTED, MAPPED, ANNOTATED]	C3L33_07741-RA	ZIP3_ORYSJZinc transporter 3 OS=Oryza sativa subsp. japonica GN=ZIP3 PE=1 SV=2	347	1	4.29282e-111	68.66	3	F:GO:0005385; C:GO:0016021; P:GO:0071577	F:zinc ion transmembrane transporter activity; C:integral component of membrane; P:zinc ion transmembrane transport			IPR003689 (PFAM); IPR004698 (TIGRFAM); PTHR11040 (PANTHER); PTHR11040:SF71 (PANTHER); TRANSMEMBRANE (PHOBIUS); TRANSMEMBRANE (PHOBIUS); NON_CYTOPLASMIC_DOMAIN (PHOBIUS); SIGNAL_PEPTIDE_C_REGION (PHOBIUS); NON_CYTOPLASMIC_DOMAIN (PHOBIUS); CYTOPLASMIC_DOMAIN (PHOBIUS); CYTOPLASMIC_DOMAIN (PHOBIUS); TRANSMEMBRANE (PHOBIUS); TRANSMEMBRANE (PHOBIUS); SIGNAL_PEPTIDE_H_REGION (PHOBIUS); TRANSMEMBRANE (…	F:GO:0005385; C:GO:0016020; C:GO:0016021; P:GO:0030001; F:GO:0046873; P:GO:0055085; P:GO:0071577	F:zinc ion transmembrane transporter activity; C:membrane; C:integral component of membrane; P:metal ion transport; F:metal ion transmembrane transporter activity; P:transmembrane transport; P:zinc ion transmembrane transport
TRUE	[INTERPRO, NO-BLAST]	C3L33_04956-RA	---NA---	238									PTHR15157 (PANTHER); PTHR15157:SF15 (PANTHER)	no GO terms	no GO terms
TRUE	[INTERPRO, BLASTED, MAPPED, ANNOTATED]	C3L33_19890-RA	SAU20_ARATHAuxin-responsive protein SAUR20 OS=Arabidopsis thaliana GN=SAUR20 PE=2 SV=1	100	1	5.93834e-35	80.23	1	P:GO:0009733	P:response to auxin			IPR003676 (PFAM); PTHR31929 (PANTHER); SignalP-TM (SIGNALP_GRAM_POSITIVE)	P:GO:0009733	P:response to auxin
TRUE	[INTERPRO, BLASTED, MAPPED, ANNOTATED]	C3L33_19889-RA	M3K1_ARATHMitogen-activated protein kinase kinase kinase 1 OS=Arabidopsis thaliana GN=MEKK1 PE=1 SV=2	1203	1	6.03622e-107	63.23	3	F:GO:0004672; F:GO:0005524; P:GO:0006468	F:protein kinase activity; F:ATP binding; P:protein phosphorylation			IPR000719 (SMART); IPR032675 (G3DSA:3.80.10.GENE3D); G3DSA:1.10.510.10 (GENE3D); IPR000719 (PFAM); PTHR24361 (PANTHER); PTHR24361:SF627 (PANTHER); PTHR24361:SF627 (PANTHER); PTHR24361 (PANTHER); PTHR24361 (PANTHER); TRANSMEMBRANE (PHOBIUS); NON_CYTOPLASMIC_DOMAIN (PHOBIUS); CYTOPLASMIC_DOMAIN (PHOBIUS); IPR000719 (PROSITE_PROFILES); IPR011009 (SUPERFAMILY); SSF52058 (SUPERFAMILY)	F:GO:0004672; F:GO:0005524; P:GO:0006468	F:protein kinase activity; F:ATP binding; P:protein phosphorylation
TRUE	[INTERPRO, BLASTED, MAPPED, ANNOTATED]	C3L33_19891-RA	AX10A_SOYBNAuxin-induced protein X10A OS=Glycine max PE=2 SV=1	103	1	3.33387e-30	71	1	P:GO:0009733	P:response to auxin			IPR003676 (PFAM); PTHR31929:SF22 (PANTHER); PTHR31929 (PANTHER)	P:GO:0009733	P:response to auxin
TRUE	[INTERPRO, BLASTED, MAPPED, ANNOTATED]	C3L33_23080-RA	BAD1_ARATHAnkyrin repeat-containing protein BDA1 OS=Arabidopsis thaliana GN=BAD1 PE=1 SV=1	184	1	5.29951e-10	47.85	1	F:GO:0005515	F:protein binding			IPR002110 (SMART); IPR002110 (PFAM); IPR036770 (G3DSA:1.25.40.GENE3D); PF13637 (PFAM); IPR036770 (G3DSA:1.25.40.GENE3D); PTHR24128 (PANTHER); PTHR24128 (PANTHER); PTHR24128:SF24 (PANTHER); PTHR24128:SF24 (PANTHER); IPR020683 (PROSITE_PROFILES); IPR002110 (PROSITE_PROFILES); IPR020683 (CDD); IPR036770 (SUPERFAMILY)	F:GO:0005515	F:protein binding
TRUE	[INTERPRO, BLASTED, MAPPED]	C3L33_23225-RA	FA32A_DANREProtein FAM32A-like OS=Danio rerio GN=fam32al PE=3 SV=1	136	1	3.40222e-13	49.25	5	F:GO:0003674; C:GO:0005634; C:GO:0005730; P:GO:0006915; P:GO:0007049	F:molecular_function; C:nucleus; C:nucleolus; P:apoptotic process; P:cell cycle			IPR013865 (PFAM); mobidb-lite (MOBIDB_LITE); PTHR13282:SF6 (PANTHER); IPR013865 (PANTHER)	no GO terms	no GO terms
TRUE	[INTERPRO, BLASTED, MAPPED, ANNOTATED]	C3L33_23226-RA	ST7R_ARATH7-dehydrocholesterol reductase OS=Arabidopsis thaliana GN=DWF5 PE=1 SV=1	498	1	2.56175e-140	92.89	3	C:GO:0016020; F:GO:0016628; P:GO:0055114	C:membrane; F:oxidoreductase activity, acting on the CH-CH group of donors, NAD or NADP as acceptor; P:oxidation-reduction process			IPR001171 (PFAM); G3DSA:1.20.120.1630 (GENE3D); PTHR21257:SF38 (PANTHER); PTHR21257:SF38 (PANTHER); PTHR21257 (PANTHER); IPR018083 (PROSITE_PATTERNS); IPR018083 (PROSITE_PATTERNS); TRANSMEMBRANE (PHOBIUS); TRANSMEMBRANE (PHOBIUS); TRANSMEMBRANE (PHOBIUS); TRANSMEMBRANE (PHOBIUS); TRANSMEMBRANE (PHOBIUS); TRANSMEMBRANE (PHOBIUS); TRANSMEMBRANE (PHOBIUS); NON_CYTOPLASMIC_DOMAIN (PHOBIUS); CYTOPLASM…	C:GO:0016020; F:GO:0016628; P:GO:0055114	C:membrane; F:oxidoreductase activity, acting on the CH-CH group of donors, NAD or NADP as acceptor; P:oxidation-reduction process
TRUE	[INTERPRO, BLASTED, MAPPED, ANNOTATED]	C3L33_20644-RA	PIGO_HUMANGPI ethanolamine phosphate transferase 3 OS=Homo sapiens GN=PIGO PE=1 SV=3	1009	1	1.75408e-53	52.5	2	F:GO:0003824; P:GO:0008152	F:catalytic activity; P:metabolic process			CYTOPLASMIC_DOMAIN (PHOBIUS); NON_CYTOPLASMIC_DOMAIN (PHOBIUS); CYTOPLASMIC_DOMAIN (PHOBIUS); TRANSMEMBRANE (PHOBIUS); TRANSMEMBRANE (PHOBIUS); TRANSMEMBRANE (PHOBIUS); CYTOPLASMIC_DOMAIN (PHOBIUS); NON_CYTOPLASMIC_DOMAIN (PHOBIUS); CYTOPLASMIC_DOMAIN (PHOBIUS); TRANSMEMBRANE (PHOBIUS); TRANSMEMBRANE (PHOBIUS); TRANSMEMBRANE (PHOBIUS); CYTOPLASMIC_DOMAIN (PHOBIUS); CYTOPLASMIC_DOMAIN (PHOBIUS); T…	F:GO:0003824; P:GO:0008152	F:catalytic activity; P:metabolic process
TRUE	[INTERPRO, BLASTED, MAPPED, ANNOTATED]	C3L33_20650-RA	ARID3_ARATHAT-rich interactive domain-containing protein 3 OS=Arabidopsis thaliana GN=ARID3 PE=1 SV=1	601	1	5.51172e-103	61.82	1	F:GO:0003677	F:DNA binding			SM01014 (SMART); IPR001606 (SMART); IPR002068 (PFAM); IPR008978 (G3DSA:2.60.40.GENE3D); IPR001606 (PFAM); IPR036431 (G3DSA:1.10.150.GENE3D); mobidb-lite (MOBIDB_LITE); PTHR15348:SF14 (PANTHER); PTHR15348 (PANTHER); PTHR15348:SF14 (PANTHER); PTHR15348 (PANTHER); IPR002068 (PROSITE_PROFILES); IPR001606 (PROSITE_PROFILES); cd00298 (CDD); IPR008978 (SUPERFAMILY); IPR036431 (SUPERFAMILY)	F:GO:0003677	F:DNA binding
TRUE	[INTERPRO, NO-BLAST]	C3L33_20647-RA	---NA---	410									Coil (COILS); Coil (COILS); PTHR31789 (PANTHER); SSF69322 (SUPERFAMILY)	no GO terms	no GO terms
TRUE	[INTERPRO, BLASTED, MAPPED, ANNOTATED]	C3L33_20649-RA	FRS5_ARATHProtein FAR1-RELATED SEQUENCE 5 OS=Arabidopsis thaliana GN=FRS5 PE=1 SV=1	108	1	4.08819e-29	71.43	1	P:GO:0006355	P:regulation of transcription, DNA-templated			IPR004330 (PFAM); mobidb-lite (MOBIDB_LITE); mobidb-lite (MOBIDB_LITE); IPR031052 (PANTHER); PTHR31669:SF140 (PANTHER)	P:GO:0006355	P:regulation of transcription, DNA-templated
TRUE	[INTERPRO, NO-BLAST]	C3L33_20648-RA	---NA---	100									no IPS match	no IPS match	no IPS match
TRUE	[INTERPRO, BLASTED, MAPPED, ANNOTATED]	C3L33_20659-RA	NOC4B_XENLANucleolar complex protein 4 homolog B OS=Xenopus laevis GN=noc4l-b PE=2 SV=1	677	1	1.65162e-58	46.81	1	P:GO:0042254	P:ribosome biogenesis			Coil (COILS); IPR005612 (PFAM); mobidb-lite (MOBIDB_LITE); mobidb-lite (MOBIDB_LITE); IPR027193 (PANTHER); SIGNAL_PEPTIDE_C_REGION (PHOBIUS); NON_CYTOPLASMIC_DOMAIN (PHOBIUS); SIGNAL_PEPTIDE_H_REGION (PHOBIUS); SIGNAL_PEPTIDE (PHOBIUS); SIGNAL_PEPTIDE_N_REGION (PHOBIUS)	P:GO:0042254	P:ribosome biogenesis
TRUE	[INTERPRO, BLASTED, MAPPED, ANNOTATED]	C3L33_20656-RA	ACY1_MOUSEAminoacylase-1 OS=Mus musculus GN=Acy1 PE=1 SV=1	130	1	8.09133e-32	74.47	2	P:GO:0008152; F:GO:0016787	P:metabolic process; F:hydrolase activity			IPR002933 (PFAM); G3DSA:3.30.70.1640 (GENE3D); PTHR11014 (PANTHER); PTHR11014:SF106 (PANTHER); SSF53187 (SUPERFAMILY)	P:GO:0008152; F:GO:0016787	P:metabolic process; F:hydrolase activity
TRUE	[INTERPRO, NO-BLAST]	C3L33_20653-RA	---NA---	207									no IPS match	no IPS match	no IPS match
TRUE	[INTERPRO, BLASTED, MAPPED, ANNOTATED]	C3L33_20655-RA	PP147_ARATHPentatricopeptide repeat-containing protein At2g03880, mitochondrial OS=Arabidopsis thaliana GN=PCMP-H44 PE=2 SV=1	709	1	0	85.24	2	F:GO:0005515; F:GO:0008270	F:protein binding; F:zinc ion binding			IPR011990 (G3DSA:1.25.40.GENE3D); IPR002885 (TIGRFAM); IPR011990 (G3DSA:1.25.40.GENE3D); IPR002885 (PFAM); IPR032867 (PFAM); IPR002885 (PFAM); mobidb-lite (MOBIDB_LITE); PTHR24015:SF574 (PANTHER); PTHR24015 (PANTHER); IPR002885 (PROSITE_PROFILES); IPR002885 (PROSITE_PROFILES); IPR002885 (PROSITE_PROFILES); IPR002885 (PROSITE_PROFILES); IPR002885 (PROSITE_PROFILES); IPR002885 (PROSITE_PROFILES); I…	F:GO:0005515; F:GO:0008270	F:protein binding; F:zinc ion binding
TRUE	[INTERPRO, BLASTED, MAPPED, ANNOTATED]	C3L33_20658-RA	CDPK4_SOLTUCalcium-dependent protein kinase 4 OS=Solanum tuberosum GN=CPK4 PE=2 SV=1	580	1	0	89.1	4	F:GO:0004672; F:GO:0005509; F:GO:0005524; P:GO:0006468	F:protein kinase activity; F:calcium ion binding; F:ATP binding; P:protein phosphorylation			IPR000719 (SMART); IPR002048 (SMART); IPR000719 (PFAM); G3DSA:1.10.510.10 (GENE3D); IPR002048 (PFAM); IPR002048 (PFAM); G3DSA:1.10.238.10 (GENE3D); G3DSA:3.30.200.20 (GENE3D); mobidb-lite (MOBIDB_LITE); mobidb-lite (MOBIDB_LITE); PTHR24349 (PANTHER); PTHR24349:SF188 (PANTHER); IPR017441 (PROSITE_PATTERNS); IPR018247 (PROSITE_PATTERNS); IPR018247 (PROSITE_PATTERNS); IPR018247 (PROSITE_PATTERNS); I…	F:GO:0004672; F:GO:0005509; F:GO:0005524; P:GO:0006468	F:protein kinase activity; F:calcium ion binding; F:ATP binding; P:protein phosphorylation
TRUE	[INTERPRO, BLASTED, MAPPED, ANNOTATED]	C3L33_20657-RA	CSTR4_ARATHCMP-sialic acid transporter 4 OS=Arabidopsis thaliana GN=At4g35335 PE=2 SV=1	383	1	5.08598e-132	81.64	4	C:GO:0000139; F:GO:0015165; C:GO:0016021; P:GO:0090481	C:Golgi membrane; F:pyrimidine nucleotide-sugar transmembrane transporter activity; C:integral component of membrane; P:pyrimidine nucleotide-sugar transmembrane transport			IPR007271 (PFAM); IPR007271 (PANTHER); PTHR10231:SF54 (PANTHER); TRANSMEMBRANE (PHOBIUS); TRANSMEMBRANE (PHOBIUS); CYTOPLASMIC_DOMAIN (PHOBIUS); NON_CYTOPLASMIC_DOMAIN (PHOBIUS); TRANSMEMBRANE (PHOBIUS); TRANSMEMBRANE (PHOBIUS); NON_CYTOPLASMIC_DOMAIN (PHOBIUS); NON_CYTOPLASMIC_DOMAIN (PHOBIUS); CYTOPLASMIC_DOMAIN (PHOBIUS); TRANSMEMBRANE (PHOBIUS); NON_CYTOPLASMIC_DOMAIN (PHOBIUS); TRANSMEMBRANE…	C:GO:0000139; F:GO:0015165; C:GO:0016021; P:GO:0090481	C:Golgi membrane; F:pyrimidine nucleotide-sugar transmembrane transporter activity; C:integral component of membrane; P:pyrimidine nucleotide-sugar transmembrane transport
TRUE	[INTERPRO, BLASTED, MAPPED, ANNOTATED]	C3L33_20661-RA	AVT3B_ARATHAmino acid transporter AVT3B OS=Arabidopsis thaliana GN=AVT3B PE=2 SV=1	507	1	0	79.08	5	P:GO:0003333; C:GO:0005774; F:GO:0015175; P:GO:0015804; C:GO:0016021	P:amino acid transmembrane transport; C:vacuolar membrane; F:neutral amino acid transmembrane transporter activity; P:neutral amino acid transport; C:integral component of membrane			IPR013057 (PFAM); PTHR22950:SF464 (PANTHER); PTHR22950 (PANTHER); NON_CYTOPLASMIC_DOMAIN (PHOBIUS); NON_CYTOPLASMIC_DOMAIN (PHOBIUS); NON_CYTOPLASMIC_DOMAIN (PHOBIUS); TRANSMEMBRANE (PHOBIUS); TRANSMEMBRANE (PHOBIUS); NON_CYTOPLASMIC_DOMAIN (PHOBIUS); CYTOPLASMIC_DOMAIN (PHOBIUS); TRANSMEMBRANE (PHOBIUS); CYTOPLASMIC_DOMAIN (PHOBIUS); NON_CYTOPLASMIC_DOMAIN (PHOBIUS); TRANSMEMBRANE (PHOBIUS); TRA…	no GO terms	no GO terms
TRUE	[INTERPRO, BLASTED, MAPPED, ANNOTATED]	C3L33_20662-RA	EXOL5_ARATHProtein EXORDIUM-like 5 OS=Arabidopsis thaliana GN=EXL5 PE=2 SV=1	353	1	4.58672e-161	85.35	2	C:GO:0005615; C:GO:0048046	C:extracellular space; C:apoplast			IPR006766 (PFAM); PTHR31279:SF36 (PANTHER); IPR006766 (PANTHER); NON_CYTOPLASMIC_DOMAIN (PHOBIUS); SIGNAL_PEPTIDE_N_REGION (PHOBIUS); SIGNAL_PEPTIDE_H_REGION (PHOBIUS); SIGNAL_PEPTIDE_C_REGION (PHOBIUS); SIGNAL_PEPTIDE (PHOBIUS); SignalP-noTM (SIGNALP_EUK); SignalP-noTM (SIGNALP_GRAM_NEGATIVE); SignalP-TM (SIGNALP_GRAM_POSITIVE)	no GO terms	no GO terms
TRUE	[INTERPRO, BLASTED, MAPPED, ANNOTATED]	C3L33_20668-RA	PP158_ARATHPentatricopeptide repeat-containing protein At2g17140 OS=Arabidopsis thaliana GN=At2g17140 PE=2 SV=1	915	1	0	73.82	1	F:GO:0005515	F:protein binding			IPR002885 (PFAM); IPR002885 (TIGRFAM); IPR002885 (PFAM); IPR011990 (G3DSA:1.25.40.GENE3D); IPR002885 (PFAM); IPR011990 (G3DSA:1.25.40.GENE3D); IPR011990 (G3DSA:1.25.40.GENE3D); PTHR24015:SF272 (PANTHER); PTHR24015:SF272 (PANTHER); PTHR24015 (PANTHER); PTHR24015 (PANTHER); IPR002885 (PROSITE_PROFILES); IPR002885 (PROSITE_PROFILES); IPR002885 (PROSITE_PROFILES); IPR002885 (PROSITE_PROFILES); IPR002…	F:GO:0005515	F:protein binding
TRUE	[INTERPRO, BLASTED, MAPPED, ANNOTATED]	C3L33_20674-RA	SLY1_ARATHSEC1 family transport protein SLY1 OS=Arabidopsis thaliana GN=SLY1 PE=1 SV=1	620	1	0	89.12	1	P:GO:0006904	P:vesicle docking involved in exocytosis			Coil (COILS); G3DSA:3.40.50.2060 (GENE3D); IPR027482 (G3DSA:3.40.50.GENE3D); IPR001619 (PFAM); G3DSA:1.25.40.60 (GENE3D); G3DSA:3.90.830.10 (GENE3D); IPR001619 (PIRSF); IPR001619 (PANTHER); PTHR11679:SF60 (PANTHER); IPR036045 (SUPERFAMILY)	P:GO:0006904; P:GO:0016192	P:vesicle docking involved in exocytosis; P:vesicle-mediated transport
TRUE	[INTERPRO, BLASTED, MAPPED, ANNOTATED]	C3L33_20669-RA	NACA_PINTANascent polypeptide-associated complex subunit alpha-like protein OS=Pinus taeda PE=2 SV=1	202	1	3.87164e-89	90.21	1	C:GO:0005854	C:nascent polypeptide-associated complex			IPR002715 (SMART); IPR016641 (PIRSF); IPR002715 (PFAM); IPR038187 (G3DSA:2.20.70.GENE3D); G3DSA:1.10.8.10 (GENE3D); mobidb-lite (MOBIDB_LITE); PTHR21713:SF16 (PANTHER); IPR016641 (PANTHER); IPR002715 (PROSITE_PROFILES); cd14415 (CDD)	C:GO:0005854	C:nascent polypeptide-associated complex
TRUE	[INTERPRO, BLASTED, MAPPED, ANNOTATED]	C3L33_20664-RA	PIX13_ARATHProbable serine/threonine-protein kinase PIX13 OS=Arabidopsis thaliana GN=PIX13 PE=1 SV=2	183	1	1.20359e-62	74.86	3	F:GO:0004672; F:GO:0005524; P:GO:0006468	F:protein kinase activity; F:ATP binding; P:protein phosphorylation			G3DSA:3.30.200.20 (GENE3D); IPR001245 (PFAM); mobidb-lite (MOBIDB_LITE); PTHR27001:SF103 (PANTHER); PTHR27001 (PANTHER); IPR017441 (PROSITE_PATTERNS); IPR000719 (PROSITE_PROFILES); IPR011009 (SUPERFAMILY)	F:GO:0004672; F:GO:0005524; P:GO:0006468	F:protein kinase activity; F:ATP binding; P:protein phosphorylation
TRUE	[INTERPRO, BLASTED, MAPPED, ANNOTATED]	C3L33_20666-RA	NPC1_YEASTNiemann-Pick type C-related protein 1 OS=Saccharomyces cerevisiae (strain ATCC 204508 / S288c) GN=NCR1 PE=1 SV=1	493	1	8.66105e-52	44.8	1	C:GO:0016020	C:membrane			IPR032190 (PFAM); PTHR10796:SF116 (PANTHER); PTHR10796 (PANTHER); NON_CYTOPLASMIC_DOMAIN (PHOBIUS); TRANSMEMBRANE (PHOBIUS); CYTOPLASMIC_DOMAIN (PHOBIUS); NON_CYTOPLASMIC_DOMAIN (PHOBIUS); TRANSMEMBRANE (PHOBIUS); TMhelix (TMHMM); TMhelix (TMHMM)	no GO terms	no GO terms
TRUE	[INTERPRO, BLASTED, MAPPED, ANNOTATED]	C3L33_20667-RA	NPC1_HUMANNiemann-Pick C1 protein OS=Homo sapiens GN=NPC1 PE=1 SV=2	985	1	4.30849e-138	54.97	1	C:GO:0016021	C:integral component of membrane			IPR003392 (PFAM); G3DSA:1.20.1640.10 (GENE3D); PTHR10796:SF116 (PANTHER); PTHR10796 (PANTHER); NON_CYTOPLASMIC_DOMAIN (PHOBIUS); NON_CYTOPLASMIC_DOMAIN (PHOBIUS); CYTOPLASMIC_DOMAIN (PHOBIUS); TRANSMEMBRANE (PHOBIUS); CYTOPLASMIC_DOMAIN (PHOBIUS); TRANSMEMBRANE (PHOBIUS); NON_CYTOPLASMIC_DOMAIN (PHOBIUS); TRANSMEMBRANE (PHOBIUS); TRANSMEMBRANE (PHOBIUS); TRANSMEMBRANE (PHOBIUS); TRANSMEMBRANE (PH…	C:GO:0016021	C:integral component of membrane
TRUE	[INTERPRO, BLASTED, MAPPED, ANNOTATED]	C3L33_20670-RA	FRS2_ARATHProtein FAR1-RELATED SEQUENCE 2 OS=Arabidopsis thaliana GN=FRS2 PE=1 SV=1	254	1	3.9664e-14	50.34	1	P:GO:0006355	P:regulation of transcription, DNA-templated			IPR004330 (PFAM); PTHR31669:SF25 (PANTHER); IPR031052 (PANTHER)	P:GO:0006355	P:regulation of transcription, DNA-templated
TRUE	[INTERPRO, BLASTED, MAPPED, ANNOTATED]	C3L33_20673-RA	PEFB_DICDIPenta-EF hand domain-containing protein 2 OS=Dictyostelium discoideum GN=pefB PE=1 SV=1	154	1	1.41419e-15	53.59	1	F:GO:0005509	F:calcium ion binding			IPR002048 (SMART); IPR002048 (PFAM); G3DSA:1.10.238.10 (GENE3D); PTHR10183:SF272 (PANTHER); PTHR10183 (PANTHER); IPR018247 (PROSITE_PATTERNS); CYTOPLASMIC_DOMAIN (PHOBIUS); NON_CYTOPLASMIC_DOMAIN (PHOBIUS); TRANSMEMBRANE (PHOBIUS); IPR002048 (PROSITE_PROFILES); IPR002048 (PROSITE_PROFILES); IPR011992 (SUPERFAMILY)	F:GO:0005509	F:calcium ion binding
TRUE	[INTERPRO, BLASTED, MAPPED, ANNOTATED]	C3L33_20672-RA	DSK2B_ARATHUbiquitin domain-containing protein DSK2b OS=Arabidopsis thaliana GN=DSK2B PE=1 SV=1	579	1	0	73.98	1	F:GO:0005515	F:protein binding			IPR006636 (SMART); IPR015940 (SMART); IPR000626 (SMART); G3DSA:3.10.20.90 (GENE3D); G3DSA:1.10.8.10 (GENE3D); G3DSA:1.10.260.100 (GENE3D); IPR000626 (PFAM); IPR015940 (PFAM); IPR015496 (PANTHER); IPR015496 (PANTHER); PTHR10677:SF38 (PANTHER); IPR015940 (PROSITE_PROFILES); IPR000626 (PROSITE_PROFILES); cd14399 (CDD); IPR029071 (SUPERFAMILY); IPR009060 (SUPERFAMILY)	F:GO:0005515	F:protein binding
TRUE	[INTERPRO, NO-BLAST]	C3L33_20663-RA	---NA---	112									IPR008551 (PFAM); PTHR17985:SF16 (PANTHER); IPR008551 (PANTHER)	no GO terms	no GO terms
TRUE	[INTERPRO, BLASTED, MAPPED, ANNOTATED]	C3L33_20660-RA	MGAT1_ARATHAlpha-1,3-mannosyl-glycoprotein 2-beta-N-acetylglucosaminyltransferase OS=Arabidopsis thaliana GN=GNTI PE=1 SV=1	362	1	1.60167e-164	71.77	2	P:GO:0006486; F:GO:0008375	P:protein glycosylation; F:acetylglucosaminyltransferase activity			G3DSA:3.10.180.20 (GENE3D); IPR029044 (G3DSA:3.90.550.GENE3D); IPR004139 (PFAM); IPR004139 (PANTHER); PTHR10468:SF0 (PANTHER); PS51257 (PROSITE_PROFILES); IPR029044 (SUPERFAMILY)	P:GO:0006486; F:GO:0008375	P:protein glycosylation; F:acetylglucosaminyltransferase activity
TRUE	[INTERPRO, BLASTED, MAPPED, ANNOTATED]	C3L33_20671-RA	NLP2_ARATHProtein NLP2 OS=Arabidopsis thaliana GN=NLP2 PE=2 SV=3	496	1	4.54591e-99	62.2	1	P:GO:0006355	P:regulation of transcription, DNA-templated			PTHR32002 (PANTHER); PTHR32002:SF6 (PANTHER); PTHR32002 (PANTHER); PTHR32002:SF6 (PANTHER)	no GO terms	no GO terms
TRUE	[INTERPRO, BLASTED, MAPPED, ANNOTATED]	C3L33_22812-RA	BBE23_ARATHBerberine bridge enzyme-like 23 OS=Arabidopsis thaliana GN=At5g44360 PE=2 SV=1	343	1	1.37792e-127	68.51	3	F:GO:0016614; F:GO:0050660; P:GO:0055114	F:oxidoreductase activity, acting on CH-OH group of donors; F:flavin adenine dinucleotide binding; P:oxidation-reduction process			G3DSA:3.30.465.50 (GENE3D); IPR012951 (PFAM); G3DSA:3.40.462.20 (GENE3D); PTHR32448:SF53 (PANTHER); PTHR32448 (PANTHER); CYTOPLASMIC_DOMAIN (PHOBIUS); NON_CYTOPLASMIC_DOMAIN (PHOBIUS); TRANSMEMBRANE (PHOBIUS); IPR036318 (SUPERFAMILY)	F:GO:0016491; F:GO:0016614; F:GO:0050660; P:GO:0055114	F:oxidoreductase activity; F:oxidoreductase activity, acting on CH-OH group of donors; F:flavin adenine dinucleotide binding; P:oxidation-reduction process
TRUE	[INTERPRO, BLASTED, MAPPED, ANNOTATED]	C3L33_22811-RA	BBE2_ARATHBerberine bridge enzyme-like 2 OS=Arabidopsis thaliana GN=At1g11770 PE=2 SV=1	413	1	4.87954e-104	73.31	3	F:GO:0016614; F:GO:0050660; P:GO:0055114	F:oxidoreductase activity, acting on CH-OH group of donors; F:flavin adenine dinucleotide binding; P:oxidation-reduction process			IPR012951 (PFAM); G3DSA:3.40.462.20 (GENE3D); IPR006094 (PFAM); IPR016167 (G3DSA:3.30.43.GENE3D); PTHR32448:SF34 (PANTHER); PTHR32448 (PANTHER); PTHR32448 (PANTHER); PTHR32448:SF34 (PANTHER); SIGNAL_PEPTIDE_N_REGION (PHOBIUS); SIGNAL_PEPTIDE_H_REGION (PHOBIUS); NON_CYTOPLASMIC_DOMAIN (PHOBIUS); SIGNAL_PEPTIDE_C_REGION (PHOBIUS); SIGNAL_PEPTIDE (PHOBIUS); PS51257 (PROSITE_PROFILES); SignalP-TM (SI…	F:GO:0003824; F:GO:0016491; F:GO:0016614; F:GO:0050660; P:GO:0055114	F:catalytic activity; F:oxidoreductase activity; F:oxidoreductase activity, acting on CH-OH group of donors; F:flavin adenine dinucleotide binding; P:oxidation-reduction process
TRUE	[INTERPRO, BLASTED, MAPPED, ANNOTATED]	C3L33_03408-RA	NHL26_ARATHNDR1/HIN1-like protein 26 OS=Arabidopsis thaliana GN=NHL26 PE=2 SV=1	211	1	1.03768e-92	79.81	6	C:GO:0005789; P:GO:0006952; P:GO:0007165; C:GO:0009506; C:GO:0016021; C:GO:0046658	C:endoplasmic reticulum membrane; P:defense response; P:signal transduction; C:plasmodesma; C:integral component of membrane; C:anchored component of plasma membrane			IPR004864 (PFAM); PTHR31415 (PANTHER); PTHR31415:SF20 (PANTHER); TRANSMEMBRANE (PHOBIUS); CYTOPLASMIC_DOMAIN (PHOBIUS); NON_CYTOPLASMIC_DOMAIN (PHOBIUS); TMhelix (TMHMM)	no GO terms	no GO terms
TRUE	[INTERPRO, BLASTED, MAPPED, ANNOTATED]	C3L33_03402-RA	PP333_ARATHPentatricopeptide repeat-containing protein At4g21300 OS=Arabidopsis thaliana GN=PCMP-E36 PE=3 SV=1	854	1	0	71.75	2	F:GO:0005515; F:GO:0008270	F:protein binding; F:zinc ion binding			IPR002885 (TIGRFAM); IPR011990 (G3DSA:1.25.40.GENE3D); IPR002885 (PFAM); IPR002885 (PFAM); IPR032867 (PFAM); IPR002885 (PFAM); IPR011990 (G3DSA:1.25.40.GENE3D); PTHR24015:SF388 (PANTHER); PTHR24015 (PANTHER); PTHR24015:SF388 (PANTHER); PTHR24015 (PANTHER); PTHR24015 (PANTHER); NON_CYTOPLASMIC_DOMAIN (PHOBIUS); TRANSMEMBRANE (PHOBIUS); CYTOPLASMIC_DOMAIN (PHOBIUS); CYTOPLASMIC_DOMAIN (PHOBIUS); TR…	F:GO:0005515; F:GO:0008270	F:protein binding; F:zinc ion binding
TRUE	[INTERPRO, BLASTED, MAPPED, ANNOTATED]	C3L33_03398-RA	HS22C_PETHYSmall heat shock protein, chloroplastic OS=Petunia hybrida GN=HSP22 PE=2 SV=1	237	1	7.19169e-102	75.1	1	C:GO:0009536	C:plastid			IPR008978 (G3DSA:2.60.40.GENE3D); IPR002068 (PFAM); IPR031107 (PANTHER); PTHR11527:SF167 (PANTHER); NON_CYTOPLASMIC_DOMAIN (PHOBIUS); SIGNAL_PEPTIDE (PHOBIUS); SIGNAL_PEPTIDE_H_REGION (PHOBIUS); SIGNAL_PEPTIDE_N_REGION (PHOBIUS); SIGNAL_PEPTIDE_C_REGION (PHOBIUS); IPR002068 (PROSITE_PROFILES); cd06464 (CDD); SignalP-TM (SIGNALP_GRAM_POSITIVE); IPR008978 (SUPERFAMILY)	no GO terms	no GO terms
TRUE	[INTERPRO, NO-BLAST]	C3L33_03405-RA	---NA---	360									Coil (COILS); PTHR37258 (PANTHER)	no GO terms	no GO terms
TRUE	[INTERPRO, BLASTED, MAPPED, ANNOTATED]	C3L33_03390-RA	SAU32_ARATHAuxin-responsive protein SAUR32 OS=Arabidopsis thaliana GN=SAUR32 PE=2 SV=1	149	1	7.28154e-38	76.04	1	P:GO:0009733	P:response to auxin			IPR003676 (PFAM); PTHR31374 (PANTHER); PTHR31374:SF15 (PANTHER)	P:GO:0009733	P:response to auxin
TRUE	[INTERPRO, NO-BLAST]	C3L33_03394-RA	---NA---	343									Coil (COILS); PTHR44355 (PANTHER); PTHR44355 (PANTHER); PTHR44355:SF1 (PANTHER)	no GO terms	no GO terms
TRUE	[INTERPRO, BLASTED, MAPPED, ANNOTATED]	C3L33_03407-RA	APRR5_ARATHTwo-component response regulator-like APRR5 OS=Arabidopsis thaliana GN=APRR5 PE=1 SV=2	634	1	5.04231e-121	52.65	2	P:GO:0000160; F:GO:0005515	P:phosphorelay signal transduction system; F:protein binding			IPR001789 (SMART); IPR010402 (PFAM); G3DSA:3.40.50.2300 (GENE3D); IPR001789 (PFAM); PTHR43874 (PANTHER); PTHR43874:SF4 (PANTHER); IPR001789 (PROSITE_PROFILES); IPR010402 (PROSITE_PROFILES); IPR001789 (CDD); IPR011006 (SUPERFAMILY)	P:GO:0000160; F:GO:0005515	P:phosphorelay signal transduction system; F:protein binding
TRUE	[INTERPRO, NO-BLAST]	C3L33_03392-RA	---NA---	890									Coil (COILS); Coil (COILS); Coil (COILS); PTHR35766 (PANTHER); NON_CYTOPLASMIC_DOMAIN (PHOBIUS); SIGNAL_PEPTIDE (PHOBIUS); SIGNAL_PEPTIDE_N_REGION (PHOBIUS); SIGNAL_PEPTIDE_C_REGION (PHOBIUS); SIGNAL_PEPTIDE_H_REGION (PHOBIUS)	no GO terms	no GO terms
TRUE	[INTERPRO, NO-BLAST]	C3L33_03403-RA	---NA---	74									PTHR33641 (PANTHER); PTHR33641:SF3 (PANTHER); CYTOPLASMIC_DOMAIN (PHOBIUS); NON_CYTOPLASMIC_DOMAIN (PHOBIUS); TRANSMEMBRANE (PHOBIUS); TMhelix (TMHMM)	no GO terms	no GO terms
TRUE	[INTERPRO, BLASTED, MAPPED, ANNOTATED]	C3L33_03396-RA	GRF7_ARATHGrowth-regulating factor 7 OS=Arabidopsis thaliana GN=GRF7 PE=2 SV=1	518	1	1.81605e-43	46.72	4	F:GO:0005524; C:GO:0005634; P:GO:0006355; P:GO:0032502	F:ATP binding; C:nucleus; P:regulation of transcription, DNA-templated; P:developmental process			IPR014978 (SMART); IPR014978 (PFAM); IPR014977 (PFAM); mobidb-lite (MOBIDB_LITE); mobidb-lite (MOBIDB_LITE); IPR031137 (PANTHER); PTHR31602:SF41 (PANTHER); PTHR31602:SF41 (PANTHER); IPR031137 (PANTHER); IPR014977 (PROSITE_PROFILES); IPR014978 (PROSITE_PROFILES)	F:GO:0005524; C:GO:0005634; P:GO:0006351; P:GO:0006355; P:GO:0032502	F:ATP binding; C:nucleus; P:transcription, DNA-templated; P:regulation of transcription, DNA-templated; P:developmental process
TRUE	[INTERPRO, NO-BLAST]	C3L33_03395-RA	---NA---	72									PTHR34970:SF2 (PANTHER); PTHR34970 (PANTHER); CYTOPLASMIC_DOMAIN (PHOBIUS); NON_CYTOPLASMIC_DOMAIN (PHOBIUS); TRANSMEMBRANE (PHOBIUS); TMhelix (TMHMM)	no GO terms	no GO terms
TRUE	[INTERPRO, NO-BLAST]	C3L33_03397-RA	---NA---	538									IPR025064 (PFAM); PTHR32295 (PANTHER); PTHR32295:SF50 (PANTHER); PTHR32295 (PANTHER); PTHR32295:SF50 (PANTHER)	no GO terms	no GO terms
TRUE	[INTERPRO, NO-BLAST, ANNOTATED]	C3L33_03400-RA	---NA---	861				1	F:GO:0005515	F:protein binding			IPR001680 (SMART); IPR024761 (PFAM); PTHR15496 (PANTHER); SIGNAL_PEPTIDE_N_REGION (PHOBIUS); SIGNAL_PEPTIDE_H_REGION (PHOBIUS); NON_CYTOPLASMIC_DOMAIN (PHOBIUS); SIGNAL_PEPTIDE_C_REGION (PHOBIUS); SIGNAL_PEPTIDE (PHOBIUS); IPR001680 (PROSITE_PROFILES); IPR036322 (SUPERFAMILY)	F:GO:0005515	F:protein binding
TRUE	[INTERPRO, NO-BLAST, ANNOTATED]	C3L33_03404-RA	---NA---	434				1	F:GO:0008289	F:lipid binding			IPR023393 (G3DSA:3.30.530.GENE3D); PTHR19308 (PANTHER); PTHR19308:SF29 (PANTHER); PTHR19308:SF29 (PANTHER); PTHR19308 (PANTHER); SIGNAL_PEPTIDE_H_REGION (PHOBIUS); SIGNAL_PEPTIDE_N_REGION (PHOBIUS); SIGNAL_PEPTIDE (PHOBIUS); NON_CYTOPLASMIC_DOMAIN (PHOBIUS); SIGNAL_PEPTIDE_C_REGION (PHOBIUS); IPR002913 (PROSITE_PROFILES); cd08870 (CDD); SignalP-TM (SIGNALP_EUK); SSF55961 (SUPERFAMILY); TMhelix (T…	F:GO:0008289	F:lipid binding
TRUE	[INTERPRO, BLASTED, MAPPED, ANNOTATED]	C3L33_03391-RA	CAMK4_ARATHCDPK-related kinase 4 OS=Arabidopsis thaliana GN=CRK4 PE=1 SV=1	614	1	0	76.29	3	F:GO:0004672; F:GO:0005524; P:GO:0006468	F:protein kinase activity; F:ATP binding; P:protein phosphorylation			IPR000719 (SMART); G3DSA:1.10.238.10 (GENE3D); G3DSA:3.30.200.20 (GENE3D); IPR000719 (PFAM); G3DSA:1.10.510.10 (GENE3D); PTHR24349:SF186 (PANTHER); PTHR24349 (PANTHER); IPR017441 (PROSITE_PATTERNS); IPR008271 (PROSITE_PATTERNS); IPR000719 (PROSITE_PROFILES); cd05117 (CDD); IPR011009 (SUPERFAMILY); IPR011992 (SUPERFAMILY)	F:GO:0004672; F:GO:0005524; P:GO:0006468	F:protein kinase activity; F:ATP binding; P:protein phosphorylation
TRUE	[INTERPRO, NO-BLAST, ANNOTATED]	C3L33_03409-RA	---NA---	187				1	F:GO:0016787	F:hydrolase activity			PTHR36395 (PANTHER); IPR015797 (SUPERFAMILY)	F:GO:0016787	F:hydrolase activity
TRUE	[INTERPRO, BLASTED, MAPPED, ANNOTATED]	C3L33_03401-RA	SSG1_ANTMAGranule-bound starch synthase 1, chloroplastic/amyloplastic OS=Antirrhinum majus GN=WAXY PE=2 SV=1	549	1	0	74.88	2	C:GO:0009536; F:GO:0046527	C:plastid; F:glucosyltransferase activity			G3DSA:3.40.50.2000 (GENE3D); G3DSA:3.40.50.2000 (GENE3D); IPR013534 (PFAM); PTHR12526 (PANTHER); PTHR12526:SF383 (PANTHER); PTHR12526:SF383 (PANTHER); PTHR12526 (PANTHER); cd03791 (CDD); SSF53756 (SUPERFAMILY)	no GO terms	no GO terms
TRUE	[INTERPRO, BLASTED, MAPPED, ANNOTATED]	C3L33_03406-RA	PRSP1_SPIOLRibosome-binding factor PSRP1, chloroplastic OS=Spinacia oleracea GN=PSRP1 PE=1 SV=2	292	1	1.60755e-95	71.79	1	P:GO:0044238	P:primary metabolic process			IPR038416 (G3DSA:3.30.505.GENE3D); IPR036567 (G3DSA:3.30.160.GENE3D); IPR003489 (PFAM); IPR003489 (TIGRFAM); IPR032528 (PFAM); mobidb-lite (MOBIDB_LITE); PTHR33231:SF1 (PANTHER); PTHR33231 (PANTHER); IPR003489 (CDD); IPR036567 (SUPERFAMILY)	P:GO:0044238	P:primary metabolic process
TRUE	[INTERPRO, BLASTED, MAPPED, ANNOTATED]	C3L33_03393-RA	GIF3_ARATHGRF1-interacting factor 3 OS=Arabidopsis thaliana GN=GIF3 PE=1 SV=1	192	1	6.65927e-23	50.25	1	F:GO:0003713	F:transcription coactivator activity			IPR007726 (PFAM); mobidb-lite (MOBIDB_LITE); PTHR23107:SF14 (PANTHER); PTHR23107 (PANTHER)	F:GO:0003713	F:transcription coactivator activity
TRUE	[INTERPRO, BLASTED, MAPPED, ANNOTATED]	C3L33_03399-RA	CID11_ARATHPolyadenylate-binding protein-interacting protein 11 OS=Arabidopsis thaliana GN=CID11 PE=2 SV=1	566	1	7.28835e-98	65.57	1	F:GO:0003676	F:nucleic acid binding			IPR000504 (SMART); IPR009818 (PFAM); IPR000504 (PFAM); IPR012677 (G3DSA:3.30.70.GENE3D); IPR025322 (PFAM); PTHR44161:SF2 (PANTHER); PTHR44161 (PANTHER); NON_CYTOPLASMIC_DOMAIN (PHOBIUS); TRANSMEMBRANE (PHOBIUS); TRANSMEMBRANE (PHOBIUS); NON_CYTOPLASMIC_DOMAIN (PHOBIUS); TRANSMEMBRANE (PHOBIUS); CYTOPLASMIC_DOMAIN (PHOBIUS); CYTOPLASMIC_DOMAIN (PHOBIUS); IPR035979 (SUPERFAMILY)	F:GO:0003676	F:nucleic acid binding
TRUE	[INTERPRO, NO-BLAST]	C3L33_23103-RA	---NA---	343									IPR019557 (PFAM); mobidb-lite (MOBIDB_LITE); PTHR16007:SF40 (PANTHER); IPR006904 (PANTHER)	no GO terms	no GO terms
TRUE	[INTERPRO, BLASTED, MAPPED, ANNOTATED]	C3L33_19592-RA	CXE2_ARATHProbable carboxylesterase 2 OS=Arabidopsis thaliana GN=CXE2 PE=2 SV=1	255	1	1.37702e-60	53.44	2	P:GO:0008152; F:GO:0016787	P:metabolic process; F:hydrolase activity			IPR013094 (PFAM); IPR029058 (G3DSA:3.40.50.GENE3D); mobidb-lite (MOBIDB_LITE); PTHR23024:SF257 (PANTHER); PTHR23024 (PANTHER); IPR002168 (PROSITE_PATTERNS); IPR029058 (SUPERFAMILY)	P:GO:0008152; F:GO:0016787	P:metabolic process; F:hydrolase activity
TRUE	[INTERPRO, BLASTED, MAPPED, ANNOTATED]	C3L33_19588-RA	RBP47_NICPLPolyadenylate-binding protein RBP47 OS=Nicotiana plumbaginifolia GN=RBP47 PE=1 SV=1	264	1	3.92404e-128	69.38	1	F:GO:0003676	F:nucleic acid binding			IPR000504 (SMART); IPR012677 (G3DSA:3.30.70.GENE3D); IPR012677 (G3DSA:3.30.70.GENE3D); IPR000504 (PFAM); mobidb-lite (MOBIDB_LITE); PTHR43955 (PANTHER); PTHR43955:SF6 (PANTHER); IPR000504 (PROSITE_PROFILES); IPR000504 (PROSITE_PROFILES); cd12344 (CDD); cd12345 (CDD); IPR035979 (SUPERFAMILY); IPR035979 (SUPERFAMILY)	F:GO:0003676	F:nucleic acid binding
TRUE	[INTERPRO, BLASTED, MAPPED]	C3L33_19590-RA	AAE_RAUSEAcetylajmalan esterase OS=Rauvolfia serpentina GN=AAE PE=1 SV=1	120	1	2.42963e-30	62.89	4	P:GO:0009820; F:GO:0016787; F:GO:0016788; F:GO:0033879	P:alkaloid metabolic process; F:hydrolase activity; F:hydrolase activity, acting on ester bonds; F:acetylajmaline esterase activity			IPR036514 (G3DSA:3.40.50.GENE3D); PTHR22835 (PANTHER); PTHR22835:SF289 (PANTHER)	no GO terms	no GO terms
TRUE	[INTERPRO, NO-BLAST]	C3L33_19591-RA	---NA---	381									PTHR32175:SF0 (PANTHER); PTHR32175:SF0 (PANTHER); PTHR32175 (PANTHER); SIGNAL_PEPTIDE_H_REGION (PHOBIUS); SIGNAL_PEPTIDE_C_REGION (PHOBIUS); SIGNAL_PEPTIDE_N_REGION (PHOBIUS); SIGNAL_PEPTIDE (PHOBIUS); NON_CYTOPLASMIC_DOMAIN (PHOBIUS); SignalP-noTM (SIGNALP_EUK); IPR027417 (SUPERFAMILY)	no GO terms	no GO terms
TRUE	[INTERPRO, BLASTED, MAPPED, ANNOTATED]	C3L33_19597-RA	Y1341_ORYSJB3 domain-containing protein Os01g0234100 OS=Oryza sativa subsp. japonica GN=Os01g0234100 PE=2 SV=1	468	1	1.21102e-88	54.88	1	F:GO:0003677	F:DNA binding			Coil (COILS); Coil (COILS); Coil (COILS); IPR003340 (SMART); IPR003340 (PFAM); IPR015300 (G3DSA:2.40.330.GENE3D); mobidb-lite (MOBIDB_LITE); mobidb-lite (MOBIDB_LITE); PTHR31391:SF13 (PANTHER); PTHR31391 (PANTHER); IPR003340 (PROSITE_PROFILES); IPR003340 (CDD); IPR015300 (SUPERFAMILY)	F:GO:0003677	F:DNA binding
TRUE	[INTERPRO, NO-BLAST]	C3L33_19596-RA	---NA---	315									IPR008547 (PFAM); IPR029058 (G3DSA:3.40.50.GENE3D); IPR008547 (PANTHER); PTHR12265:SF9 (PANTHER); IPR029058 (SUPERFAMILY)	no GO terms	no GO terms
TRUE	[INTERPRO, BLASTED, MAPPED, ANNOTATED]	C3L33_19598-RA	Y5270_ARATHB3 domain-containing protein At5g42700 OS=Arabidopsis thaliana GN=At5g42700 PE=2 SV=2	299	1	2.97917e-33	60.61	1	F:GO:0003677	F:DNA binding			IPR003340 (SMART); IPR015300 (G3DSA:2.40.330.GENE3D); IPR003340 (PFAM); PTHR31391:SF13 (PANTHER); PTHR31391 (PANTHER); IPR003340 (PROSITE_PROFILES); IPR003340 (CDD); IPR015300 (SUPERFAMILY)	F:GO:0003677	F:DNA binding
TRUE	[INTERPRO, BLASTED, MAPPED, ANNOTATED]	C3L33_19601-RA	PP153_ARATHPentatricopeptide repeat-containing protein At2g15690, mitochondrial OS=Arabidopsis thaliana GN=PCMP-H66 PE=1 SV=2	637	1	1.09826e-56	80.28	1	F:GO:0005515	F:protein binding			IPR011990 (G3DSA:1.25.40.GENE3D); IPR002885 (PFAM); IPR002885 (TIGRFAM); mobidb-lite (MOBIDB_LITE); mobidb-lite (MOBIDB_LITE); PTHR24015:SF1631 (PANTHER); PTHR24015 (PANTHER); PTHR24015 (PANTHER); NON_CYTOPLASMIC_DOMAIN (PHOBIUS); TRANSMEMBRANE (PHOBIUS); CYTOPLASMIC_DOMAIN (PHOBIUS); NON_CYTOPLASMIC_DOMAIN (PHOBIUS); TRANSMEMBRANE (PHOBIUS); IPR002885 (PROSITE_PROFILES); IPR002885 (PROSITE_PROFI…	F:GO:0005515	F:protein binding
TRUE	[INTERPRO, BLASTED, MAPPED, ANNOTATED]	C3L33_19593-RA	HIDM_GLYEC2-hydroxyisoflavanone dehydratase OS=Glycyrrhiza echinata GN=HIDM PE=1 SV=1	590	1	3.00606e-67	62.94	2	P:GO:0008152; F:GO:0016787	P:metabolic process; F:hydrolase activity			IPR029058 (G3DSA:3.40.50.GENE3D); IPR029058 (G3DSA:3.40.50.GENE3D); IPR013094 (PFAM); mobidb-lite (MOBIDB_LITE); PTHR23024:SF257 (PANTHER); PTHR23024:SF257 (PANTHER); PTHR23024 (PANTHER); PTHR23024 (PANTHER); IPR029058 (SUPERFAMILY); IPR029058 (SUPERFAMILY)	P:GO:0008152; F:GO:0016787	P:metabolic process; F:hydrolase activity
TRUE	[INTERPRO, BLASTED, MAPPED, ANNOTATED]	C3L33_19595-RA	HIDM_GLYEC2-hydroxyisoflavanone dehydratase OS=Glycyrrhiza echinata GN=HIDM PE=1 SV=1	503	1	4.1161e-56	57.24	2	P:GO:0008152; F:GO:0016787	P:metabolic process; F:hydrolase activity			IPR029058 (G3DSA:3.40.50.GENE3D); IPR029058 (G3DSA:3.40.50.GENE3D); IPR013094 (PFAM); IPR029058 (G3DSA:3.40.50.GENE3D); PTHR23024:SF257 (PANTHER); PTHR23024:SF257 (PANTHER); PTHR23024:SF257 (PANTHER); PTHR23024:SF257 (PANTHER); PTHR23024 (PANTHER); PTHR23024 (PANTHER); PTHR23024 (PANTHER); IPR029058 (SUPERFAMILY); IPR029058 (SUPERFAMILY)	P:GO:0008152; F:GO:0016787	P:metabolic process; F:hydrolase activity
TRUE	[INTERPRO, BLASTED, MAPPED, ANNOTATED]	C3L33_19594-RA	HIDM_GLYEC2-hydroxyisoflavanone dehydratase OS=Glycyrrhiza echinata GN=HIDM PE=1 SV=1	309	1	7.69548e-79	61.25	2	P:GO:0008152; F:GO:0016787	P:metabolic process; F:hydrolase activity			IPR029058 (G3DSA:3.40.50.GENE3D); IPR013094 (PFAM); PTHR23024:SF257 (PANTHER); PTHR23024 (PANTHER); IPR029058 (SUPERFAMILY)	P:GO:0008152; F:GO:0016787	P:metabolic process; F:hydrolase activity
TRUE	[INTERPRO, BLASTED, MAPPED, ANNOTATED]	C3L33_19602-RA	PP153_ARATHPentatricopeptide repeat-containing protein At2g15690, mitochondrial OS=Arabidopsis thaliana GN=PCMP-H66 PE=1 SV=2	108	1	5.40159e-32	80.49	1	F:GO:0008270	F:zinc ion binding			IPR032867 (PFAM); PTHR44853:SF2 (PANTHER); PTHR44853 (PANTHER)	F:GO:0008270	F:zinc ion binding
TRUE	[INTERPRO, BLASTED, MAPPED, ANNOTATED]	C3L33_19603-RA	CML1_ARATHCalmodulin-like protein 1 OS=Arabidopsis thaliana GN=CML1 PE=2 SV=1	176	1	1.97773e-64	76	1	F:GO:0005509	F:calcium ion binding			PR00450 (PRINTS); IPR002048 (SMART); IPR002048 (PFAM); G3DSA:1.10.238.10 (GENE3D); G3DSA:1.10.238.10 (GENE3D); PTHR10891 (PANTHER); PTHR10891:SF620 (PANTHER); IPR018247 (PROSITE_PATTERNS); IPR018247 (PROSITE_PATTERNS); IPR018247 (PROSITE_PATTERNS); IPR002048 (PROSITE_PROFILES); IPR002048 (PROSITE_PROFILES); IPR002048 (PROSITE_PROFILES); IPR002048 (PROSITE_PROFILES); IPR002048 (CDD); IPR002048 (CD…	F:GO:0005509	F:calcium ion binding
TRUE	[INTERPRO, BLASTED, MAPPED, ANNOTATED]	C3L33_19600-RA	CHR25_ARATHProtein CHROMATIN REMODELING 25 OS=Arabidopsis thaliana GN=CHR25 PE=1 SV=1	724	1	0	72.18	1	F:GO:0005524	F:ATP binding			IPR001650 (SMART); IPR014001 (SMART); IPR000330 (PFAM); IPR038718 (G3DSA:3.40.50.GENE3D); IPR001650 (PFAM); G3DSA:3.40.50.300 (GENE3D); mobidb-lite (MOBIDB_LITE); PTHR10799 (PANTHER); PTHR10799:SF889 (PANTHER); PTHR10799:SF889 (PANTHER); PTHR10799 (PANTHER); IPR001650 (PROSITE_PROFILES); IPR014001 (PROSITE_PROFILES); IPR001650 (CDD); cd00046 (CDD); IPR027417 (SUPERFAMILY); IPR027417 (SUPERFAMILY)	F:GO:0005524	F:ATP binding
TRUE	[INTERPRO, NO-BLAST]	C3L33_19599-RA	---NA---	123									PTHR31722:SF5 (PANTHER); PTHR31722 (PANTHER)	no GO terms	no GO terms
TRUE	[INTERPRO, BLASTED, MAPPED, ANNOTATED]	C3L33_19606-RA	EF109_ARATHEthylene-responsive transcription factor ERF109 OS=Arabidopsis thaliana GN=ERF109 PE=1 SV=1	246	1	8.13542e-33	57.63	3	F:GO:0003677; F:GO:0003700; P:GO:0006355	F:DNA binding; F:DNA-binding transcription factor activity; P:regulation of transcription, DNA-templated			IPR001471 (PRINTS); IPR001471 (SMART); IPR001471 (PFAM); IPR036955 (G3DSA:3.30.730.GENE3D); PTHR31190:SF66 (PANTHER); PTHR31190 (PANTHER); IPR001471 (PROSITE_PROFILES); IPR001471 (CDD); IPR016177 (SUPERFAMILY)	F:GO:0003677; F:GO:0003700; P:GO:0006355	F:DNA binding; F:DNA-binding transcription factor activity; P:regulation of transcription, DNA-templated
TRUE	[INTERPRO, BLASTED, MAPPED, ANNOTATED]	C3L33_19605-RA	EF109_ARATHEthylene-responsive transcription factor ERF109 OS=Arabidopsis thaliana GN=ERF109 PE=1 SV=1	204	1	3.88625e-21	54.42	3	F:GO:0003677; F:GO:0003700; P:GO:0006355	F:DNA binding; F:DNA-binding transcription factor activity; P:regulation of transcription, DNA-templated			IPR001471 (SMART); IPR036955 (G3DSA:3.30.730.GENE3D); IPR001471 (PFAM); mobidb-lite (MOBIDB_LITE); mobidb-lite (MOBIDB_LITE); PTHR31190 (PANTHER); IPR001471 (PROSITE_PROFILES); IPR016177 (SUPERFAMILY)	F:GO:0003677; F:GO:0003700; P:GO:0006355	F:DNA binding; F:DNA-binding transcription factor activity; P:regulation of transcription, DNA-templated
TRUE	[INTERPRO, BLASTED, MAPPED]	C3L33_19604-RA	Y5181_ARATHProbable LRR receptor-like serine/threonine-protein kinase At1g51810 OS=Arabidopsis thaliana GN=At1g51810 PE=2 SV=1	312	1	1.02673e-29	48.7	10	F:GO:0000166; F:GO:0004672; F:GO:0004674; F:GO:0005524; P:GO:0006468; C:GO:0016020; C:GO:0016021; F:GO:0016301; P:GO:0016310; F:GO:0016740	F:nucleotide binding; F:protein kinase activity; F:protein serine/threonine kinase activity; F:ATP binding; P:protein phosphorylation; C:membrane; C:integral component of membrane; F:kinase activity; P:phosphorylation; F:transferase activity			IPR024788 (PFAM); PTHR27003 (PANTHER); PTHR27003:SF51 (PANTHER); NON_CYTOPLASMIC_DOMAIN (PHOBIUS); SIGNAL_PEPTIDE_H_REGION (PHOBIUS); SIGNAL_PEPTIDE_N_REGION (PHOBIUS); SIGNAL_PEPTIDE (PHOBIUS); SIGNAL_PEPTIDE_C_REGION (PHOBIUS); SignalP-TM (SIGNALP_GRAM_POSITIVE); SignalP-noTM (SIGNALP_EUK); SignalP-TM (SIGNALP_GRAM_NEGATIVE)	no GO terms	no GO terms
TRUE	[INTERPRO, BLASTED, MAPPED, ANNOTATED]	C3L33_19608-RA	ABAH4_ARATHAbscisic acid 8'-hydroxylase 4 OS=Arabidopsis thaliana GN=CYP707A4 PE=2 SV=2	300	1	2.13969e-115	87.28	4	F:GO:0005506; F:GO:0016705; F:GO:0020037; P:GO:0055114	F:iron ion binding; F:oxidoreductase activity, acting on paired donors, with incorporation or reduction of molecular oxygen; F:heme binding; P:oxidation-reduction process			IPR001128 (PFAM); IPR036396 (G3DSA:1.10.630.GENE3D); PTHR24286:SF103 (PANTHER); PTHR24286 (PANTHER); IPR017972 (PROSITE_PATTERNS); IPR036396 (SUPERFAMILY)	F:GO:0005506; F:GO:0016705; F:GO:0020037; P:GO:0055114	F:iron ion binding; F:oxidoreductase activity, acting on paired donors, with incorporation or reduction of molecular oxygen; F:heme binding; P:oxidation-reduction process
TRUE	[INTERPRO, NO-BLAST]	C3L33_19607-RA	---NA---	166									CYTOPLASMIC_DOMAIN (PHOBIUS); TRANSMEMBRANE (PHOBIUS); NON_CYTOPLASMIC_DOMAIN (PHOBIUS); TMhelix (TMHMM)	no GO terms	no GO terms
TRUE	[INTERPRO, BLASTED, MAPPED, ANNOTATED]	C3L33_19612-RA	MCCB_ARATHMethylcrotonoyl-CoA carboxylase beta chain, mitochondrial OS=Arabidopsis thaliana GN=MCCB PE=2 SV=1	580	1	0	87.1	1	F:GO:0016874	F:ligase activity			G3DSA:3.90.226.10 (GENE3D); IPR034733 (PFAM); G3DSA:3.90.226.10 (GENE3D); PTHR22855:SF13 (PANTHER); PTHR22855 (PANTHER); IPR011762 (PROSITE_PROFILES); IPR011763 (PROSITE_PROFILES); SignalP-TM (SIGNALP_GRAM_POSITIVE); IPR029045 (SUPERFAMILY); IPR029045 (SUPERFAMILY)	F:GO:0016874	F:ligase activity
TRUE	[INTERPRO, NO-BLAST, ANNOTATED]	C3L33_19614-RA	---NA---	526				2	C:GO:0005777; P:GO:0010468	C:peroxisome; P:regulation of gene expression			IPR025605 (PFAM); G3DSA:1.10.10.1880 (GENE3D); IPR021139 (PFAM); PTHR14379:SF3 (PANTHER); IPR024768 (PANTHER); PTHR14379:SF3 (PANTHER); IPR024768 (PANTHER); PTHR14379:SF3 (PANTHER); IPR024768 (PANTHER); SIGNAL_PEPTIDE (PHOBIUS); SIGNAL_PEPTIDE_N_REGION (PHOBIUS); SIGNAL_PEPTIDE_H_REGION (PHOBIUS); SIGNAL_PEPTIDE_C_REGION (PHOBIUS); NON_CYTOPLASMIC_DOMAIN (PHOBIUS); IPR025605 (PROSITE_PROFILES); I…	C:GO:0005777; P:GO:0010468	C:peroxisome; P:regulation of gene expression
TRUE	[INTERPRO, BLASTED, MAPPED, ANNOTATED]	C3L33_19615-RA	PUB26_ARATHU-box domain-containing protein 26 OS=Arabidopsis thaliana GN=PUB26 PE=2 SV=1	410	1	2.27054e-125	69.84	3	F:GO:0004842; F:GO:0005488; P:GO:0016567	F:ubiquitin-protein transferase activity; F:binding; P:protein ubiquitination			IPR003613 (SMART); IPR013083 (G3DSA:3.30.40.GENE3D); IPR003613 (PFAM); IPR011989 (G3DSA:1.25.10.GENE3D); PTHR22849:SF56 (PANTHER); PTHR22849 (PANTHER); IPR003613 (PROSITE_PROFILES); cd16664 (CDD); IPR016024 (SUPERFAMILY); SSF57850 (SUPERFAMILY)	F:GO:0004842; F:GO:0005488; P:GO:0016567	F:ubiquitin-protein transferase activity; F:binding; P:protein ubiquitination
TRUE	[INTERPRO, BLASTED, MAPPED, ANNOTATED]	C3L33_19611-RA	PLP2_ARATHPatatin-like protein 2 OS=Arabidopsis thaliana GN=PLP2 PE=1 SV=1	379	1	6.97421e-174	77.58	1	P:GO:0006629	P:lipid metabolic process			G3DSA:3.40.1090.10 (GENE3D); IPR002641 (PFAM); PTHR32176:SF6 (PANTHER); PTHR32176:SF6 (PANTHER); PTHR32176 (PANTHER); IPR002641 (PROSITE_PROFILES); IPR016035 (SUPERFAMILY)	P:GO:0006629; P:GO:0008152	P:lipid metabolic process; P:metabolic process
TRUE	[INTERPRO, BLASTED, MAPPED, ANNOTATED]	C3L33_19613-RA	TRXM3_ARATHThioredoxin M3, chloroplastic OS=Arabidopsis thaliana GN=GAT1 PE=2 SV=2	109	1	7.64566e-56	89.52	3	P:GO:0006662; F:GO:0015035; P:GO:0045454	P:glycerol ether metabolic process; F:protein disulfide oxidoreductase activity; P:cell redox homeostasis			PR00421 (PRINTS); IPR013766 (PFAM); IPR005746 (PIRSF); G3DSA:3.40.30.10 (GENE3D); IPR005746 (PANTHER); PTHR10438:SF233 (PANTHER); IPR017937 (PROSITE_PATTERNS); IPR013766 (PROSITE_PROFILES); cd02947 (CDD); IPR036249 (SUPERFAMILY)	P:GO:0006662; F:GO:0015035; P:GO:0045454	P:glycerol ether metabolic process; F:protein disulfide oxidoreductase activity; P:cell redox homeostasis
TRUE	[INTERPRO, BLASTED, MAPPED, ANNOTATED]	C3L33_19609-RA	FUT11_ARATHGlycoprotein 3-alpha-L-fucosyltransferase A OS=Arabidopsis thaliana GN=FUT11 PE=1 SV=1	504	1	0	73.27	3	P:GO:0006486; F:GO:0008417; C:GO:0016020	P:protein glycosylation; F:fucosyltransferase activity; C:membrane			IPR038577 (G3DSA:3.40.50.GENE3D); IPR001503 (PFAM); IPR001503 (PANTHER); PTHR11929:SF189 (PANTHER); SIGNAL_PEPTIDE_C_REGION (PHOBIUS); NON_CYTOPLASMIC_DOMAIN (PHOBIUS); SIGNAL_PEPTIDE (PHOBIUS); SIGNAL_PEPTIDE_N_REGION (PHOBIUS); SIGNAL_PEPTIDE_H_REGION (PHOBIUS); SignalP-noTM (SIGNALP_EUK); SSF53756 (SUPERFAMILY)	P:GO:0006486; F:GO:0008417; C:GO:0016020	P:protein glycosylation; F:fucosyltransferase activity; C:membrane
TRUE	[INTERPRO, BLASTED, MAPPED, ANNOTATED]	C3L33_19610-RA	PP348_ARATHPentatricopeptide repeat-containing protein At4g33990 OS=Arabidopsis thaliana GN=EMB2758 PE=3 SV=2	741	1	0	71.35	2	F:GO:0005515; F:GO:0008270	F:protein binding; F:zinc ion binding			IPR002885 (PFAM); IPR002885 (TIGRFAM); IPR011990 (G3DSA:1.25.40.GENE3D); IPR011990 (G3DSA:1.25.40.GENE3D); IPR032867 (PFAM); IPR002885 (PFAM); PTHR24015 (PANTHER); PTHR24015:SF631 (PANTHER); PTHR24015:SF631 (PANTHER); PTHR24015 (PANTHER); IPR002885 (PROSITE_PROFILES); IPR002885 (PROSITE_PROFILES); IPR002885 (PROSITE_PROFILES); IPR002885 (PROSITE_PROFILES); IPR002885 (PROSITE_PROFILES); IPR002885 …	F:GO:0005515; F:GO:0008270	F:protein binding; F:zinc ion binding
TRUE	[INTERPRO, BLASTED, MAPPED, ANNOTATED]	C3L33_19622-RA	IX15L_ARATHProtein IRX15-LIKE OS=Arabidopsis thaliana GN=IRX15-L PE=2 SV=1	318	1	1.12067e-106	69.06	1	P:GO:0045492	P:xylan biosynthetic process			IPR021148 (PFAM); IPR006514 (TIGRFAM); PTHR31444:SF0 (PANTHER); IPR006514 (PANTHER); SIGNAL_PEPTIDE_N_REGION (PHOBIUS); SIGNAL_PEPTIDE_C_REGION (PHOBIUS); CYTOPLASMIC_DOMAIN (PHOBIUS); TRANSMEMBRANE (PHOBIUS); NON_CYTOPLASMIC_DOMAIN (PHOBIUS); SIGNAL_PEPTIDE_H_REGION (PHOBIUS); SIGNAL_PEPTIDE (PHOBIUS); TMhelix (TMHMM)	P:GO:0045492	P:xylan biosynthetic process
TRUE	[INTERPRO, BLASTED, MAPPED, ANNOTATED]	C3L33_19623-RA	Y1105_ARATHProbable receptor-like protein kinase At1g11050 OS=Arabidopsis thaliana GN=At1g11050 PE=2 SV=1	525	1	2.91266e-146	63.94	3	F:GO:0004672; F:GO:0005524; P:GO:0006468	F:protein kinase activity; F:ATP binding; P:protein phosphorylation			IPR000719 (SMART); IPR001245 (PFAM); G3DSA:1.10.510.10 (GENE3D); G3DSA:3.30.200.20 (GENE3D); PTHR27006:SF29 (PANTHER); PTHR27006 (PANTHER); IPR008271 (PROSITE_PATTERNS); IPR017441 (PROSITE_PATTERNS); SIGNAL_PEPTIDE_C_REGION (PHOBIUS); TRANSMEMBRANE (PHOBIUS); SIGNAL_PEPTIDE_H_REGION (PHOBIUS); NON_CYTOPLASMIC_DOMAIN (PHOBIUS); CYTOPLASMIC_DOMAIN (PHOBIUS); SIGNAL_PEPTIDE_N_REGION (PHOBIUS); SIGNA…	F:GO:0004672; F:GO:0005524; P:GO:0006468	F:protein kinase activity; F:ATP binding; P:protein phosphorylation
TRUE	[INTERPRO, BLASTED, MAPPED]	C3L33_19618-RA	ALP1_ARATHProtein ANTAGONIST OF LIKE HETEROCHROMATIN PROTEIN 1 OS=Arabidopsis thaliana GN=ALP1 PE=1 SV=1	460	1	2.46526e-25	42.73	12	F:GO:0003682; F:GO:0004518; F:GO:0005515; C:GO:0005634; P:GO:0006351; P:GO:0006355; F:GO:0016787; P:GO:0031936; C:GO:0035098; C:GO:0035102; F:GO:0046872; P:GO:0090305	F:chromatin binding; F:nuclease activity; F:protein binding; C:nucleus; P:transcription, DNA-templated; P:regulation of transcription, DNA-templated; F:hydrolase activity; P:negative regulation of chromatin silencing; C:ESC/E(Z) complex; C:PRC1 complex; F:metal ion binding; P:nucleic acid phosphodiester bond hydrolysis			IPR027806 (PFAM); PTHR22930 (PANTHER); PTHR22930 (PANTHER); PTHR22930:SF121 (PANTHER); PTHR22930:SF121 (PANTHER); SIGNAL_PEPTIDE_C_REGION (PHOBIUS); SIGNAL_PEPTIDE (PHOBIUS); NON_CYTOPLASMIC_DOMAIN (PHOBIUS); TRANSMEMBRANE (PHOBIUS); CYTOPLASMIC_DOMAIN (PHOBIUS); SIGNAL_PEPTIDE_H_REGION (PHOBIUS); SIGNAL_PEPTIDE_N_REGION (PHOBIUS); SignalP-noTM (SIGNALP_EUK)	no GO terms	no GO terms
TRUE	[INTERPRO, BLASTED, MAPPED, ANNOTATED]	C3L33_19620-RA	SUD1_ARATHProbable E3 ubiquitin ligase SUD1 OS=Arabidopsis thaliana GN=SUD1 PE=1 SV=1	1071	1	0	83.35	1	F:GO:0008270	F:zinc ion binding			Coil (COILS); IPR011016 (SMART); IPR013083 (G3DSA:3.30.40.GENE3D); IPR011016 (PFAM); PTHR13145 (PANTHER); NON_CYTOPLASMIC_DOMAIN (PHOBIUS); TRANSMEMBRANE (PHOBIUS); TRANSMEMBRANE (PHOBIUS); TRANSMEMBRANE (PHOBIUS); TRANSMEMBRANE (PHOBIUS); CYTOPLASMIC_DOMAIN (PHOBIUS); CYTOPLASMIC_DOMAIN (PHOBIUS); NON_CYTOPLASMIC_DOMAIN (PHOBIUS); CYTOPLASMIC_DOMAIN (PHOBIUS); TRANSMEMBRANE (PHOBIUS); TRANSMEMBR…	F:GO:0008270	F:zinc ion binding
TRUE	[INTERPRO, BLASTED, MAPPED, ANNOTATED]	C3L33_19619-RA	CAMT_POPTMCaffeoyl-CoA O-methyltransferase OS=Populus tremuloides PE=2 SV=1	247	1	6.6365e-174	96.36	1	F:GO:0008171	F:O-methyltransferase activity			IPR002935 (PFAM); G3DSA:3.40.50.150 (GENE3D); PTHR10509:SF34 (PANTHER); PTHR10509 (PANTHER); IPR002935 (PROSITE_PROFILES); cd02440 (CDD); IPR029063 (SUPERFAMILY)	F:GO:0008171	F:O-methyltransferase activity
TRUE	[INTERPRO, BLASTED, MAPPED, ANNOTATED]	C3L33_19621-RA	CBSX1_ARATHCBS domain-containing protein CBSX1, chloroplastic OS=Arabidopsis thaliana GN=CBSX1 PE=1 SV=2	229	1	4.36477e-96	84.18	2	C:GO:0009507; P:GO:0045454	C:chloroplast; P:cell redox homeostasis			IPR000644 (SMART); IPR000644 (PFAM); G3DSA:3.10.580.10 (GENE3D); PTHR43803 (PANTHER); PTHR43803:SF1 (PANTHER); IPR000644 (PROSITE_PROFILES); IPR000644 (PROSITE_PROFILES); SSF54631 (SUPERFAMILY)	no GO terms	no GO terms
TRUE	[INTERPRO, BLASTED, MAPPED, ANNOTATED]	C3L33_19625-RA	STEP1_ARATHStress enhanced protein 1, chloroplastic OS=Arabidopsis thaliana GN=SEP1 PE=2 SV=1	93	1	3.11968e-34	82.35	9	C:GO:0009523; C:GO:0009535; P:GO:0009611; P:GO:0015979; C:GO:0016021; F:GO:0016168; P:GO:0055085; P:GO:0071486; P:GO:0071492	C:photosystem II; C:chloroplast thylakoid membrane; P:response to wounding; P:photosynthesis; C:integral component of membrane; F:chlorophyll binding; P:transmembrane transport; P:cellular response to high light intensity; P:cellular response to UV-A			PTHR14154 (PANTHER); PTHR14154:SF18 (PANTHER); CYTOPLASMIC_DOMAIN (PHOBIUS); TRANSMEMBRANE (PHOBIUS); NON_CYTOPLASMIC_DOMAIN (PHOBIUS); TRANSMEMBRANE (PHOBIUS); CYTOPLASMIC_DOMAIN (PHOBIUS); SSF103511 (SUPERFAMILY); TMhelix (TMHMM); TMhelix (TMHMM)	no GO terms	no GO terms
TRUE	[INTERPRO, BLASTED, MAPPED]	C3L33_19617-RA	MBR1_ARATHE3 ubiquitin-protein ligase MBR1 OS=Arabidopsis thaliana GN=MBR1 PE=1 SV=1	592	1	9.17505e-32	46.43	8	F:GO:0005515; P:GO:0009908; P:GO:0010228; P:GO:0016567; F:GO:0016740; P:GO:0043161; F:GO:0046872; F:GO:0061630	F:protein binding; P:flower development; P:vegetative to reproductive phase transition of meristem; P:protein ubiquitination; F:transferase activity; P:proteasome-mediated ubiquitin-dependent protein catabolic process; F:metal ion binding; F:ubiquitin protein ligase activity			mobidb-lite (MOBIDB_LITE); mobidb-lite (MOBIDB_LITE); mobidb-lite (MOBIDB_LITE); mobidb-lite (MOBIDB_LITE); mobidb-lite (MOBIDB_LITE); PTHR22937:SF101 (PANTHER); PTHR22937 (PANTHER)	no GO terms	no GO terms
TRUE	[INTERPRO, BLASTED, MAPPED, ANNOTATED]	C3L33_19616-RA	MBR2_ARATHE3 ubiquitin-protein ligase MBR2 OS=Arabidopsis thaliana GN=MBR2 PE=1 SV=1	143	1	3.69168e-67	80.99	8	F:GO:0005515; P:GO:0009908; P:GO:0010228; P:GO:0016567; P:GO:0040008; P:GO:0043161; F:GO:0046872; F:GO:0061630	F:protein binding; P:flower development; P:vegetative to reproductive phase transition of meristem; P:protein ubiquitination; P:regulation of growth; P:proteasome-mediated ubiquitin-dependent protein catabolic process; F:metal ion binding; F:ubiquitin protein ligase activity			IPR001841 (SMART); IPR013083 (G3DSA:3.30.40.GENE3D); IPR001841 (PFAM); PTHR14155:SF464 (PANTHER); PTHR14155 (PANTHER); IPR001841 (PROSITE_PROFILES); cd16481 (CDD); SSF57850 (SUPERFAMILY)	no GO terms	no GO terms
TRUE	[INTERPRO, BLASTED, MAPPED, ANNOTATED]	C3L33_22948-RA	ANGLT_ROSHCAnthocyanidin 5,3-O-glucosyltransferase OS=Rosa hybrid cultivar GN=RhGT1 PE=2 SV=1	205	1	8.83885e-80	78.38	2	P:GO:0008152; F:GO:0016758	P:metabolic process; F:transferase activity, transferring hexosyl groups			G3DSA:3.40.50.2000 (GENE3D); IPR002213 (PFAM); mobidb-lite (MOBIDB_LITE); PTHR11926:SF325 (PANTHER); PTHR11926 (PANTHER); PTHR11926:SF325 (PANTHER); IPR035595 (PROSITE_PATTERNS); SSF53756 (SUPERFAMILY)	P:GO:0008152; F:GO:0016758	P:metabolic process; F:transferase activity, transferring hexosyl groups
TRUE	[INTERPRO, NO-BLAST]	C3L33_22138-RA	---NA---	96									Coil (COILS); PTHR34191 (PANTHER); PTHR34191:SF1 (PANTHER)	no GO terms	no GO terms
TRUE	[INTERPRO, BLASTED, MAPPED, ANNOTATED]	C3L33_22139-RA	GSO2_ARATHLRR receptor-like serine/threonine-protein kinase GSO2 OS=Arabidopsis thaliana GN=GSO2 PE=1 SV=2	308	1	4.42562e-32	50.17	1	F:GO:0005515	F:protein binding			PR00019 (PRINTS); IPR003591 (SMART); IPR032675 (G3DSA:3.80.10.GENE3D); IPR001611 (PFAM); IPR032675 (G3DSA:3.80.10.GENE3D); PTHR27004 (PANTHER); PTHR27004 (PANTHER); PTHR27004:SF41 (PANTHER); SSF52047 (SUPERFAMILY)	F:GO:0005515	F:protein binding
TRUE	[INTERPRO, BLASTED, MAPPED]	C3L33_23353-RA	Y1342_ARATHPHD finger protein At1g33420 OS=Arabidopsis thaliana GN=At1g33420 PE=1 SV=1	578	1	0	65.85	4	C:GO:0005634; P:GO:0006351; P:GO:0006355; F:GO:0046872	C:nucleus; P:transcription, DNA-templated; P:regulation of transcription, DNA-templated; F:metal ion binding			IPR001965 (SMART); IPR019787 (PFAM); IPR013083 (G3DSA:3.30.40.GENE3D); PTHR15856 (PANTHER); PTHR15856:SF29 (PANTHER); IPR019786 (PROSITE_PATTERNS); cd15556 (CDD); IPR011011 (SUPERFAMILY)	no GO terms	no GO terms
TRUE	[INTERPRO, BLASTED, MAPPED]	C3L33_23352-RA	Y1342_ARATHPHD finger protein At1g33420 OS=Arabidopsis thaliana GN=At1g33420 PE=1 SV=1	124	1	2.57664e-27	67.24	4	C:GO:0005634; P:GO:0006351; P:GO:0006355; F:GO:0046872	C:nucleus; P:transcription, DNA-templated; P:regulation of transcription, DNA-templated; F:metal ion binding			PTHR15856 (PANTHER); PTHR15856:SF29 (PANTHER)	no GO terms	no GO terms
TRUE	[INTERPRO, NO-BLAST, ANNOTATED]	C3L33_23354-RA	---NA---	121				1	F:GO:0003676	F:nucleic acid binding			IPR036397 (G3DSA:3.30.420.GENE3D); PF13456 (PFAM); mobidb-lite (MOBIDB_LITE); cd06222 (CDD)	F:GO:0003676	F:nucleic acid binding
TRUE	[INTERPRO, NO-BLAST]	C3L33_19960-RA	---NA---	363									IPR021410 (PFAM); mobidb-lite (MOBIDB_LITE); PTHR33155 (PANTHER); PTHR33155:SF10 (PANTHER)	no GO terms	no GO terms
TRUE	[INTERPRO, BLASTED, MAPPED, ANNOTATED]	C3L33_19961-RA	DMP4_ARATHProtein DMP4 OS=Arabidopsis thaliana GN=DMP4 PE=2 SV=1	195	1	3.31475e-48	61.63	3	C:GO:0009705; P:GO:0009838; P:GO:0090693	C:plant-type vacuole membrane; P:abscission; P:plant organ senescence			IPR007770 (PFAM); IPR007770 (PANTHER); TRANSMEMBRANE (PHOBIUS); CYTOPLASMIC_DOMAIN (PHOBIUS); TRANSMEMBRANE (PHOBIUS); TRANSMEMBRANE (PHOBIUS); CYTOPLASMIC_DOMAIN (PHOBIUS); NON_CYTOPLASMIC_DOMAIN (PHOBIUS); CYTOPLASMIC_DOMAIN (PHOBIUS); TRANSMEMBRANE (PHOBIUS); NON_CYTOPLASMIC_DOMAIN (PHOBIUS); NON_CYTOPLASMIC_DOMAIN (PHOBIUS); TRANSMEMBRANE (PHOBIUS); TMhelix (TMHMM); TMhelix (TMHMM); TMhelix (…	no GO terms	no GO terms
TRUE	[INTERPRO, NO-BLAST]	C3L33_19959-RA	---NA---	167									IPR010471 (PFAM); PTHR32254 (PANTHER); PTHR32254:SF6 (PANTHER); NON_CYTOPLASMIC_DOMAIN (PHOBIUS); TRANSMEMBRANE (PHOBIUS); CYTOPLASMIC_DOMAIN (PHOBIUS); TMhelix (TMHMM)	no GO terms	no GO terms
TRUE	[INTERPRO, BLASTED, MAPPED, ANNOTATED]	C3L33_19962-RA	ERDL5_ARATHSugar transporter ERD6-like 5 OS=Arabidopsis thaliana GN=At1g54730 PE=2 SV=2	375	1	5.691e-58	54.51	3	C:GO:0016021; F:GO:0022857; P:GO:0055085	C:integral component of membrane; F:transmembrane transporter activity; P:transmembrane transport			IPR005828 (PFAM); G3DSA:1.20.1250.20 (GENE3D); PTHR23500:SF352 (PANTHER); PTHR23500 (PANTHER); PTHR23500:SF352 (PANTHER); PTHR23500 (PANTHER); NON_CYTOPLASMIC_DOMAIN (PHOBIUS); TRANSMEMBRANE (PHOBIUS); CYTOPLASMIC_DOMAIN (PHOBIUS); CYTOPLASMIC_DOMAIN (PHOBIUS); CYTOPLASMIC_DOMAIN (PHOBIUS); TRANSMEMBRANE (PHOBIUS); TRANSMEMBRANE (PHOBIUS); TRANSMEMBRANE (PHOBIUS); NON_CYTOPLASMIC_DOMAIN (PHOBIUS)…	C:GO:0016021; F:GO:0022857; P:GO:0055085	C:integral component of membrane; F:transmembrane transporter activity; P:transmembrane transport
TRUE	[INTERPRO, NO-BLAST]	C3L33_19969-RA	---NA---	630									Coil (COILS); Coil (COILS); Coil (COILS); Coil (COILS); Coil (COILS); Coil (COILS); Coil (COILS); Coil (COILS); Coil (COILS); Coil (COILS); Coil (COILS); PTHR43939:SF1 (PANTHER); PTHR43939 (PANTHER); PTHR43939:SF1 (PANTHER); PTHR43939 (PANTHER); TRANSMEMBRANE (PHOBIUS); CYTOPLASMIC_DOMAIN (PHOBIUS); NON_CYTOPLASMIC_DOMAIN (PHOBIUS); TMhelix (TMHMM)	no GO terms	no GO terms
TRUE	[INTERPRO, BLASTED, MAPPED, ANNOTATED]	C3L33_19972-RA	C7A52_PANGIBeta-amyrin 28-oxidase OS=Panax ginseng PE=2 SV=1	436	1	0	89.22	4	F:GO:0005506; F:GO:0016705; F:GO:0020037; P:GO:0055114	F:iron ion binding; F:oxidoreductase activity, acting on paired donors, with incorporation or reduction of molecular oxygen; F:heme binding; P:oxidation-reduction process			IPR002401 (PRINTS); IPR001128 (PRINTS); IPR001128 (PFAM); IPR036396 (G3DSA:1.10.630.GENE3D); PTHR24286 (PANTHER); PTHR24286:SF66 (PANTHER); IPR017972 (PROSITE_PATTERNS); IPR036396 (SUPERFAMILY)	F:GO:0005506; F:GO:0016705; F:GO:0020037; P:GO:0055114	F:iron ion binding; F:oxidoreductase activity, acting on paired donors, with incorporation or reduction of molecular oxygen; F:heme binding; P:oxidation-reduction process
TRUE	[INTERPRO, BLASTED, MAPPED, ANNOTATED]	C3L33_19967-RA	RBK2_ARATHReceptor-like cytosolic serine/threonine-protein kinase RBK2 OS=Arabidopsis thaliana GN=RBK2 PE=1 SV=1	393	1	4.53116e-62	66.52	3	F:GO:0004672; F:GO:0005524; P:GO:0006468	F:protein kinase activity; F:ATP binding; P:protein phosphorylation			G3DSA:3.30.200.20 (GENE3D); IPR001245 (PFAM); G3DSA:1.10.510.10 (GENE3D); PTHR27001 (PANTHER); PTHR27001 (PANTHER); PTHR27001:SF188 (PANTHER); PTHR27001:SF188 (PANTHER); IPR017441 (PROSITE_PATTERNS); IPR000719 (PROSITE_PROFILES); IPR011009 (SUPERFAMILY)	F:GO:0004672; F:GO:0005524; P:GO:0006468	F:protein kinase activity; F:ATP binding; P:protein phosphorylation
TRUE	[INTERPRO, BLASTED, MAPPED, ANNOTATED]	C3L33_19966-RA	SEI1_ARATHSeipin-1 OS=Arabidopsis thaliana GN=SEI1 PE=2 SV=1	168	1	1.40845e-20	72	1	P:GO:0019915	P:lipid storage			IPR009617 (PANTHER); NON_CYTOPLASMIC_DOMAIN (PHOBIUS); TRANSMEMBRANE (PHOBIUS); CYTOPLASMIC_DOMAIN (PHOBIUS); TMhelix (TMHMM)	P:GO:0019915	P:lipid storage
TRUE	[INTERPRO, BLASTED, MAPPED, ANNOTATED]	C3L33_19965-RA	SEI1_ARATHSeipin-1 OS=Arabidopsis thaliana GN=SEI1 PE=2 SV=1	443	1	1.62284e-19	51.72	1	P:GO:0019915	P:lipid storage			IPR009617 (PFAM); IPR009617 (PANTHER); CYTOPLASMIC_DOMAIN (PHOBIUS); CYTOPLASMIC_DOMAIN (PHOBIUS); TRANSMEMBRANE (PHOBIUS); NON_CYTOPLASMIC_DOMAIN (PHOBIUS); TRANSMEMBRANE (PHOBIUS); TRANSMEMBRANE (PHOBIUS); NON_CYTOPLASMIC_DOMAIN (PHOBIUS); NON_CYTOPLASMIC_DOMAIN (PHOBIUS); TRANSMEMBRANE (PHOBIUS); CYTOPLASMIC_DOMAIN (PHOBIUS); TRANSMEMBRANE (PHOBIUS); TMhelix (TMHMM); TMhelix (TMHMM)	P:GO:0019915	P:lipid storage
TRUE	[INTERPRO, BLASTED, MAPPED]	C3L33_19968-RA	RIHA_ENT38Pyrimidine-specific ribonucleoside hydrolase RihA OS=Enterobacter sp. (strain 638) GN=rihA PE=3 SV=1	880	1	4.64903e-15	46.33	7	P:GO:0006206; P:GO:0008152; P:GO:0015949; F:GO:0016787; F:GO:0016798; F:GO:0016799; F:GO:0045437	P:pyrimidine nucleobase metabolic process; P:metabolic process; P:nucleobase-containing small molecule interconversion; F:hydrolase activity; F:hydrolase activity, acting on glycosyl bonds; F:hydrolase activity, hydrolyzing N-glycosyl compounds; F:uridine nucleosidase activity			IPR036452 (G3DSA:3.90.245.GENE3D); IPR036452 (G3DSA:3.90.245.GENE3D); IPR001910 (PFAM); IPR023186 (PANTHER); PTHR12304:SF41 (PANTHER); PTHR12304:SF41 (PANTHER); PTHR12304:SF41 (PANTHER); IPR023186 (PANTHER); IPR023186 (PANTHER); SIGNAL_PEPTIDE_H_REGION (PHOBIUS); CYTOPLASMIC_DOMAIN (PHOBIUS); NON_CYTOPLASMIC_DOMAIN (PHOBIUS); TRANSMEMBRANE (PHOBIUS); SIGNAL_PEPTIDE (PHOBIUS); SIGNAL_PEPTIDE_C_REG…	no GO terms	no GO terms
TRUE	[INTERPRO, BLASTED, MAPPED, ANNOTATED]	C3L33_19970-RA	GID1C_ARATHGibberellin receptor GID1C OS=Arabidopsis thaliana GN=GID1C PE=1 SV=1	341	1	0	90.62	2	P:GO:0008152; F:GO:0016787	P:metabolic process; F:hydrolase activity			IPR013094 (PFAM); IPR029058 (G3DSA:3.40.50.GENE3D); PTHR23024:SF227 (PANTHER); PTHR23024 (PANTHER); IPR033140 (PROSITE_PATTERNS); IPR002168 (PROSITE_PATTERNS); IPR029058 (SUPERFAMILY)	P:GO:0008152; F:GO:0016787	P:metabolic process; F:hydrolase activity
TRUE	[INTERPRO, BLASTED, MAPPED, ANNOTATED]	C3L33_19964-RA	ERDL5_ARATHSugar transporter ERD6-like 5 OS=Arabidopsis thaliana GN=At1g54730 PE=2 SV=2	338	1	8.82434e-97	63.37	3	C:GO:0016021; F:GO:0022857; P:GO:0055085	C:integral component of membrane; F:transmembrane transporter activity; P:transmembrane transport			G3DSA:1.20.1250.20 (GENE3D); G3DSA:1.20.1250.20 (GENE3D); IPR005828 (PFAM); PTHR23500:SF352 (PANTHER); PTHR23500 (PANTHER); PTHR23500 (PANTHER); PTHR23500:SF352 (PANTHER); CYTOPLASMIC_DOMAIN (PHOBIUS); TRANSMEMBRANE (PHOBIUS); TRANSMEMBRANE (PHOBIUS); CYTOPLASMIC_DOMAIN (PHOBIUS); NON_CYTOPLASMIC_DOMAIN (PHOBIUS); NON_CYTOPLASMIC_DOMAIN (PHOBIUS); NON_CYTOPLASMIC_DOMAIN (PHOBIUS); CYTOPLASMIC_DOM…	C:GO:0016021; F:GO:0022857; P:GO:0055085	C:integral component of membrane; F:transmembrane transporter activity; P:transmembrane transport
TRUE	[INTERPRO, BLASTED, MAPPED, ANNOTATED]	C3L33_19963-RA	ERDL5_ARATHSugar transporter ERD6-like 5 OS=Arabidopsis thaliana GN=At1g54730 PE=2 SV=2	457	1	1.40059e-88	63.27	3	C:GO:0016021; F:GO:0022857; P:GO:0055085	C:integral component of membrane; F:transmembrane transporter activity; P:transmembrane transport			Coil (COILS); IPR005828 (PFAM); G3DSA:1.20.1250.20 (GENE3D); PTHR23500 (PANTHER); PTHR23500:SF352 (PANTHER); PTHR23500 (PANTHER); PTHR23500:SF352 (PANTHER); NON_CYTOPLASMIC_DOMAIN (PHOBIUS); NON_CYTOPLASMIC_DOMAIN (PHOBIUS); NON_CYTOPLASMIC_DOMAIN (PHOBIUS); TRANSMEMBRANE (PHOBIUS); TRANSMEMBRANE (PHOBIUS); CYTOPLASMIC_DOMAIN (PHOBIUS); CYTOPLASMIC_DOMAIN (PHOBIUS); TRANSMEMBRANE (PHOBIUS); CYTOP…	C:GO:0016021; F:GO:0022857; P:GO:0055085	C:integral component of membrane; F:transmembrane transporter activity; P:transmembrane transport
TRUE	[INTERPRO, BLASTED, MAPPED]	C3L33_14796-RA	Y4200_ARATHUncharacterized protein At4g02000 OS=Arabidopsis thaliana GN=At4g02000 PE=2 SV=1	525	1	7.97216e-11	48.18	1	P:GO:0008150	P:biological_process			Coil (COILS); IPR025558 (PFAM); IPR036691 (G3DSA:3.60.10.GENE3D); IPR025836 (PFAM); PTHR31286 (PANTHER); IPR036691 (SUPERFAMILY)	no GO terms	no GO terms
TRUE	[INTERPRO, BLASTED, MAPPED, ANNOTATED]	C3L33_01505-RA	FG3N_SOYBNUDP-glycosyltransferase 79B30 OS=Glycine max GN=FG3 PE=1 SV=1	447	1	3.33547e-177	70.36	2	P:GO:0008152; F:GO:0016758	P:metabolic process; F:transferase activity, transferring hexosyl groups			IPR002213 (PFAM); G3DSA:3.40.50.2000 (GENE3D); G3DSA:3.40.50.2000 (GENE3D); PTHR11926 (PANTHER); PTHR11926:SF490 (PANTHER); SSF53756 (SUPERFAMILY)	P:GO:0008152; F:GO:0016758	P:metabolic process; F:transferase activity, transferring hexosyl groups
TRUE	[INTERPRO, BLASTED, MAPPED, ANNOTATED]	C3L33_01496-RA	GNOM_ARATHARF guanine-nucleotide exchange factor GNOM OS=Arabidopsis thaliana GN=GN PE=1 SV=1	1371	1	0	78.43	2	F:GO:0005086; P:GO:0032012	F:ARF guanyl-nucleotide exchange factor activity; P:regulation of ARF protein signal transduction			IPR000904 (SMART); IPR032691 (PFAM); IPR023394 (G3DSA:1.10.1000.GENE3D); G3DSA:1.10.220.20 (GENE3D); IPR000904 (PFAM); PTHR44190 (PANTHER); PTHR44190 (PANTHER); PTHR44190:SF1 (PANTHER); PTHR44190:SF1 (PANTHER); NON_CYTOPLASMIC_DOMAIN (PHOBIUS); TRANSMEMBRANE (PHOBIUS); CYTOPLASMIC_DOMAIN (PHOBIUS); IPR000904 (PROSITE_PROFILES); cd00171 (CDD); IPR016024 (SUPERFAMILY); IPR035999 (SUPERFAMILY)	F:GO:0005086; F:GO:0005488; P:GO:0032012	F:ARF guanyl-nucleotide exchange factor activity; F:binding; P:regulation of ARF protein signal transduction
TRUE	[INTERPRO, BLASTED, MAPPED, ANNOTATED]	C3L33_01502-RA	PHO19_ARATHPhosphate transporter PHO1 homolog 9 OS=Arabidopsis thaliana GN=PHO1-H9 PE=2 SV=1	802	1	0	63.93	1	C:GO:0016021	C:integral component of membrane			Coil (COILS); Coil (COILS); IPR004331 (PFAM); IPR004342 (PFAM); PTHR10783 (PANTHER); PTHR10783:SF56 (PANTHER); TRANSMEMBRANE (PHOBIUS); TRANSMEMBRANE (PHOBIUS); TRANSMEMBRANE (PHOBIUS); TRANSMEMBRANE (PHOBIUS); TRANSMEMBRANE (PHOBIUS); NON_CYTOPLASMIC_DOMAIN (PHOBIUS); CYTOPLASMIC_DOMAIN (PHOBIUS); NON_CYTOPLASMIC_DOMAIN (PHOBIUS); NON_CYTOPLASMIC_DOMAIN (PHOBIUS); NON_CYTOPLASMIC_DOMAIN (PHOBIUS…	C:GO:0016021	C:integral component of membrane
TRUE	[INTERPRO, BLASTED, MAPPED, ANNOTATED]	C3L33_01500-RA	Y5957_ARATHUncharacterized protein At5g39570 OS=Arabidopsis thaliana GN=At5g39570 PE=1 SV=1	316	1	7.89366e-39	53.44	1	F:GO:0070300	F:phosphatidic acid binding			mobidb-lite (MOBIDB_LITE); PTHR33971:SF1 (PANTHER); IPR038943 (PANTHER); PTHR33971:SF1 (PANTHER); IPR038943 (PANTHER)	F:GO:0070300	F:phosphatidic acid binding
TRUE	[INTERPRO, BLASTED, MAPPED, ANNOTATED]	C3L33_01501-RA	P24D9_ARATHTransmembrane emp24 domain-containing protein p24delta9 OS=Arabidopsis thaliana GN=At1g26690 PE=2 SV=1	222	1	2.33754e-98	82.81	6	C:GO:0005789; P:GO:0015031; C:GO:0016021; P:GO:0016192; C:GO:0032580; C:GO:0033116	C:endoplasmic reticulum membrane; P:protein transport; C:integral component of membrane; P:vesicle-mediated transport; C:Golgi cisterna membrane; C:endoplasmic reticulum-Golgi intermediate compartment membrane			IPR009038 (SMART); IPR009038 (PFAM); IPR015720 (PANTHER); PTHR22811:SF72 (PANTHER); NON_CYTOPLASMIC_DOMAIN (PHOBIUS); SIGNAL_PEPTIDE (PHOBIUS); CYTOPLASMIC_DOMAIN (PHOBIUS); SIGNAL_PEPTIDE_H_REGION (PHOBIUS); SIGNAL_PEPTIDE_N_REGION (PHOBIUS); TRANSMEMBRANE (PHOBIUS); SIGNAL_PEPTIDE_C_REGION (PHOBIUS); IPR009038 (PROSITE_PROFILES); TMhelix (TMHMM); TMhelix (TMHMM)	no GO terms	no GO terms
TRUE	[INTERPRO, NO-BLAST, ANNOTATED]	C3L33_01497-RA	---NA---	367				1	F:GO:0005515	F:protein binding			IPR001810 (SMART); IPR017451 (TIGRFAM); G3DSA:1.20.1280.50 (GENE3D); IPR001810 (PFAM); PTHR31790 (PANTHER); CYTOPLASMIC_DOMAIN (PHOBIUS); TRANSMEMBRANE (PHOBIUS); TRANSMEMBRANE (PHOBIUS); NON_CYTOPLASMIC_DOMAIN (PHOBIUS); NON_CYTOPLASMIC_DOMAIN (PHOBIUS); IPR001810 (PROSITE_PROFILES); IPR036047 (SUPERFAMILY)	F:GO:0005515	F:protein binding
TRUE	[INTERPRO, BLASTED, MAPPED, ANNOTATED]	C3L33_01503-RA	SPX4_ARATHSPX domain-containing protein 4 OS=Arabidopsis thaliana GN=SPX4 PE=2 SV=1	325	1	2.99916e-122	72.87	1	P:GO:0016036	P:cellular response to phosphate starvation			Coil (COILS); IPR004331 (PFAM); IPR031142 (PTHR10783:PANTHER); PTHR10783 (PANTHER); IPR004331 (PROSITE_PROFILES); cd14481 (CDD)	P:GO:0016036	P:cellular response to phosphate starvation
TRUE	[INTERPRO, BLASTED, MAPPED, ANNOTATED]	C3L33_01504-RA	CGS1_ARATHCystathionine gamma-synthase 1, chloroplastic OS=Arabidopsis thaliana GN=CGS1 PE=1 SV=3	505	1	0	91.05	2	F:GO:0003824; F:GO:0030170	F:catalytic activity; F:pyridoxal phosphate binding			IPR000277 (PFAM); IPR015421 (G3DSA:3.40.640.GENE3D); IPR015422 (G3DSA:3.90.1150.GENE3D); mobidb-lite (MOBIDB_LITE); PTHR43379:SF1 (PANTHER); PTHR43379 (PANTHER); PTHR43379:SF1 (PANTHER); IPR000277 (PROSITE_PATTERNS); IPR000277 (CDD); IPR015424 (SUPERFAMILY)	F:GO:0003824; F:GO:0030170	F:catalytic activity; F:pyridoxal phosphate binding
TRUE	[INTERPRO, NO-BLAST]	C3L33_01498-RA	---NA---	89									no IPS match	no IPS match	no IPS match
TRUE	[INTERPRO, NO-BLAST]	C3L33_22596-RA	---NA---	165									IPR008998 (SMART); IPR008998 (PFAM); G3DSA:2.80.10.50 (GENE3D); PTHR39244 (PANTHER); IPR036242 (SUPERFAMILY)	no GO terms	no GO terms
TRUE	[INTERPRO, BLASTED, MAPPED, ANNOTATED]	C3L33_13383-RA	PPR70_ARATHPentatricopeptide repeat-containing protein At1g33350 OS=Arabidopsis thaliana GN=PCMP-E57 PE=2 SV=1	532	1	0	73.85	1	F:GO:0005515	F:protein binding			IPR011990 (G3DSA:1.25.40.GENE3D); IPR002885 (TIGRFAM); IPR002885 (PFAM); IPR011990 (G3DSA:1.25.40.GENE3D); IPR002885 (PFAM); IPR011990 (G3DSA:1.25.40.GENE3D); PTHR24015:SF1010 (PANTHER); PTHR24015 (PANTHER); IPR002885 (PROSITE_PROFILES); IPR002885 (PROSITE_PROFILES); IPR002885 (PROSITE_PROFILES); IPR002885 (PROSITE_PROFILES); IPR002885 (PROSITE_PROFILES); IPR002885 (PROSITE_PROFILES); IPR002885 (…	F:GO:0005515	F:protein binding
TRUE	[INTERPRO, NO-BLAST]	C3L33_13384-RA	---NA---	1194									PTHR31949:SF3 (PANTHER); PTHR31949 (PANTHER); PTHR31949 (PANTHER); PTHR31949:SF3 (PANTHER)	no GO terms	no GO terms
TRUE	[INTERPRO, NO-BLAST]	C3L33_13386-RA	---NA---	147									mobidb-lite (MOBIDB_LITE)	no GO terms	no GO terms
TRUE	[INTERPRO, NO-BLAST]	C3L33_13385-RA	---NA---	239									PS51257 (PROSITE_PROFILES)	no GO terms	no GO terms
TRUE	[INTERPRO, BLASTED, MAPPED, ANNOTATED]	C3L33_13388-RA	IOJAM_ARATHProtein Iojap-related, mitochondrial OS=Arabidopsis thaliana GN=At1g67620 PE=2 SV=1	188	1	1.32907e-49	67.52	2	C:GO:0005739; P:GO:0048523	C:mitochondrion; P:negative regulation of cellular process			IPR004394 (TIGRFAM); PF02410 (PFAM); G3DSA:3.30.460.10 (GENE3D); IPR004394 (PANTHER); PTHR21043:SF0 (PANTHER); IPR004394 (HAMAP); SSF81301 (SUPERFAMILY)	no GO terms	no GO terms
TRUE	[INTERPRO, BLASTED, MAPPED, ANNOTATED]	C3L33_13389-RA	FABG_CUPLA3-oxoacyl-	304	1	5.55944e-129	76.21	3	P:GO:0006631; C:GO:0009536; F:GO:0016616	P:fatty acid metabolic process; C:plastid; F:oxidoreductase activity, acting on the CH-OH group of donors, NAD or NADP as acceptor			IPR002347 (PRINTS); IPR002347 (PRINTS); SM00822 (SMART); PF13561 (PFAM); G3DSA:3.40.50.720 (GENE3D); IPR002347 (PFAM); PTHR42760 (PANTHER); PTHR42760:SF56 (PANTHER); PTHR42760:SF56 (PANTHER); IPR036291 (SUPERFAMILY)	no GO terms	no GO terms
TRUE	[INTERPRO, BLASTED, MAPPED, ANNOTATED]	C3L33_13392-RA	FABG6_BRANA3-oxoacyl-	180	1	9.29565e-36	68.14	1	F:GO:0016491	F:oxidoreductase activity			IPR002347 (PRINTS); IPR002347 (PRINTS); G3DSA:3.40.50.720 (GENE3D); PF13561 (PFAM); G3DSA:3.40.50.720 (GENE3D); IPR002347 (PFAM); PTHR42760 (PANTHER); PTHR42760:SF56 (PANTHER); PTHR42760:SF56 (PANTHER); PTHR42760 (PANTHER); PTHR42760 (PANTHER); IPR020904 (PROSITE_PATTERNS); IPR036291 (SUPERFAMILY)	F:GO:0016491	F:oxidoreductase activity
TRUE	[INTERPRO, BLASTED, MAPPED, ANNOTATED]	C3L33_13394-RA	MAD2_ARATHMitotic spindle checkpoint protein MAD2 OS=Arabidopsis thaliana GN=MAD2 PE=1 SV=1	119	1	5.50535e-78	95.8	1	P:GO:0007094	P:mitotic spindle assembly checkpoint			IPR003511 (PFAM); IPR036570 (G3DSA:3.30.900.GENE3D); IPR027097 (PTHR11842:PANTHER); PTHR11842 (PANTHER); IPR003511 (PROSITE_PROFILES); IPR036570 (SUPERFAMILY)	P:GO:0007094	P:mitotic spindle assembly checkpoint
TRUE	[INTERPRO, NO-BLAST]	C3L33_13395-RA	---NA---	334									IPR017482 (TIGRFAM); IPR011604 (G3DSA:3.90.320.GENE3D); IPR019080 (PFAM); mobidb-lite (MOBIDB_LITE); PTHR45494 (PANTHER); IPR011335 (SUPERFAMILY)	no GO terms	no GO terms
TRUE	[INTERPRO, BLASTED, MAPPED, ANNOTATED]	C3L33_13396-RA	SKI14_ARATHF-box protein SKIP14 OS=Arabidopsis thaliana GN=SKIP14 PE=1 SV=1	517	1	1.75551e-120	57.8	1	F:GO:0005515	F:protein binding			IPR032675 (G3DSA:3.80.10.GENE3D); PTHR44838 (PANTHER); PTHR44838:SF2 (PANTHER); IPR036047 (SUPERFAMILY)	F:GO:0005515	F:protein binding
TRUE	[INTERPRO, BLASTED, MAPPED, ANNOTATED]	C3L33_13390-RA	G3PC_MAGLIGlyceraldehyde-3-phosphate dehydrogenase, cytosolic OS=Magnolia liliiflora GN=GAPC PE=2 SV=1	337	1	1.25232e-152	79.79	2	F:GO:0016620; P:GO:0055114	F:oxidoreductase activity, acting on the aldehyde or oxo group of donors, NAD or NADP as acceptor; P:oxidation-reduction process			IPR020831 (PRINTS); IPR020828 (SMART); IPR020828 (PFAM); G3DSA:3.40.50.720 (GENE3D); G3DSA:3.30.360.10 (GENE3D); IPR020831 (PIRSF); IPR020829 (PFAM); IPR020831 (PANTHER); PTHR10836:SF63 (PANTHER); PTHR10836:SF63 (PANTHER); IPR020831 (PANTHER); NON_CYTOPLASMIC_DOMAIN (PHOBIUS); SIGNAL_PEPTIDE (PHOBIUS); SIGNAL_PEPTIDE_C_REGION (PHOBIUS); SIGNAL_PEPTIDE_N_REGION (PHOBIUS); SIGNAL_PEPTIDE_H_REGION (…	F:GO:0016620; P:GO:0055114	F:oxidoreductase activity, acting on the aldehyde or oxo group of donors, NAD or NADP as acceptor; P:oxidation-reduction process
TRUE	[INTERPRO, BLASTED, MAPPED, ANNOTATED]	C3L33_13393-RA	G3PC_MAGLIGlyceraldehyde-3-phosphate dehydrogenase, cytosolic OS=Magnolia liliiflora GN=GAPC PE=2 SV=1	142	1	2.94528e-63	94.5	2	F:GO:0016620; P:GO:0055114	F:oxidoreductase activity, acting on the aldehyde or oxo group of donors, NAD or NADP as acceptor; P:oxidation-reduction process			IPR020831 (PRINTS); G3DSA:3.30.360.10 (GENE3D); IPR020829 (PFAM); IPR020831 (PANTHER); PTHR10836:SF62 (PANTHER); SSF55347 (SUPERFAMILY)	F:GO:0016620; P:GO:0055114	F:oxidoreductase activity, acting on the aldehyde or oxo group of donors, NAD or NADP as acceptor; P:oxidation-reduction process
TRUE	[INTERPRO, NO-BLAST]	C3L33_13387-RA	---NA---	128									G3DSA:3.10.450.10 (GENE3D); PTHR31260 (PANTHER); SSF54403 (SUPERFAMILY)	no GO terms	no GO terms
TRUE	[INTERPRO, BLASTED, MAPPED, ANNOTATED]	C3L33_13401-RA	2A5N_ARATHSerine/threonine protein phosphatase 2A 59 kDa regulatory subunit B' eta isoform OS=Arabidopsis thaliana GN=B'ETA PE=1 SV=1	777	1	0	75.81	4	C:GO:0000159; F:GO:0005488; P:GO:0007165; F:GO:0019888	C:protein phosphatase type 2A complex; F:binding; P:signal transduction; F:protein phosphatase regulator activity			IPR002554 (PFAM); IPR011989 (G3DSA:1.25.10.GENE3D); IPR002554 (PIRSF); mobidb-lite (MOBIDB_LITE); PTHR10257:SF46 (PANTHER); PTHR10257:SF46 (PANTHER); IPR002554 (PANTHER); IPR002554 (PANTHER); TRANSMEMBRANE (PHOBIUS); NON_CYTOPLASMIC_DOMAIN (PHOBIUS); CYTOPLASMIC_DOMAIN (PHOBIUS); SignalP-TM (SIGNALP_GRAM_POSITIVE); IPR016024 (SUPERFAMILY); IPR016024 (SUPERFAMILY)	C:GO:0000159; F:GO:0005488; P:GO:0007165; F:GO:0019888	C:protein phosphatase type 2A complex; F:binding; P:signal transduction; F:protein phosphatase regulator activity
TRUE	[INTERPRO, BLASTED, MAPPED, ANNOTATED]	C3L33_13397-RA	SRP72_HUMANSignal recognition particle subunit SRP72 OS=Homo sapiens GN=SRP72 PE=1 SV=3	545	1	9.00637e-73	56.01	4	F:GO:0005515; P:GO:0006614; F:GO:0008312; C:GO:0048500	F:protein binding; P:SRP-dependent cotranslational protein targeting to membrane; F:7S RNA binding; C:signal recognition particle			IPR011990 (G3DSA:1.25.40.GENE3D); PF13432 (PFAM); IPR013699 (PFAM); mobidb-lite (MOBIDB_LITE); IPR026270 (PANTHER); IPR011990 (SUPERFAMILY); IPR011990 (SUPERFAMILY)	F:GO:0005515; P:GO:0006614; F:GO:0008312; C:GO:0048500	F:protein binding; P:SRP-dependent cotranslational protein targeting to membrane; F:7S RNA binding; C:signal recognition particle
TRUE	[INTERPRO, BLASTED, MAPPED, ANNOTATED]	C3L33_13405-RA	DIRL1_ARATHPutative lipid-transfer protein DIR1 OS=Arabidopsis thaliana GN=DIR1 PE=1 SV=1	102	1	4.01255e-13	55.26	6	F:GO:0005504; C:GO:0005783; F:GO:0008270; C:GO:0009506; P:GO:0009862; F:GO:0043621	F:fatty acid binding; C:endoplasmic reticulum; F:zinc ion binding; C:plasmodesma; P:systemic acquired resistance, salicylic acid mediated signaling pathway; F:protein self-association			IPR016140 (SMART); IPR016140 (PFAM); G3DSA:1.10.110.10 (GENE3D); PTHR33122:SF5 (PANTHER); PTHR33122 (PANTHER); SIGNAL_PEPTIDE (PHOBIUS); SIGNAL_PEPTIDE_C_REGION (PHOBIUS); NON_CYTOPLASMIC_DOMAIN (PHOBIUS); SIGNAL_PEPTIDE_H_REGION (PHOBIUS); SIGNAL_PEPTIDE_N_REGION (PHOBIUS); PS51257 (PROSITE_PROFILES); cd04660 (CDD); SignalP-noTM (SIGNALP_EUK); IPR036312 (SUPERFAMILY); TMhelix (TMHMM)	no GO terms	no GO terms
TRUE	[INTERPRO, BLASTED, MAPPED, ANNOTATED]	C3L33_13406-RA	AUR3_ARATHSerine/threonine-protein kinase Aurora-3 OS=Arabidopsis thaliana GN=AUR3 PE=2 SV=1	282	1	1.01075e-153	91.16	7	P:GO:0000226; P:GO:0000278; F:GO:0004672; F:GO:0005524; P:GO:0006468; P:GO:0007059; P:GO:0032465	P:microtubule cytoskeleton organization; P:mitotic cell cycle; F:protein kinase activity; F:ATP binding; P:protein phosphorylation; P:chromosome segregation; P:regulation of cytokinesis			IPR000719 (SMART); PIRSF000654 (PIRSF); G3DSA:1.10.510.10 (GENE3D); G3DSA:3.30.200.20 (GENE3D); IPR000719 (PFAM); mobidb-lite (MOBIDB_LITE); IPR030614 (PTHR24350:PANTHER); IPR030616 (PANTHER); IPR008271 (PROSITE_PATTERNS); IPR000719 (PROSITE_PROFILES); cd14007 (CDD); IPR011009 (SUPERFAMILY)	P:GO:0000226; P:GO:0000278; F:GO:0004672; F:GO:0005524; P:GO:0006468; P:GO:0007049; P:GO:0007059; P:GO:0032465	P:microtubule cytoskeleton organization; P:mitotic cell cycle; F:protein kinase activity; F:ATP binding; P:protein phosphorylation; P:cell cycle; P:chromosome segregation; P:regulation of cytokinesis
TRUE	[INTERPRO, BLASTED, MAPPED, ANNOTATED]	C3L33_13403-RA	DIRL1_ARATHPutative lipid-transfer protein DIR1 OS=Arabidopsis thaliana GN=DIR1 PE=1 SV=1	99	1	3.37495e-20	63.86	6	F:GO:0005504; C:GO:0005783; F:GO:0008270; C:GO:0009506; P:GO:0009862; F:GO:0043621	F:fatty acid binding; C:endoplasmic reticulum; F:zinc ion binding; C:plasmodesma; P:systemic acquired resistance, salicylic acid mediated signaling pathway; F:protein self-association			IPR016140 (SMART); IPR016140 (PFAM); G3DSA:1.10.110.10 (GENE3D); PTHR33122:SF5 (PANTHER); PTHR33122 (PANTHER); NON_CYTOPLASMIC_DOMAIN (PHOBIUS); SIGNAL_PEPTIDE_H_REGION (PHOBIUS); SIGNAL_PEPTIDE (PHOBIUS); SIGNAL_PEPTIDE_C_REGION (PHOBIUS); SIGNAL_PEPTIDE_N_REGION (PHOBIUS); cd04660 (CDD); SignalP-noTM (SIGNALP_EUK); SignalP-noTM (SIGNALP_GRAM_NEGATIVE); SignalP-TM (SIGNALP_GRAM_POSITIVE); IPR036…	no GO terms	no GO terms
TRUE	[INTERPRO, BLASTED, MAPPED]	C3L33_13404-RA	DIRL1_ARATHPutative lipid-transfer protein DIR1 OS=Arabidopsis thaliana GN=DIR1 PE=1 SV=1	115	1	2.21185e-06	49.25	15	F:GO:0005504; F:GO:0005515; C:GO:0005576; C:GO:0005783; P:GO:0006869; P:GO:0006952; F:GO:0008270; F:GO:0008289; C:GO:0009506; P:GO:0009627; P:GO:0009862; C:GO:0030054; F:GO:0043621; F:GO:0046872; C:GO:0048046	F:fatty acid binding; F:protein binding; C:extracellular region; C:endoplasmic reticulum; P:lipid transport; P:defense response; F:zinc ion binding; F:lipid binding; C:plasmodesma; P:systemic acquired resistance; P:systemic acquired resistance, salicylic acid mediated signaling pathway; C:cell junction; F:protein self-association; F:metal ion binding; C:apoplast			G3DSA:1.10.110.10 (GENE3D); PTHR33122:SF5 (PANTHER); PTHR33122 (PANTHER); SIGNAL_PEPTIDE (PHOBIUS); SIGNAL_PEPTIDE_N_REGION (PHOBIUS); NON_CYTOPLASMIC_DOMAIN (PHOBIUS); SIGNAL_PEPTIDE_C_REGION (PHOBIUS); SIGNAL_PEPTIDE_H_REGION (PHOBIUS); SignalP-noTM (SIGNALP_EUK); IPR036312 (SUPERFAMILY); TMhelix (TMHMM)	no GO terms	no GO terms
TRUE	[INTERPRO, NO-BLAST, ANNOTATED]	C3L33_13398-RA	---NA---	67				1	F:GO:0005515	F:protein binding			IPR011990 (G3DSA:1.25.40.GENE3D)	F:GO:0005515	F:protein binding
TRUE	[INTERPRO, BLASTED, MAPPED, ANNOTATED]	C3L33_13402-RA	VINSY_RAUSEVinorine synthase OS=Rauvolfia serpentina GN=ACT PE=1 SV=2	148	1	2.52568e-30	67.74	1	F:GO:0016747	F:transferase activity, transferring acyl groups other than amino-acyl groups			IPR003480 (PFAM); IPR023213 (G3DSA:3.30.559.GENE3D); PTHR31623:SF3 (PANTHER); PTHR31623 (PANTHER); CYTOPLASMIC_DOMAIN (PHOBIUS); TRANSMEMBRANE (PHOBIUS); NON_CYTOPLASMIC_DOMAIN (PHOBIUS)	F:GO:0016747	F:transferase activity, transferring acyl groups other than amino-acyl groups
TRUE	[INTERPRO, BLASTED, MAPPED, ANNOTATED]	C3L33_23134-RA	MINY3_BOVINUbiquitin carboxyl-terminal hydrolase MINDY-3 OS=Bos taurus GN=MINDY3 PE=2 SV=1	619	1	2.17587e-44	43.99	1	F:GO:0016787	F:hydrolase activity			IPR025257 (SMART); IPR003903 (SMART); IPR025257 (PFAM); mobidb-lite (MOBIDB_LITE); mobidb-lite (MOBIDB_LITE); PTHR12473:SF4 (PANTHER); PTHR12473 (PANTHER); IPR003903 (PROSITE_PROFILES); IPR011992 (SUPERFAMILY)	no GO terms	no GO terms
TRUE	[INTERPRO, NO-BLAST]	C3L33_20500-RA	---NA---	225									IPR032675 (G3DSA:3.80.10.GENE3D); PTHR27004 (PANTHER); PTHR27004:SF95 (PANTHER); NON_CYTOPLASMIC_DOMAIN (PHOBIUS); CYTOPLASMIC_DOMAIN (PHOBIUS); TRANSMEMBRANE (PHOBIUS); TRANSMEMBRANE (PHOBIUS); NON_CYTOPLASMIC_DOMAIN (PHOBIUS); SignalP-noTM (SIGNALP_EUK); SSF52047 (SUPERFAMILY)	no GO terms	no GO terms
TRUE	[INTERPRO, NO-BLAST]	C3L33_20501-RA	---NA---	147									CYTOPLASMIC_DOMAIN (PHOBIUS); TRANSMEMBRANE (PHOBIUS); NON_CYTOPLASMIC_DOMAIN (PHOBIUS); TMhelix (TMHMM)	no GO terms	no GO terms
TRUE	[INTERPRO, BLASTED, MAPPED, ANNOTATED]	C3L33_20502-RA	BH140_ARATHTranscription factor bHLH140 OS=Arabidopsis thaliana GN=BHLH140 PE=3 SV=1	161	1	9.51023e-33	78.16	1	F:GO:0046983	F:protein dimerization activity			IPR011598 (SMART); IPR011598 (PFAM); IPR036638 (G3DSA:4.10.280.GENE3D); mobidb-lite (MOBIDB_LITE); PTHR12565:SF167 (PANTHER); PTHR12565 (PANTHER); IPR011598 (PROSITE_PROFILES); IPR011598 (CDD); IPR036638 (SUPERFAMILY)	F:GO:0046983	F:protein dimerization activity
TRUE	[INTERPRO, BLASTED, MAPPED, ANNOTATED]	C3L33_20504-RA	NUD15_ARATHNudix hydrolase 15, mitochondrial OS=Arabidopsis thaliana GN=NUDT15 PE=1 SV=2	298	1	2.54719e-66	61.94	1	F:GO:0016787	F:hydrolase activity			IPR000086 (PFAM); G3DSA:3.90.79.10 (GENE3D); mobidb-lite (MOBIDB_LITE); PTHR12992 (PANTHER); PTHR12992:SF13 (PANTHER); IPR000086 (PROSITE_PROFILES); cd03426 (CDD); IPR015797 (SUPERFAMILY)	F:GO:0016787	F:hydrolase activity
TRUE	[INTERPRO, BLASTED, MAPPED, ANNOTATED]	C3L33_20503-RA	AMT31_ORYSJAmmonium transporter 3 member 1 OS=Oryza sativa subsp. japonica GN=AMT3-1 PE=2 SV=1	463	1	0	79.11	3	F:GO:0008519; C:GO:0016020; P:GO:0072488	F:ammonium transmembrane transporter activity; C:membrane; P:ammonium transmembrane transport			IPR002229 (PRINTS); IPR024041 (PFAM); IPR029020 (G3DSA:1.10.3430.GENE3D); PTHR43029:SF16 (PANTHER); PTHR43029 (PANTHER); IPR018047 (PROSITE_PATTERNS); CYTOPLASMIC_DOMAIN (PHOBIUS); TRANSMEMBRANE (PHOBIUS); NON_CYTOPLASMIC_DOMAIN (PHOBIUS); TRANSMEMBRANE (PHOBIUS); SIGNAL_PEPTIDE_N_REGION (PHOBIUS); SIGNAL_PEPTIDE_H_REGION (PHOBIUS); TRANSMEMBRANE (PHOBIUS); TRANSMEMBRANE (PHOBIUS); NON_CYTOPLASMI…	F:GO:0008519; P:GO:0015696; C:GO:0016020; P:GO:0072488	F:ammonium transmembrane transporter activity; P:ammonium transport; C:membrane; P:ammonium transmembrane transport
TRUE	[INTERPRO, BLASTED, MAPPED]	C3L33_16015-RA	KDEL1_HUMANKDEL motif-containing protein 1 OS=Homo sapiens GN=KDELC1 PE=1 SV=1	462	1	1.47373e-11	51.67	4	C:GO:0005783; C:GO:0005788; P:GO:0006664; F:GO:0046527	C:endoplasmic reticulum; C:endoplasmic reticulum lumen; P:glycolipid metabolic process; F:glucosyltransferase activity			IPR006598 (SMART); IPR006598 (PFAM); mobidb-lite (MOBIDB_LITE); PTHR12203 (PANTHER); PTHR12203 (PANTHER); PTHR12203:SF28 (PANTHER); PTHR12203:SF28 (PANTHER)	no GO terms	no GO terms
TRUE	[INTERPRO, BLASTED, MAPPED, ANNOTATED]	C3L33_16016-RA	Y1634_ARATHProbable LRR receptor-like serine/threonine-protein kinase At1g63430 OS=Arabidopsis thaliana GN=At1g63430 PE=2 SV=1	689	1	0	72.51	3	F:GO:0004672; F:GO:0005524; P:GO:0006468	F:protein kinase activity; F:ATP binding; P:protein phosphorylation			G3DSA:1.10.510.10 (GENE3D); IPR013210 (PFAM); IPR032675 (G3DSA:3.80.10.GENE3D); IPR001245 (PFAM); G3DSA:3.30.200.20 (GENE3D); CYTOPLASMIC_DOMAIN (PHOBIUS); SIGNAL_PEPTIDE_C_REGION (PHOBIUS); NON_CYTOPLASMIC_DOMAIN (PHOBIUS); SIGNAL_PEPTIDE_H_REGION (PHOBIUS); SIGNAL_PEPTIDE_N_REGION (PHOBIUS); SIGNAL_PEPTIDE (PHOBIUS); TRANSMEMBRANE (PHOBIUS); IPR000719 (PROSITE_PROFILES); SignalP-TM (SIGNALP_GRA…	F:GO:0004672; F:GO:0005524; P:GO:0006468	F:protein kinase activity; F:ATP binding; P:protein phosphorylation
TRUE	[INTERPRO, BLASTED, MAPPED, ANNOTATED]	C3L33_16019-RA	ADF7_ARATHActin-depolymerizing factor 7 OS=Arabidopsis thaliana GN=ADF7 PE=2 SV=1	137	1	9.06446e-84	94.89	3	F:GO:0003779; C:GO:0015629; P:GO:0030042	F:actin binding; C:actin cytoskeleton; P:actin filament depolymerization			IPR002108 (SMART); IPR029006 (G3DSA:3.40.20.GENE3D); IPR002108 (PFAM); IPR017904 (PANTHER); PTHR11913:SF33 (PANTHER); IPR002108 (PROSITE_PROFILES); IPR017904 (CDD); SSF55753 (SUPERFAMILY)	F:GO:0003779; C:GO:0005622; C:GO:0015629; P:GO:0030042	F:actin binding; C:intracellular; C:actin cytoskeleton; P:actin filament depolymerization
TRUE	[INTERPRO, BLASTED, MAPPED, ANNOTATED]	C3L33_16017-RA	NOB1_BOVINRNA-binding protein NOB1 OS=Bos taurus GN=NOB1 PE=2 SV=1	561	1	1.33288e-12	54.68	3	P:GO:0000469; F:GO:0004521; P:GO:0042274	P:cleavage involved in rRNA processing; F:endoribonuclease activity; P:ribosomal small subunit biogenesis			IPR036283 (G3DSA:3.30.40.GENE3D); G3DSA:3.40.50.1010 (GENE3D); IPR017117 (PIRSF); IPR014881 (PFAM); IPR033411 (PFAM); mobidb-lite (MOBIDB_LITE); PTHR12814 (PANTHER); cd09876 (CDD); IPR036283 (SUPERFAMILY)	P:GO:0000469; F:GO:0004521; P:GO:0042274	P:cleavage involved in rRNA processing; F:endoribonuclease activity; P:ribosomal small subunit biogenesis
TRUE	[INTERPRO, BLASTED, MAPPED, ANNOTATED]	C3L33_21010-RA	RSGI6_CLOTHAnti-sigma-I factor RsgI6 OS=Clostridium thermocellum (strain ATCC 27405 / DSM 1237 / NBRC 103400 / NCIMB 10682 / NRRL B-4536 / VPI 7372) GN=rsgI6 PE=1 SV=1	1032	1	1.16203e-41	46.63	2	F:GO:0004553; P:GO:0005975	F:hydrolase activity, hydrolyzing O-glycosyl compounds; P:carbohydrate metabolic process			IPR001000 (SMART); IPR008979 (G3DSA:2.60.120.GENE3D); G3DSA:3.20.20.80 (GENE3D); IPR003305 (PFAM); IPR001000 (PFAM); G3DSA:3.20.20.80 (GENE3D); PTHR31490:SF2 (PANTHER); PTHR31490 (PANTHER); PTHR31490:SF2 (PANTHER); PTHR31490 (PANTHER); PTHR31490 (PANTHER); PTHR31490:SF2 (PANTHER); IPR001000 (PROSITE_PROFILES); IPR008979 (SUPERFAMILY); IPR008979 (SUPERFAMILY); IPR017853 (SUPERFAMILY); IPR017853 (S…	F:GO:0004553; P:GO:0005975; F:GO:0016798	F:hydrolase activity, hydrolyzing O-glycosyl compounds; P:carbohydrate metabolic process; F:hydrolase activity, acting on glycosyl bonds
TRUE	[INTERPRO, BLASTED, MAPPED, ANNOTATED]	C3L33_21016-RA	NAT7_ARATHNucleobase-ascorbate transporter 7 OS=Arabidopsis thaliana GN=NAT7 PE=2 SV=2	544	1	0	73.8	3	C:GO:0016020; F:GO:0022857; P:GO:0055085	C:membrane; F:transmembrane transporter activity; P:transmembrane transport			IPR006043 (PFAM); PTHR11119 (PANTHER); IPR029949 (PTHR11119:PANTHER); NON_CYTOPLASMIC_DOMAIN (PHOBIUS); TRANSMEMBRANE (PHOBIUS); TRANSMEMBRANE (PHOBIUS); CYTOPLASMIC_DOMAIN (PHOBIUS); TRANSMEMBRANE (PHOBIUS); TRANSMEMBRANE (PHOBIUS); CYTOPLASMIC_DOMAIN (PHOBIUS); TRANSMEMBRANE (PHOBIUS); CYTOPLASMIC_DOMAIN (PHOBIUS); TRANSMEMBRANE (PHOBIUS); TRANSMEMBRANE (PHOBIUS); TRANSMEMBRANE (PHOBIUS); NON_C…	C:GO:0016020; F:GO:0022857; P:GO:0055085	C:membrane; F:transmembrane transporter activity; P:transmembrane transport
TRUE	[INTERPRO, BLASTED, MAPPED, ANNOTATED]	C3L33_21007-RA	RLMN_NITMSRibosomal RNA large subunit methyltransferase N OS=Nitrosopumilus maritimus (strain SCM1) GN=rlmN PE=3 SV=1	658	1	6.79596e-68	61.85	4	C:GO:0005737; P:GO:0006364; F:GO:0008173; F:GO:0051536	C:cytoplasm; P:rRNA processing; F:RNA methyltransferase activity; F:iron-sulfur cluster binding			IPR007197 (PFAM); IPR013785 (G3DSA:3.20.20.GENE3D); IPR007197 (PTHR30544:PANTHER); IPR004383 (PANTHER); cd01335 (CDD); SSF102114 (SUPERFAMILY)	F:GO:0003824; C:GO:0005737; P:GO:0006364; F:GO:0008173; F:GO:0051536	F:catalytic activity; C:cytoplasm; P:rRNA processing; F:RNA methyltransferase activity; F:iron-sulfur cluster binding
TRUE	[INTERPRO, BLASTED, MAPPED, ANNOTATED]	C3L33_21011-RA	ARL8A_ARATHADP-ribosylation factor-like protein 8a OS=Arabidopsis thaliana GN=ARL8A PE=2 SV=1	200	1	4.32094e-78	68.48	2	F:GO:0005525; C:GO:0005622	F:GTP binding; C:intracellular			SM00175 (SMART); G3DSA:3.40.50.300 (GENE3D); IPR005225 (TIGRFAM); IPR006689 (PFAM); mobidb-lite (MOBIDB_LITE); PTHR11711 (PANTHER); PTHR11711:SF293 (PANTHER); PTHR11711 (PANTHER); PTHR11711:SF293 (PANTHER); SIGNAL_PEPTIDE_C_REGION (PHOBIUS); SIGNAL_PEPTIDE_H_REGION (PHOBIUS); SIGNAL_PEPTIDE_N_REGION (PHOBIUS); SIGNAL_PEPTIDE (PHOBIUS); NON_CYTOPLASMIC_DOMAIN (PHOBIUS); CYTOPLASMIC_DOMAIN (PHOBIUS…	F:GO:0005525; C:GO:0005622	F:GTP binding; C:intracellular
TRUE	[INTERPRO, NO-BLAST]	C3L33_21009-RA	---NA---	191									NON_CYTOPLASMIC_DOMAIN (PHOBIUS); CYTOPLASMIC_DOMAIN (PHOBIUS); TRANSMEMBRANE (PHOBIUS)	no GO terms	no GO terms
TRUE	[INTERPRO, NO-BLAST, ANNOTATED]	C3L33_21008-RA	---NA---	430				1	F:GO:0005488	F:binding			IPR007701 (PFAM); mobidb-lite (MOBIDB_LITE); PTHR12354:SF1 (PANTHER); PTHR12354 (PANTHER); IPR016024 (SUPERFAMILY)	F:GO:0005488	F:binding
TRUE	[INTERPRO, NO-BLAST]	C3L33_21012-RA	---NA---	583									Coil (COILS); Coil (COILS); Coil (COILS); Coil (COILS); Coil (COILS); mobidb-lite (MOBIDB_LITE); PTHR35712 (PANTHER)	no GO terms	no GO terms
TRUE	[INTERPRO, NO-BLAST]	C3L33_21013-RA	---NA---	127									Coil (COILS); Coil (COILS); PTHR35712 (PANTHER)	no GO terms	no GO terms
TRUE	[INTERPRO, BLASTED, MAPPED, ANNOTATED]	C3L33_21014-RA	TRB1_ARATHTelomere repeat-binding factor 1 OS=Arabidopsis thaliana GN=TRB1 PE=1 SV=1	271	1	8.48368e-67	80.92	4	C:GO:0000786; F:GO:0003677; C:GO:0005634; P:GO:0006334	C:nucleosome; F:DNA binding; C:nucleus; P:nucleosome assembly			IPR001005 (SMART); G3DSA:1.10.10.60 (GENE3D); IPR001005 (PFAM); mobidb-lite (MOBIDB_LITE); PTHR21717:SF15 (PANTHER); PTHR21717 (PANTHER); PTHR21717 (PANTHER); IPR005818 (PROSITE_PROFILES); IPR017930 (PROSITE_PROFILES); cd11660 (CDD); IPR009057 (SUPERFAMILY); IPR036390 (SUPERFAMILY)	C:GO:0000786; F:GO:0003677; C:GO:0005634; P:GO:0006334	C:nucleosome; F:DNA binding; C:nucleus; P:nucleosome assembly
TRUE	[INTERPRO, BLASTED, MAPPED, ANNOTATED]	C3L33_21015-RA	WIH2_ARATHCysteine-rich and transmembrane domain-containing protein WIH2 OS=Arabidopsis thaliana GN=WIH2 PE=1 SV=1	126	1	8.29949e-11	91.43	3	C:GO:0005886; P:GO:0009554; C:GO:0016021	C:plasma membrane; P:megasporogenesis; C:integral component of membrane			PR00239 (PRINTS); mobidb-lite (MOBIDB_LITE); PTHR31568 (PANTHER); PTHR31568:SF3 (PANTHER)	no GO terms	no GO terms
TRUE	[INTERPRO, BLASTED, MAPPED, ANNOTATED]	C3L33_14794-RA	MT127_ARATHProbable methyltransferase At1g27930 OS=Arabidopsis thaliana GN=At1g27930 PE=1 SV=1	285	1	3.60021e-118	73.82	1	P:GO:0045492	P:xylan biosynthetic process			IPR021148 (PFAM); IPR006514 (TIGRFAM); PTHR31444:SF1 (PANTHER); IPR006514 (PANTHER); TRANSMEMBRANE (PHOBIUS); CYTOPLASMIC_DOMAIN (PHOBIUS); NON_CYTOPLASMIC_DOMAIN (PHOBIUS); TMhelix (TMHMM)	P:GO:0045492	P:xylan biosynthetic process
TRUE	[INTERPRO, BLASTED, MAPPED, ANNOTATED]	C3L33_02814-RA	SCL14_ARATHScarecrow-like protein 14 OS=Arabidopsis thaliana GN=SCL14 PE=2 SV=2	778	1	0	64.03	4	C:GO:0005634; C:GO:0005829; P:GO:0009410; P:GO:0045893	C:nucleus; C:cytosol; P:response to xenobiotic stimulus; P:positive regulation of transcription, DNA-templated			IPR005202 (PFAM); mobidb-lite (MOBIDB_LITE); mobidb-lite (MOBIDB_LITE); mobidb-lite (MOBIDB_LITE); mobidb-lite (MOBIDB_LITE); PTHR31636:SF44 (PANTHER); PTHR31636 (PANTHER); IPR005202 (PROSITE_PROFILES)	no GO terms	no GO terms
TRUE	[INTERPRO, BLASTED, MAPPED, ANNOTATED]	C3L33_02815-RA	RLME_METJARibosomal RNA large subunit methyltransferase E OS=Methanocaldococcus jannaschii (strain ATCC 43067 / DSM 2661 / JAL-1 / JCM 10045 / NBRC 100440) GN=rlmE PE=3 SV=1	268	1	2.5339e-25	48.13	2	P:GO:0001510; F:GO:0008168	P:RNA methylation; F:methyltransferase activity			IPR002877 (PFAM); G3DSA:3.40.50.150 (GENE3D); IPR015507 (PIRSF); mobidb-lite (MOBIDB_LITE); PTHR10920:SF18 (PANTHER); PTHR10920 (PANTHER); IPR015507 (HAMAP); IPR029063 (SUPERFAMILY); IPR029063 (SUPERFAMILY)	P:GO:0001510; F:GO:0008168; P:GO:0032259	P:RNA methylation; F:methyltransferase activity; P:methylation
TRUE	[INTERPRO, BLASTED, MAPPED, ANNOTATED]	C3L33_02818-RA	ARP5_ARATHActin-related protein 5 OS=Arabidopsis thaliana GN=ARP5 PE=1 SV=2	675	1	0	80.44	8	F:GO:0005200; C:GO:0005654; C:GO:0005737; P:GO:0006281; P:GO:0007010; P:GO:0010082; P:GO:0030029; P:GO:0080036	F:structural constituent of cytoskeleton; C:nucleoplasm; C:cytoplasm; P:DNA repair; P:cytoskeleton organization; P:regulation of root meristem growth; P:actin filament-based process; P:regulation of cytokinin-activated signaling pathway			Coil (COILS); Coil (COILS); Coil (COILS); Coil (COILS); IPR004000 (SMART); G3DSA:3.30.420.40 (GENE3D); G3DSA:3.90.640.10 (GENE3D); IPR004000 (PFAM); G3DSA:3.30.420.40 (GENE3D); mobidb-lite (MOBIDB_LITE); mobidb-lite (MOBIDB_LITE); IPR027664 (PTHR11937:PANTHER); IPR004000 (PANTHER); cd00012 (CDD); SSF53067 (SUPERFAMILY); SSF53067 (SUPERFAMILY)	no GO terms	no GO terms
TRUE	[INTERPRO, BLASTED, MAPPED, ANNOTATED]	C3L33_02816-RA	FZR3_ARATHProtein FIZZY-RELATED 3 OS=Arabidopsis thaliana GN=FZR3 PE=1 SV=1	519	1	0	83.33	4	F:GO:0005515; F:GO:0010997; F:GO:0097027; P:GO:1904668	F:protein binding; F:anaphase-promoting complex binding; F:ubiquitin-protein transferase activator activity; P:positive regulation of ubiquitin protein ligase activity			IPR001680 (SMART); IPR015943 (G3DSA:2.130.10.GENE3D); IPR001680 (PFAM); mobidb-lite (MOBIDB_LITE); mobidb-lite (MOBIDB_LITE); IPR033010 (PANTHER); IPR033010 (PANTHER); PTHR19918:SF31 (PANTHER); PTHR19918:SF31 (PANTHER); IPR019775 (PROSITE_PATTERNS); IPR019775 (PROSITE_PATTERNS); IPR001680 (PROSITE_PROFILES); IPR001680 (PROSITE_PROFILES); IPR001680 (PROSITE_PROFILES); IPR017986 (PROSITE_PROFILES);…	F:GO:0005515; F:GO:0010997; F:GO:0097027; P:GO:1904668	F:protein binding; F:anaphase-promoting complex binding; F:ubiquitin-protein transferase activator activity; P:positive regulation of ubiquitin protein ligase activity
TRUE	[INTERPRO, BLASTED, MAPPED, ANNOTATED]	C3L33_02817-RA	ARP5_ARATHActin-related protein 5 OS=Arabidopsis thaliana GN=ARP5 PE=1 SV=2	99	1	5.01436e-29	76.71	7	F:GO:0005200; C:GO:0005654; C:GO:0005737; P:GO:0006281; P:GO:0010082; P:GO:0030029; P:GO:0080036	F:structural constituent of cytoskeleton; C:nucleoplasm; C:cytoplasm; P:DNA repair; P:regulation of root meristem growth; P:actin filament-based process; P:regulation of cytokinin-activated signaling pathway			IPR004000 (PFAM); IPR027664 (PTHR11937:PANTHER); IPR004000 (PANTHER); SSF53067 (SUPERFAMILY)	no GO terms	no GO terms
TRUE	[INTERPRO, BLASTED, MAPPED, ANNOTATED]	C3L33_13109-RA	Y5262_ARATHAnkyrin repeat-containing protein At5g02620 OS=Arabidopsis thaliana GN=At5g02620 PE=1 SV=1	637	1	6.5742e-13	38.04	4	F:GO:0005515; C:GO:0016021; P:GO:0031347; P:GO:2000031	F:protein binding; C:integral component of membrane; P:regulation of defense response; P:regulation of salicylic acid mediated signaling pathway			Coil (COILS); Coil (COILS); IPR002110 (SMART); IPR036770 (G3DSA:1.25.40.GENE3D); IPR026961 (PFAM); IPR036770 (G3DSA:1.25.40.GENE3D); IPR020683 (PFAM); IPR032846 (PTHR24177:PANTHER); IPR032846 (PTHR24177:PANTHER); IPR032846 (PTHR24177:PANTHER); PTHR24177 (PANTHER); PTHR24177 (PANTHER); PTHR24177 (PANTHER); CYTOPLASMIC_DOMAIN (PHOBIUS); TRANSMEMBRANE (PHOBIUS); TRANSMEMBRANE (PHOBIUS); NON_CYTOPLAS…	F:GO:0005515; C:GO:0016021; P:GO:0031347; P:GO:0071446; P:GO:2000031	F:protein binding; C:integral component of membrane; P:regulation of defense response; P:cellular response to salicylic acid stimulus; P:regulation of salicylic acid mediated signaling pathway
TRUE	[INTERPRO, BLASTED, MAPPED, ANNOTATED]	C3L33_15502-RA	HYES_HUMANBifunctional epoxide hydrolase 2 OS=Homo sapiens GN=EPHX2 PE=1 SV=2	281	1	1.59906e-34	51.02	1	F:GO:0003824	F:catalytic activity			IPR000073 (PRINTS); IPR000639 (PRINTS); IPR029058 (G3DSA:3.40.50.GENE3D); IPR000073 (PFAM); PTHR43329 (PANTHER); PTHR43329:SF19 (PANTHER); IPR029058 (SUPERFAMILY)	F:GO:0003824	F:catalytic activity
TRUE	[INTERPRO, BLASTED, MAPPED]	C3L33_15504-RA	MRS2F_ORYSJMagnesium transporter MRS2-F OS=Oryza sativa subsp. japonica GN=MRS2-F PE=1 SV=1	190	1	5.30858e-22	45.76	5	P:GO:0006811; F:GO:0015095; C:GO:0016020; C:GO:0016021; P:GO:1903830	P:ion transport; F:magnesium ion transmembrane transporter activity; C:membrane; C:integral component of membrane; P:magnesium ion transmembrane transport			Coil (COILS); Coil (COILS); PTHR13890:SF9 (PANTHER); PTHR13890 (PANTHER); PTHR13890 (PANTHER); PTHR13890:SF9 (PANTHER)	no GO terms	no GO terms
TRUE	[INTERPRO, BLASTED, MAPPED, ANNOTATED]	C3L33_15503-RA	RL83_ARATH60S ribosomal protein L8-3 OS=Arabidopsis thaliana GN=RPL8C PE=2 SV=2	177	1	1.44401e-99	84.7	3	F:GO:0003735; C:GO:0005840; P:GO:0006412	F:structural constituent of ribosome; C:ribosome; P:translation			IPR022669 (SMART); IPR022669 (PFAM); IPR014722 (G3DSA:2.30.30.GENE3D); IPR014726 (G3DSA:4.10.950.GENE3D); PTHR13691:SF33 (PANTHER); IPR002171 (PANTHER); IPR022671 (PROSITE_PATTERNS); IPR008991 (SUPERFAMILY)	F:GO:0003735; C:GO:0005622; C:GO:0005840; P:GO:0006412	F:structural constituent of ribosome; C:intracellular; C:ribosome; P:translation
TRUE	[INTERPRO, BLASTED, MAPPED, ANNOTATED]	C3L33_02451-RA	TMK3_ARATHReceptor-like kinase TMK3 OS=Arabidopsis thaliana GN=TMK3 PE=2 SV=1	838	1	0	58.45	3	F:GO:0004672; F:GO:0005524; P:GO:0006468	F:protein kinase activity; F:ATP binding; P:protein phosphorylation			IPR000719 (SMART); IPR032675 (G3DSA:3.80.10.GENE3D); IPR001245 (PFAM); G3DSA:1.10.510.10 (GENE3D); IPR013210 (PFAM); IPR032675 (G3DSA:3.80.10.GENE3D); G3DSA:3.30.200.20 (GENE3D); mobidb-lite (MOBIDB_LITE); mobidb-lite (MOBIDB_LITE); PTHR27001:SF486 (PANTHER); PTHR27001:SF486 (PANTHER); PTHR27001 (PANTHER); PTHR27001 (PANTHER); IPR008271 (PROSITE_PATTERNS); IPR017441 (PROSITE_PATTERNS); CYTOPLASMI…	F:GO:0004672; F:GO:0005524; P:GO:0006468	F:protein kinase activity; F:ATP binding; P:protein phosphorylation
TRUE	[INTERPRO, NO-BLAST]	C3L33_02452-RA	---NA---	396									PTHR36351 (PANTHER)	no GO terms	no GO terms
TRUE	[INTERPRO, BLASTED, MAPPED, ANNOTATED]	C3L33_02453-RA	NHL1_ARATHNDR1/HIN1-like protein 1 OS=Arabidopsis thaliana GN=NHL1 PE=2 SV=1	195	1	3.10788e-61	63.46	3	C:GO:0005886; C:GO:0031224; P:GO:0051607	C:plasma membrane; C:intrinsic component of membrane; P:defense response to virus			IPR004864 (PFAM); mobidb-lite (MOBIDB_LITE); PTHR31415:SF2 (PANTHER); PTHR31415 (PANTHER); TRANSMEMBRANE (PHOBIUS); NON_CYTOPLASMIC_DOMAIN (PHOBIUS); CYTOPLASMIC_DOMAIN (PHOBIUS); TMhelix (TMHMM)	no GO terms	no GO terms
TRUE	[INTERPRO, BLASTED, MAPPED, ANNOTATED]	C3L33_22844-RA	SRSF2_CHICKSerine/arginine-rich splicing factor 2 OS=Gallus gallus GN=SRSF2 PE=2 SV=1	142	1	3.0756e-10	58.02	1	F:GO:0003676	F:nucleic acid binding			IPR000504 (SMART); IPR000504 (PFAM); IPR012677 (G3DSA:3.30.70.GENE3D); mobidb-lite (MOBIDB_LITE); PTHR23147:SF17 (PANTHER); PTHR23147 (PANTHER); IPR000504 (PROSITE_PROFILES); cd00590 (CDD); IPR035979 (SUPERFAMILY)	F:GO:0003676	F:nucleic acid binding
TRUE	[INTERPRO, BLASTED, MAPPED, ANNOTATED]	C3L33_21917-RA	NAKR1_ARATHProtein SODIUM POTASSIUM ROOT DEFECTIVE 1 OS=Arabidopsis thaliana GN=NAKR1 PE=1 SV=1	323	1	5.29518e-25	89.23	2	P:GO:0030001; F:GO:0046872	P:metal ion transport; F:metal ion binding			IPR006121 (PFAM); G3DSA:3.30.70.100 (GENE3D); PTHR22814:SF80 (PANTHER); PTHR22814 (PANTHER); SIGNAL_PEPTIDE_C_REGION (PHOBIUS); NON_CYTOPLASMIC_DOMAIN (PHOBIUS); SIGNAL_PEPTIDE (PHOBIUS); SIGNAL_PEPTIDE_H_REGION (PHOBIUS); SIGNAL_PEPTIDE_N_REGION (PHOBIUS); PS51257 (PROSITE_PROFILES); IPR006121 (PROSITE_PROFILES); IPR006121 (CDD); SignalP-TM (SIGNALP_GRAM_POSITIVE); IPR036163 (SUPERFAMILY)	P:GO:0030001; F:GO:0046872	P:metal ion transport; F:metal ion binding
TRUE	[INTERPRO, BLASTED, MAPPED, ANNOTATED]	C3L33_21918-RA	SUT13_ARATHSulfate transporter 1.3 OS=Arabidopsis thaliana GN=SULTR1;3 PE=2 SV=1	293	1	7.23248e-87	77.4	5	C:GO:0005886; F:GO:0008271; P:GO:0008272; C:GO:0016021; P:GO:0055085	C:plasma membrane; F:secondary active sulfate transmembrane transporter activity; P:sulfate transport; C:integral component of membrane; P:transmembrane transport			IPR011547 (PFAM); IPR001902 (PANTHER); IPR030314 (PTHR11814:PANTHER); IPR001902 (PANTHER)	C:GO:0005886; F:GO:0008271; P:GO:0008272; F:GO:0015116; C:GO:0016020; C:GO:0016021; P:GO:0055085	C:plasma membrane; F:secondary active sulfate transmembrane transporter activity; P:sulfate transport; F:sulfate transmembrane transporter activity; C:membrane; C:integral component of membrane; P:transmembrane transport
TRUE	[INTERPRO, BLASTED, MAPPED, ANNOTATED]	C3L33_17721-RA	KIRO_ACTDEKirola OS=Actinidia deliciosa PE=1 SV=1	136	1	1.11773e-54	73.65	2	P:GO:0006952; P:GO:0009607	P:defense response; P:response to biotic stimulus			IPR000916 (SMART); IPR000916 (PFAM); IPR023393 (G3DSA:3.30.530.GENE3D); PTHR31907 (PANTHER); PTHR31907:SF4 (PANTHER); SSF55961 (SUPERFAMILY)	P:GO:0006952; P:GO:0009607	P:defense response; P:response to biotic stimulus
TRUE	[INTERPRO, BLASTED, MAPPED, ANNOTATED]	C3L33_17724-RA	CAR7_ARATHProtein C2-DOMAIN ABA-RELATED 7 OS=Arabidopsis thaliana GN=CAR7 PE=1 SV=1	216	1	1.54679e-65	62.04	2	F:GO:0005488; P:GO:0065007	F:binding; P:biological regulation			IPR000008 (SMART); IPR000008 (PFAM); PTHR23180:SF296 (PANTHER); PTHR23180 (PANTHER); CYTOPLASMIC_DOMAIN (PHOBIUS); TRANSMEMBRANE (PHOBIUS); NON_CYTOPLASMIC_DOMAIN (PHOBIUS); IPR000008 (PROSITE_PROFILES); SSF49562 (SUPERFAMILY); TMhelix (TMHMM)	no GO terms	no GO terms
TRUE	[INTERPRO, BLASTED, MAPPED, ANNOTATED]	C3L33_17722-RA	ALGC_PSESMPhosphomannomutase/phosphoglucomutase OS=Pseudomonas syringae pv. tomato (strain ATCC BAA-871 / DC3000) GN=algC PE=3 SV=1	397	1	5.47425e-24	50.19	2	P:GO:0005975; F:GO:0016868	P:carbohydrate metabolic process; F:intramolecular transferase activity, phosphotransferases			IPR005841 (PRINTS); G3DSA:3.40.120.10 (GENE3D); IPR005846 (PFAM); IPR005845 (PFAM); G3DSA:3.40.120.10 (GENE3D); PTHR42946:SF2 (PANTHER); PTHR42946 (PANTHER); IPR016055 (SUPERFAMILY); IPR016055 (SUPERFAMILY)	P:GO:0005975; F:GO:0016868	P:carbohydrate metabolic process; F:intramolecular transferase activity, phosphotransferases
TRUE	[INTERPRO, NO-BLAST, ANNOTATED]	C3L33_17723-RA	---NA---	182				2	P:GO:0005975; F:GO:0016868	P:carbohydrate metabolic process; F:intramolecular transferase activity, phosphotransferases			IPR005844 (PFAM); G3DSA:3.40.120.10 (GENE3D); PTHR42946:SF2 (PANTHER); PTHR42946 (PANTHER); IPR016055 (SUPERFAMILY)	P:GO:0005975; F:GO:0016868	P:carbohydrate metabolic process; F:intramolecular transferase activity, phosphotransferases
TRUE	[INTERPRO, NO-BLAST]	C3L33_12745-RA	---NA---	246									IPR008586 (PFAM); PTHR31972:SF4 (PANTHER); IPR008586 (PANTHER)	no GO terms	no GO terms
TRUE	[INTERPRO, BLASTED, MAPPED, ANNOTATED]	C3L33_12744-RA	YJX4_SCHPOCRAL-TRIO domain-containing protein C23B6.04c OS=Schizosaccharomyces pombe (strain 972 / ATCC 24843) GN=SPCC23B6.04c PE=1 SV=1	401	1	1.64824e-09	47.24	1	C:GO:0016020	C:membrane			IPR001251 (PFAM); IPR036865 (G3DSA:3.40.525.GENE3D); PTHR10174:SF132 (PANTHER); PTHR10174 (PANTHER); IPR001251 (CDD); IPR036273 (SUPERFAMILY); IPR036865 (SUPERFAMILY)	no GO terms	no GO terms
TRUE	[INTERPRO, BLASTED, MAPPED, ANNOTATED]	C3L33_12743-RA	SURE_CARHZ5'-nucleotidase SurE OS=Carboxydothermus hydrogenoformans (strain ATCC BAA-161 / DSM 6008 / Z-2901) GN=surE PE=3 SV=1	412	1	6.22033e-21	44.53	1	F:GO:0016787	F:hydrolase activity			IPR036523 (G3DSA:3.40.1210.GENE3D); IPR002828 (PFAM); IPR036523 (G3DSA:3.40.1210.GENE3D); NON_CYTOPLASMIC_DOMAIN (PHOBIUS); TRANSMEMBRANE (PHOBIUS); CYTOPLASMIC_DOMAIN (PHOBIUS); SSF64167 (SUPERFAMILY)	F:GO:0016787	F:hydrolase activity
TRUE	[INTERPRO, BLASTED, MAPPED, ANNOTATED]	C3L33_12740-RA	P2C35_ARATHProbable protein phosphatase 2C 35 OS=Arabidopsis thaliana GN=At3g06270 PE=2 SV=1	315	1	2.19137e-150	79.94	2	F:GO:0003824; F:GO:0043169	F:catalytic activity; F:cation binding			IPR001932 (SMART); IPR036457 (G3DSA:3.60.40.GENE3D); IPR001932 (PFAM); PTHR24353 (PANTHER); PTHR24353:SF115 (PANTHER); IPR000222 (PROSITE_PATTERNS); IPR001932 (PROSITE_PROFILES); IPR001932 (CDD); IPR036457 (SUPERFAMILY)	F:GO:0003824; F:GO:0043169	F:catalytic activity; F:cation binding
TRUE	[INTERPRO, BLASTED, MAPPED, ANNOTATED]	C3L33_12741-RA	RS62_ARATH40S ribosomal protein S6-2 OS=Arabidopsis thaliana GN=RPS6B PE=1 SV=3	308	1	5.64784e-28	52.41	3	F:GO:0003735; C:GO:0005840; P:GO:0006412	F:structural constituent of ribosome; C:ribosome; P:translation			Coil (COILS); IPR001377 (SMART); IPR001377 (PFAM); PTHR11502:SF12 (PANTHER); IPR001377 (PANTHER); IPR001377 (PANTHER); PTHR11502:SF12 (PANTHER); IPR018282 (PROSITE_PATTERNS); CYTOPLASMIC_DOMAIN (PHOBIUS); NON_CYTOPLASMIC_DOMAIN (PHOBIUS); TRANSMEMBRANE (PHOBIUS); TMhelix (TMHMM)	F:GO:0003735; C:GO:0005622; C:GO:0005840; P:GO:0006412	F:structural constituent of ribosome; C:intracellular; C:ribosome; P:translation
TRUE	[INTERPRO, BLASTED, MAPPED, ANNOTATED]	C3L33_12747-RA	UBA3_ARATHNEDD8-activating enzyme E1 catalytic subunit OS=Arabidopsis thaliana GN=ECR1 PE=1 SV=2	462	1	0	85.27	4	F:GO:0005524; F:GO:0016881; F:GO:0019781; P:GO:0045116	F:ATP binding; F:acid-amino acid ligase activity; F:NEDD8 activating enzyme activity; P:protein neddylation			IPR014929 (SMART); G3DSA:3.40.50.720 (GENE3D); IPR000594 (PFAM); G3DSA:3.10.290.20 (GENE3D); IPR023318 (G3DSA:1.10.10.GENE3D); IPR014929 (PFAM); IPR030468 (PTHR10953:PANTHER); PTHR10953 (PANTHER); IPR033127 (PROSITE_PATTERNS); cd01488 (CDD); IPR035985 (SUPERFAMILY)	F:GO:0005524; F:GO:0008641; F:GO:0016881; F:GO:0019781; P:GO:0045116	F:ATP binding; F:ubiquitin-like modifier activating enzyme activity; F:acid-amino acid ligase activity; F:NEDD8 activating enzyme activity; P:protein neddylation
TRUE	[INTERPRO, BLASTED, MAPPED, ANNOTATED]	C3L33_12752-RA	RH58_ARATHDEAD-box ATP-dependent RNA helicase 58, chloroplastic OS=Arabidopsis thaliana GN=RH58 PE=2 SV=1	522	1	0	76	2	F:GO:0003676; F:GO:0005524	F:nucleic acid binding; F:ATP binding			IPR014001 (SMART); IPR001650 (SMART); IPR011545 (PFAM); IPR001650 (PFAM); G3DSA:3.40.50.300 (GENE3D); G3DSA:3.40.50.300 (GENE3D); PTHR24031 (PANTHER); PTHR24031:SF340 (PANTHER); SIGNAL_PEPTIDE (PHOBIUS); SIGNAL_PEPTIDE_C_REGION (PHOBIUS); SIGNAL_PEPTIDE_H_REGION (PHOBIUS); NON_CYTOPLASMIC_DOMAIN (PHOBIUS); SIGNAL_PEPTIDE_N_REGION (PHOBIUS); IPR014001 (PROSITE_PROFILES); IPR001650 (PROSITE_PROFILE…	F:GO:0003676; F:GO:0005524	F:nucleic acid binding; F:ATP binding
TRUE	[INTERPRO, BLASTED, MAPPED, ANNOTATED]	C3L33_12753-RA	NPK1_TOBACMitogen-activated protein kinase kinase kinase NPK1 OS=Nicotiana tabacum GN=NPK1 PE=1 SV=1	643	1	0	62.57	3	F:GO:0004672; F:GO:0005524; P:GO:0006468	F:protein kinase activity; F:ATP binding; P:protein phosphorylation			IPR000719 (SMART); G3DSA:1.10.510.10 (GENE3D); IPR000719 (PFAM); G3DSA:1.10.510.10 (GENE3D); PTHR24361:SF628 (PANTHER); PTHR24361 (PANTHER); PTHR24361 (PANTHER); IPR008271 (PROSITE_PATTERNS); IPR017441 (PROSITE_PATTERNS); IPR000719 (PROSITE_PROFILES); cd06606 (CDD); IPR011009 (SUPERFAMILY)	F:GO:0004672; F:GO:0005524; P:GO:0006468	F:protein kinase activity; F:ATP binding; P:protein phosphorylation
TRUE	[INTERPRO, BLASTED]	C3L33_12746-RA	TSJT1_TOBACStem-specific protein TSJT1 OS=Nicotiana tabacum GN=TSJT1 PE=2 SV=1	193	1	1.71538e-29	69.15						IPR024286 (SMART); IPR024286 (PFAM); IPR029055 (G3DSA:3.60.20.GENE3D); PTHR11772 (PANTHER); PTHR11772:SF18 (PANTHER); IPR029055 (SUPERFAMILY)	no GO terms	no GO terms
TRUE	[INTERPRO, NO-BLAST]	C3L33_12748-RA	---NA---	113									mobidb-lite (MOBIDB_LITE); PTHR34956 (PANTHER); PTHR34956:SF2 (PANTHER)	no GO terms	no GO terms
TRUE	[INTERPRO, BLASTED, MAPPED, ANNOTATED]	C3L33_12750-RA	PRX2F_ARATHPeroxiredoxin-2F, mitochondrial OS=Arabidopsis thaliana GN=PRXIIF PE=1 SV=2	356	1	1.3553e-58	81.62	2	F:GO:0016491; P:GO:0045454	F:oxidoreductase activity; P:cell redox homeostasis			G3DSA:3.40.30.10 (GENE3D); IPR013740 (PFAM); IPR037944 (PANTHER); PTHR10430:SF16 (PANTHER); SIGNAL_PEPTIDE_H_REGION (PHOBIUS); SIGNAL_PEPTIDE (PHOBIUS); SIGNAL_PEPTIDE_N_REGION (PHOBIUS); NON_CYTOPLASMIC_DOMAIN (PHOBIUS); SIGNAL_PEPTIDE_C_REGION (PHOBIUS); IPR013766 (PROSITE_PROFILES); SignalP-TM (SIGNALP_GRAM_POSITIVE); IPR036249 (SUPERFAMILY)	F:GO:0016491; P:GO:0045454	F:oxidoreductase activity; P:cell redox homeostasis
TRUE	[INTERPRO, BLASTED]	C3L33_12754-RA	FAF3_ARATHProtein FANTASTIC FOUR 3 OS=Arabidopsis thaliana GN=FAF3 PE=2 SV=1	251	1	3.58824e-25	55.15						IPR021410 (PFAM); mobidb-lite (MOBIDB_LITE); mobidb-lite (MOBIDB_LITE); PTHR33155:SF4 (PANTHER); PTHR33155 (PANTHER); PTHR33155 (PANTHER); PTHR33155:SF4 (PANTHER)	no GO terms	no GO terms
TRUE	[INTERPRO, BLASTED, MAPPED, ANNOTATED]	C3L33_12755-RA	CHR12_ARATHProbable ATP-dependent DNA helicase CHR12 OS=Arabidopsis thaliana GN=CHR12 PE=2 SV=1	1501	1	0	77.02	2	F:GO:0005524; F:GO:0042393	F:ATP binding; F:histone binding			Coil (COILS); IPR001650 (SMART); IPR029295 (SMART); IPR014001 (SMART); G3DSA:3.40.50.300 (GENE3D); IPR003750 (PFAM); IPR029295 (PFAM); IPR029026 (G3DSA:3.40.1280.GENE3D); IPR038718 (G3DSA:3.40.50.GENE3D); IPR000330 (PFAM); IPR001650 (PFAM); PTHR10799 (PANTHER); PTHR10799:SF873 (PANTHER); IPR014001 (PROSITE_PROFILES); IPR001650 (PROSITE_PROFILES); cd00046 (CDD); IPR001650 (CDD); IPR029028 (SUPERFA…	F:GO:0005524; F:GO:0042393	F:ATP binding; F:histone binding
TRUE	[INTERPRO, BLASTED, MAPPED, ANNOTATED]	C3L33_12751-RA	RHF1A_ARATHE3 ubiquitin-protein ligase RHF1A OS=Arabidopsis thaliana GN=RHF1A PE=1 SV=1	467	1	8.67514e-36	68.46	1	F:GO:0008270	F:zinc ion binding			IPR001841 (SMART); IPR024766 (PFAM); IPR013083 (G3DSA:3.30.40.GENE3D); PTHR44204 (PANTHER); PTHR44204:SF4 (PANTHER); IPR001841 (PROSITE_PROFILES); cd16448 (CDD); SSF57850 (SUPERFAMILY)	F:GO:0008270	F:zinc ion binding
TRUE	[INTERPRO, NO-BLAST]	C3L33_00179-RA	---NA---	182									mobidb-lite (MOBIDB_LITE); mobidb-lite (MOBIDB_LITE); PTHR34364:SF1 (PANTHER); PTHR34364 (PANTHER); CYTOPLASMIC_DOMAIN (PHOBIUS); NON_CYTOPLASMIC_DOMAIN (PHOBIUS); TRANSMEMBRANE (PHOBIUS); TMhelix (TMHMM)	no GO terms	no GO terms
TRUE	[INTERPRO, BLASTED, MAPPED, ANNOTATED]	C3L33_00174-RA	TMN7_ARATHTransmembrane 9 superfamily member 7 OS=Arabidopsis thaliana GN=TMN7 PE=2 SV=1	641	1	0	94.8	1	C:GO:0016021	C:integral component of membrane			IPR004240 (PFAM); IPR004240 (PANTHER); PTHR10766:SF88 (PANTHER); TRANSMEMBRANE (PHOBIUS); TRANSMEMBRANE (PHOBIUS); CYTOPLASMIC_DOMAIN (PHOBIUS); SIGNAL_PEPTIDE_C_REGION (PHOBIUS); TRANSMEMBRANE (PHOBIUS); CYTOPLASMIC_DOMAIN (PHOBIUS); SIGNAL_PEPTIDE (PHOBIUS); TRANSMEMBRANE (PHOBIUS); NON_CYTOPLASMIC_DOMAIN (PHOBIUS); TRANSMEMBRANE (PHOBIUS); CYTOPLASMIC_DOMAIN (PHOBIUS); TRANSMEMBRANE (PHOBIUS);…	C:GO:0016021	C:integral component of membrane
TRUE	[INTERPRO, BLASTED, MAPPED, ANNOTATED]	C3L33_00180-RA	C90D1_ARATH3-epi-6-deoxocathasterone 23-monooxygenase OS=Arabidopsis thaliana GN=CYP90D1 PE=2 SV=1	404	1	5.61922e-145	64.38	4	F:GO:0005506; F:GO:0016705; F:GO:0020037; P:GO:0055114	F:iron ion binding; F:oxidoreductase activity, acting on paired donors, with incorporation or reduction of molecular oxygen; F:heme binding; P:oxidation-reduction process			IPR001128 (PRINTS); IPR002401 (PRINTS); IPR001128 (PFAM); IPR036396 (G3DSA:1.10.630.GENE3D); PTHR24286:SF30 (PANTHER); PTHR24286 (PANTHER); IPR017972 (PROSITE_PATTERNS); TRANSMEMBRANE (PHOBIUS); CYTOPLASMIC_DOMAIN (PHOBIUS); NON_CYTOPLASMIC_DOMAIN (PHOBIUS); IPR036396 (SUPERFAMILY); TMhelix (TMHMM)	F:GO:0005506; F:GO:0016705; F:GO:0020037; P:GO:0055114	F:iron ion binding; F:oxidoreductase activity, acting on paired donors, with incorporation or reduction of molecular oxygen; F:heme binding; P:oxidation-reduction process
TRUE	[INTERPRO, BLASTED, MAPPED, ANNOTATED]	C3L33_00178-RA	RH20_ARATHDEAD-box ATP-dependent RNA helicase 20 OS=Arabidopsis thaliana GN=RH20 PE=2 SV=1	486	1	0	94.46	2	F:GO:0003676; F:GO:0005524	F:nucleic acid binding; F:ATP binding			IPR001650 (SMART); IPR014001 (SMART); G3DSA:3.40.50.300 (GENE3D); IPR001650 (PFAM); G3DSA:3.40.50.300 (GENE3D); IPR011545 (PFAM); mobidb-lite (MOBIDB_LITE); PTHR24031 (PANTHER); PTHR24031:SF269 (PANTHER); IPR000629 (PROSITE_PATTERNS); IPR014001 (PROSITE_PROFILES); IPR001650 (PROSITE_PROFILES); IPR014014 (PROSITE_PROFILES); cd00268 (CDD); IPR001650 (CDD); IPR027417 (SUPERFAMILY)	F:GO:0003676; F:GO:0005524	F:nucleic acid binding; F:ATP binding
TRUE	[INTERPRO, BLASTED, MAPPED, ANNOTATED]	C3L33_00169-RA	ALE2_ARATHReceptor-like serine/threonine-protein kinase ALE2 OS=Arabidopsis thaliana GN=ALE2 PE=1 SV=1	746	1	1.55132e-54	63.79	2	F:GO:0004672; P:GO:0006468	F:protein kinase activity; P:protein phosphorylation			G3DSA:1.10.510.10 (GENE3D); IPR001245 (PFAM); PTHR27001 (PANTHER); PTHR27001:SF283 (PANTHER); NON_CYTOPLASMIC_DOMAIN (PHOBIUS); NON_CYTOPLASMIC_DOMAIN (PHOBIUS); TRANSMEMBRANE (PHOBIUS); CYTOPLASMIC_DOMAIN (PHOBIUS); TRANSMEMBRANE (PHOBIUS); CYTOPLASMIC_DOMAIN (PHOBIUS); TRANSMEMBRANE (PHOBIUS); IPR011009 (SUPERFAMILY); TMhelix (TMHMM); TMhelix (TMHMM)	F:GO:0004672; P:GO:0006468	F:protein kinase activity; P:protein phosphorylation
TRUE	[INTERPRO, BLASTED, MAPPED, ANNOTATED]	C3L33_00168-RA	NHL13_ARATHNDR1/HIN1-like protein 13 OS=Arabidopsis thaliana GN=NHL13 PE=2 SV=1	275	1	1.02715e-24	50.83	1	P:GO:0006952	P:defense response			IPR004864 (PFAM); mobidb-lite (MOBIDB_LITE); PTHR31234 (PANTHER); PTHR31234:SF6 (PANTHER); CYTOPLASMIC_DOMAIN (PHOBIUS); TRANSMEMBRANE (PHOBIUS); NON_CYTOPLASMIC_DOMAIN (PHOBIUS); TMhelix (TMHMM)	no GO terms	no GO terms
TRUE	[INTERPRO, BLASTED, MAPPED, ANNOTATED]	C3L33_00170-RA	HTH_ARATHProtein HOTHEAD OS=Arabidopsis thaliana GN=HTH PE=1 SV=1	601	1	0	84.01	3	F:GO:0016614; F:GO:0050660; P:GO:0055114	F:oxidoreductase activity, acting on CH-OH group of donors; F:flavin adenine dinucleotide binding; P:oxidation-reduction process			IPR012132 (PIRSF); IPR007867 (PFAM); G3DSA:3.30.410.40 (GENE3D); IPR036188 (G3DSA:3.50.50.GENE3D); IPR000172 (PFAM); IPR031206 (PTHR11552:PANTHER); PTHR11552 (PANTHER); SSF54373 (SUPERFAMILY); IPR036188 (SUPERFAMILY)	F:GO:0016614; F:GO:0050660; P:GO:0055114	F:oxidoreductase activity, acting on CH-OH group of donors; F:flavin adenine dinucleotide binding; P:oxidation-reduction process
TRUE	[INTERPRO, BLASTED, MAPPED, ANNOTATED]	C3L33_00176-RA	BGAL_SOLLCBeta-galactosidase OS=Solanum lycopersicum PE=1 SV=1	805	1	0	85.54	3	F:GO:0004553; P:GO:0005975; F:GO:0030246	F:hydrolase activity, hydrolyzing O-glycosyl compounds; P:carbohydrate metabolic process; F:carbohydrate binding			IPR001944 (PRINTS); G3DSA:3.20.20.80 (GENE3D); IPR008979 (G3DSA:2.60.120.GENE3D); IPR000922 (PFAM); G3DSA:2.60.120.740 (GENE3D); IPR031330 (PFAM); IPR001944 (PANTHER); PTHR23421:SF74 (PANTHER); PTHR23421:SF74 (PANTHER); IPR001944 (PANTHER); IPR019801 (PROSITE_PATTERNS); SIGNAL_PEPTIDE_N_REGION (PHOBIUS); SIGNAL_PEPTIDE (PHOBIUS); SIGNAL_PEPTIDE_H_REGION (PHOBIUS); SIGNAL_PEPTIDE_C_REGION (PHOBIUS…	F:GO:0004553; P:GO:0005975; F:GO:0030246	F:hydrolase activity, hydrolyzing O-glycosyl compounds; P:carbohydrate metabolic process; F:carbohydrate binding
TRUE	[INTERPRO, NO-BLAST]	C3L33_00181-RA	---NA---	326									IPR007877 (PFAM); PTHR31210:SF10 (PANTHER); IPR007877 (PANTHER); IPR007877 (PANTHER); NON_CYTOPLASMIC_DOMAIN (PHOBIUS); TRANSMEMBRANE (PHOBIUS); CYTOPLASMIC_DOMAIN (PHOBIUS); TMhelix (TMHMM)	no GO terms	no GO terms
TRUE	[INTERPRO, BLASTED, MAPPED, ANNOTATED]	C3L33_00173-RA	RHD31_ARATHProtein ROOT HAIR DEFECTIVE 3 homolog 1 OS=Arabidopsis thaliana GN=At1g72960 PE=2 SV=2	610	1	0	82.54	1	F:GO:0005525	F:GTP binding			Coil (COILS); IPR008803 (PFAM); PTHR11649:SF62 (PANTHER); PTHR11649 (PANTHER); IPR030386 (PROSITE_PROFILES); IPR027417 (SUPERFAMILY)	F:GO:0005525	F:GTP binding
TRUE	[INTERPRO, NO-BLAST]	C3L33_00175-RA	---NA---	328									Coil (COILS); PTHR35991 (PANTHER); NON_CYTOPLASMIC_DOMAIN (PHOBIUS); SIGNAL_PEPTIDE_C_REGION (PHOBIUS); SIGNAL_PEPTIDE_N_REGION (PHOBIUS); SIGNAL_PEPTIDE (PHOBIUS); SIGNAL_PEPTIDE_H_REGION (PHOBIUS); TMhelix (TMHMM)	no GO terms	no GO terms
TRUE	[INTERPRO, BLASTED, MAPPED, ANNOTATED]	C3L33_00172-RA	RHD3_ORYSJProtein ROOT HAIR DEFECTIVE 3 OS=Oryza sativa subsp. japonica GN=RHD3 PE=2 SV=1	161	1	3.83063e-51	80.85	4	F:GO:0005525; C:GO:0005789; C:GO:0016021; F:GO:0016787	F:GTP binding; C:endoplasmic reticulum membrane; C:integral component of membrane; F:hydrolase activity			IPR008803 (PFAM); mobidb-lite (MOBIDB_LITE); PTHR11649 (PANTHER); PTHR11649:SF62 (PANTHER); TRANSMEMBRANE (PHOBIUS); NON_CYTOPLASMIC_DOMAIN (PHOBIUS); TRANSMEMBRANE (PHOBIUS); CYTOPLASMIC_DOMAIN (PHOBIUS); TRANSMEMBRANE (PHOBIUS); CYTOPLASMIC_DOMAIN (PHOBIUS); NON_CYTOPLASMIC_DOMAIN (PHOBIUS); TMhelix (TMHMM); TMhelix (TMHMM)	no GO terms	no GO terms
TRUE	[INTERPRO, BLASTED, MAPPED, ANNOTATED]	C3L33_14779-RA	Y3720_ARATHUPF0481 protein At3g47200 OS=Arabidopsis thaliana GN=At3g47200 PE=2 SV=1	436	1	4.83492e-44	48.75	1	C:GO:0016020	C:membrane			IPR004158 (PFAM); PTHR31549 (PANTHER); PTHR31549:SF65 (PANTHER); TRANSMEMBRANE (PHOBIUS); NON_CYTOPLASMIC_DOMAIN (PHOBIUS); CYTOPLASMIC_DOMAIN (PHOBIUS); TMhelix (TMHMM)	no GO terms	no GO terms
TRUE	[INTERPRO, NO-BLAST]	C3L33_14780-RA	---NA---	122									IPR004158 (PFAM); mobidb-lite (MOBIDB_LITE); PTHR31549:SF39 (PANTHER); PTHR31549 (PANTHER)	no GO terms	no GO terms
TRUE	[INTERPRO, BLASTED, MAPPED, ANNOTATED]	C3L33_07764-RA	FDM3_ARATHFactor of DNA methylation 3 OS=Arabidopsis thaliana GN=FDM3 PE=4 SV=1	79	1	7.87363e-27	78.95	2	C:GO:0005655; P:GO:0080188	C:nucleolar ribonuclease P complex; P:RNA-directed DNA methylation			IPR005379 (PFAM); PTHR21596:SF23 (PANTHER); PTHR21596 (PANTHER)	no GO terms	no GO terms
TRUE	[INTERPRO, BLASTED, MAPPED, ANNOTATED]	C3L33_16642-RA	UGT8_CATRO7-deoxyloganetic acid glucosyltransferase OS=Catharanthus roseus GN=UGT709C2 PE=1 SV=1	292	1	5.01018e-139	79.05	2	P:GO:0008152; F:GO:0016758	P:metabolic process; F:transferase activity, transferring hexosyl groups			G3DSA:3.40.50.2000 (GENE3D); IPR002213 (PFAM); G3DSA:3.40.50.2000 (GENE3D); PTHR11926:SF220 (PANTHER); PTHR11926 (PANTHER); IPR035595 (PROSITE_PATTERNS); SSF53756 (SUPERFAMILY)	P:GO:0008152; F:GO:0016758	P:metabolic process; F:transferase activity, transferring hexosyl groups
TRUE	[INTERPRO, BLASTED, MAPPED]	C3L33_16645-RA	GUCD1_HUMANProtein GUCD1 OS=Homo sapiens GN=GUCD1 PE=1 SV=2	281	1	7.32626e-31	50.4	1	F:GO:0005515	F:protein binding			IPR018616 (PFAM); IPR018616 (PANTHER)	no GO terms	no GO terms
TRUE	[INTERPRO, BLASTED, MAPPED, ANNOTATED]	C3L33_16646-RA	HSP16_SOYBN18.5 kDa class I heat shock protein OS=Glycine max GN=HSP18.5-C PE=3 SV=1	165	1	1.73889e-90	88.48	1	C:GO:0005737	C:cytoplasm			IPR002068 (PFAM); IPR008978 (G3DSA:2.60.40.GENE3D); PTHR11527:SF241 (PANTHER); IPR031107 (PANTHER); IPR002068 (PROSITE_PROFILES); cd06472 (CDD); IPR008978 (SUPERFAMILY)	no GO terms	no GO terms
TRUE	[INTERPRO, NO-BLAST]	C3L33_16643-RA	---NA---	101									IPR016140 (PFAM); G3DSA:1.10.110.10 (GENE3D); PTHR33122:SF25 (PANTHER); PTHR33122 (PANTHER); SIGNAL_PEPTIDE_C_REGION (PHOBIUS); SIGNAL_PEPTIDE_N_REGION (PHOBIUS); SIGNAL_PEPTIDE_H_REGION (PHOBIUS); NON_CYTOPLASMIC_DOMAIN (PHOBIUS); SIGNAL_PEPTIDE (PHOBIUS); PS51257 (PROSITE_PROFILES); cd00010 (CDD); SignalP-noTM (SIGNALP_EUK); SignalP-TM (SIGNALP_GRAM_POSITIVE); SignalP-noTM (SIGNALP_GRAM_NEGATIV…	no GO terms	no GO terms
TRUE	[INTERPRO, BLASTED, MAPPED, ANNOTATED]	C3L33_16644-RA	ROGF5_ARATHRop guanine nucleotide exchange factor 5 OS=Arabidopsis thaliana GN=ROPGEF5 PE=2 SV=1	504	1	0	72.75	1	F:GO:0005089	F:Rho guanyl-nucleotide exchange factor activity			IPR005512 (PFAM); G3DSA:1.20.58.2010 (GENE3D); G3DSA:1.20.58.2010 (GENE3D); mobidb-lite (MOBIDB_LITE); mobidb-lite (MOBIDB_LITE); IPR038937 (PANTHER); PTHR33101:SF1 (PANTHER); IPR038937 (PANTHER); PTHR33101:SF1 (PANTHER); IPR005512 (PROSITE_PROFILES)	F:GO:0005089	F:Rho guanyl-nucleotide exchange factor activity
TRUE	[INTERPRO, BLASTED, MAPPED, ANNOTATED]	C3L33_16655-RA	PP14_ARATHSerine/threonine-protein phosphatase PP1 isozyme 4 OS=Arabidopsis thaliana GN=TOPP4 PE=1 SV=1	255	1	1.18876e-150	75.4	1	F:GO:0016787	F:hydrolase activity			IPR006186 (PRINTS); IPR006186 (SMART); IPR029052 (G3DSA:3.60.21.GENE3D); IPR031675 (PFAM); IPR004843 (PFAM); PTHR11668 (PANTHER); PTHR11668 (PANTHER); PTHR11668:SF403 (PANTHER); PTHR11668:SF403 (PANTHER); SSF56300 (SUPERFAMILY)	F:GO:0016787	F:hydrolase activity
TRUE	[INTERPRO, BLASTED, MAPPED, ANNOTATED]	C3L33_16656-RA	NEDD1_ARATHProtein NEDD1 OS=Arabidopsis thaliana GN=NEDD1 PE=2 SV=1	548	1	0	72.08	1	F:GO:0005515	F:protein binding			IPR001680 (SMART); IPR015943 (G3DSA:2.130.10.GENE3D); IPR015943 (G3DSA:2.130.10.GENE3D); PTHR45096 (PANTHER); IPR017986 (PROSITE_PROFILES); IPR001680 (PROSITE_PROFILES); IPR036322 (SUPERFAMILY)	F:GO:0005515	F:protein binding
TRUE	[INTERPRO, BLASTED, MAPPED]	C3L33_16654-RA	MCFB_DICDIMitochondrial substrate carrier family protein B OS=Dictyostelium discoideum GN=mcfB PE=3 SV=1	347	1	2.12654e-50	47.16	9	F:GO:0005509; C:GO:0005739; C:GO:0005743; P:GO:0006839; C:GO:0016020; C:GO:0016021; F:GO:0022857; F:GO:0046872; P:GO:0055085	F:calcium ion binding; C:mitochondrion; C:mitochondrial inner membrane; P:mitochondrial transport; C:membrane; C:integral component of membrane; F:transmembrane transporter activity; F:metal ion binding; P:transmembrane transport			IPR018108 (PFAM); IPR023395 (G3DSA:1.50.40.GENE3D); IPR023395 (G3DSA:1.50.40.GENE3D); PTHR24089:SF403 (PANTHER); PTHR24089:SF403 (PANTHER); PTHR24089 (PANTHER); PTHR24089 (PANTHER); IPR018108 (PROSITE_PROFILES); IPR018108 (PROSITE_PROFILES); IPR023395 (SUPERFAMILY); IPR023395 (SUPERFAMILY)	no GO terms	no GO terms
TRUE	[INTERPRO, BLASTED, MAPPED, ANNOTATED]	C3L33_16649-RA	U76F1_ARATHUDP-glycosyltransferase 76F1 OS=Arabidopsis thaliana GN=UGT76F1 PE=2 SV=1	515	1	9.02071e-155	61.45	2	P:GO:0008152; F:GO:0016758	P:metabolic process; F:transferase activity, transferring hexosyl groups			Coil (COILS); G3DSA:3.40.50.2000 (GENE3D); G3DSA:3.40.50.2000 (GENE3D); G3DSA:3.40.50.2000 (GENE3D); IPR002213 (PFAM); PTHR11926 (PANTHER); PTHR11926:SF455 (PANTHER); PTHR11926 (PANTHER); PTHR11926:SF455 (PANTHER); SSF53756 (SUPERFAMILY); SSF53756 (SUPERFAMILY)	P:GO:0008152; F:GO:0016758	P:metabolic process; F:transferase activity, transferring hexosyl groups
TRUE	[INTERPRO, BLASTED, MAPPED, ANNOTATED]	C3L33_16651-RA	U76F1_ARATHUDP-glycosyltransferase 76F1 OS=Arabidopsis thaliana GN=UGT76F1 PE=2 SV=1	421	1	4.44486e-155	69.89	2	P:GO:0008152; F:GO:0016758	P:metabolic process; F:transferase activity, transferring hexosyl groups			Coil (COILS); IPR002213 (PFAM); G3DSA:3.40.50.2000 (GENE3D); G3DSA:3.40.50.2000 (GENE3D); PTHR11926 (PANTHER); PTHR11926:SF455 (PANTHER); SSF53756 (SUPERFAMILY)	P:GO:0008152; F:GO:0016758	P:metabolic process; F:transferase activity, transferring hexosyl groups
TRUE	[INTERPRO, BLASTED, MAPPED, ANNOTATED]	C3L33_16652-RA	U76C3_ARATHUDP-glycosyltransferase 76C3 OS=Arabidopsis thaliana GN=UGT76C3 PE=3 SV=1	267	1	8.67887e-40	63.01	1	F:GO:0035251	F:UDP-glucosyltransferase activity			G3DSA:3.40.50.2000 (GENE3D); PTHR44332 (PANTHER); PTHR44332 (PANTHER); PTHR44332:SF1 (PANTHER); PTHR44332:SF1 (PANTHER); SSF53756 (SUPERFAMILY); SSF53756 (SUPERFAMILY)	no GO terms	no GO terms
TRUE	[INTERPRO, BLASTED, MAPPED, ANNOTATED]	C3L33_16647-RA	U76F2_ARATHUDP-glycosyltransferase 76F2 OS=Arabidopsis thaliana GN=UGT76F2 PE=2 SV=1	255	1	2.35727e-53	78.23	2	P:GO:0008152; F:GO:0016758	P:metabolic process; F:transferase activity, transferring hexosyl groups			IPR002213 (PFAM); G3DSA:3.40.50.2000 (GENE3D); PTHR11926 (PANTHER); PTHR11926 (PANTHER); PTHR11926:SF455 (PANTHER); SSF53756 (SUPERFAMILY)	P:GO:0008152; F:GO:0016758	P:metabolic process; F:transferase activity, transferring hexosyl groups
TRUE	[INTERPRO, BLASTED, MAPPED, ANNOTATED]	C3L33_16650-RA	U76C3_ARATHUDP-glycosyltransferase 76C3 OS=Arabidopsis thaliana GN=UGT76C3 PE=3 SV=1	226	1	2.20961e-40	62.73	2	P:GO:0008152; F:GO:0016758	P:metabolic process; F:transferase activity, transferring hexosyl groups			Coil (COILS); G3DSA:3.40.50.2000 (GENE3D); IPR002213 (PFAM); PTHR11926 (PANTHER); PTHR11926:SF455 (PANTHER); PTHR11926:SF455 (PANTHER); SSF53756 (SUPERFAMILY); SSF53756 (SUPERFAMILY)	P:GO:0008152; F:GO:0016758	P:metabolic process; F:transferase activity, transferring hexosyl groups
TRUE	[INTERPRO, BLASTED, MAPPED, ANNOTATED]	C3L33_16653-RA	U76B1_ARATHUDP-glycosyltransferase 76B1 OS=Arabidopsis thaliana GN=UGT76B1 PE=2 SV=1	181	1	1.31261e-44	67.35	4	P:GO:0002239; P:GO:0006952; P:GO:0010150; F:GO:0052640	P:response to oomycetes; P:defense response; P:leaf senescence; F:salicylic acid glucosyltransferase (glucoside-forming) activity			G3DSA:3.40.50.2000 (GENE3D); PTHR44332:SF1 (PANTHER); PTHR44332 (PANTHER); TRANSMEMBRANE (PHOBIUS); NON_CYTOPLASMIC_DOMAIN (PHOBIUS); CYTOPLASMIC_DOMAIN (PHOBIUS); TRANSMEMBRANE (PHOBIUS); CYTOPLASMIC_DOMAIN (PHOBIUS); SSF53756 (SUPERFAMILY)	no GO terms	no GO terms
TRUE	[INTERPRO, BLASTED, MAPPED, ANNOTATED]	C3L33_16648-RA	U76B1_ARATHUDP-glycosyltransferase 76B1 OS=Arabidopsis thaliana GN=UGT76B1 PE=2 SV=1	167	1	4.61079e-51	72.85	7	P:GO:0002239; P:GO:0006952; P:GO:0010150; C:GO:0043231; F:GO:0052640; F:GO:0080043; F:GO:0080044	P:response to oomycetes; P:defense response; P:leaf senescence; C:intracellular membrane-bounded organelle; F:salicylic acid glucosyltransferase (glucoside-forming) activity; F:quercetin 3-O-glucosyltransferase activity; F:quercetin 7-O-glucosyltransferase activity			G3DSA:3.40.50.2000 (GENE3D); PTHR44332:SF1 (PANTHER); PTHR44332 (PANTHER); SSF53756 (SUPERFAMILY)	no GO terms	no GO terms
TRUE	[INTERPRO, NO-BLAST]	C3L33_16664-RA	---NA---	82									PTHR33513:SF1 (PANTHER); PTHR33513 (PANTHER)	no GO terms	no GO terms
TRUE	[INTERPRO, BLASTED, MAPPED]	C3L33_16660-RA	YIPF1_DICDIProtein YIPF1 homolog OS=Dictyostelium discoideum GN=yipf1 PE=3 SV=1	276	1	3.1534e-18	54.72	8	F:GO:0003674; C:GO:0005768; C:GO:0005794; P:GO:0008150; C:GO:0016020; C:GO:0016021; F:GO:0017137; C:GO:0031902	F:molecular_function; C:endosome; C:Golgi apparatus; P:biological_process; C:membrane; C:integral component of membrane; F:Rab GTPase binding; C:late endosome membrane			PTHR12822 (PANTHER); PTHR12822:SF5 (PANTHER); TRANSMEMBRANE (PHOBIUS); TRANSMEMBRANE (PHOBIUS); NON_CYTOPLASMIC_DOMAIN (PHOBIUS); CYTOPLASMIC_DOMAIN (PHOBIUS); CYTOPLASMIC_DOMAIN (PHOBIUS); NON_CYTOPLASMIC_DOMAIN (PHOBIUS); TRANSMEMBRANE (PHOBIUS); CYTOPLASMIC_DOMAIN (PHOBIUS); TRANSMEMBRANE (PHOBIUS); TRANSMEMBRANE (PHOBIUS); NON_CYTOPLASMIC_DOMAIN (PHOBIUS); TMhelix (TMHMM); TMhelix (TMHMM); TM…	no GO terms	no GO terms
TRUE	[INTERPRO, BLASTED, MAPPED, ANNOTATED]	C3L33_16659-RA	GLYT4_ARATHProbable glycosyltransferase At5g11130 OS=Arabidopsis thaliana GN=At5g11130/At5g11120 PE=3 SV=2	349	1	2.19657e-30	44.6	2	P:GO:0006486; F:GO:0016757	P:protein glycosylation; F:transferase activity, transferring glycosyl groups			IPR004263 (PFAM); PTHR11062:SF109 (PANTHER); PTHR11062 (PANTHER); SIGNAL_PEPTIDE_N_REGION (PHOBIUS); SIGNAL_PEPTIDE_H_REGION (PHOBIUS); SIGNAL_PEPTIDE (PHOBIUS); SIGNAL_PEPTIDE_C_REGION (PHOBIUS); NON_CYTOPLASMIC_DOMAIN (PHOBIUS); SignalP-TM (SIGNALP_GRAM_POSITIVE); SignalP-noTM (SIGNALP_EUK); SignalP-noTM (SIGNALP_GRAM_NEGATIVE)	P:GO:0006486; F:GO:0016757	P:protein glycosylation; F:transferase activity, transferring glycosyl groups
TRUE	[INTERPRO, BLASTED, MAPPED, ANNOTATED]	C3L33_16665-RA	BPM3_ARATHBTB/POZ and MATH domain-containing protein 3 OS=Arabidopsis thaliana GN=BPM3 PE=1 SV=1	411	1	0	77.89	1	F:GO:0005515	F:protein binding			IPR000210 (SMART); IPR002083 (SMART); G3DSA:3.30.710.10 (GENE3D); IPR000210 (PFAM); IPR008974 (G3DSA:2.60.210.GENE3D); G3DSA:1.25.40.420 (GENE3D); PTHR24411:SF54 (PANTHER); PTHR24411 (PANTHER); IPR002083 (PROSITE_PROFILES); IPR000210 (PROSITE_PROFILES); IPR002083 (CDD); IPR034090 (CDD); IPR008974 (SUPERFAMILY); IPR011333 (SUPERFAMILY)	F:GO:0005515	F:protein binding
TRUE	[INTERPRO, BLASTED, MAPPED, ANNOTATED]	C3L33_16662-RA	YB95_ARATHUncharacterized protein At2g39795, mitochondrial OS=Arabidopsis thaliana GN=At2g39795 PE=1 SV=1	249	1	2.07913e-74	69.23	1	C:GO:0005759	C:mitochondrial matrix			IPR036561 (G3DSA:3.10.280.GENE3D); IPR003428 (PFAM); PTHR10826:SF12 (PANTHER); IPR003428 (PANTHER); SIGNAL_PEPTIDE_N_REGION (PHOBIUS); NON_CYTOPLASMIC_DOMAIN (PHOBIUS); SIGNAL_PEPTIDE (PHOBIUS); SIGNAL_PEPTIDE_H_REGION (PHOBIUS); SIGNAL_PEPTIDE_C_REGION (PHOBIUS); IPR036561 (SUPERFAMILY)	C:GO:0005759	C:mitochondrial matrix
TRUE	[INTERPRO, BLASTED, MAPPED, ANNOTATED]	C3L33_16658-RA	CATR_ATRNUCaltractin OS=Atriplex nummularia PE=2 SV=1	118	1	1.08492e-55	64.38	1	F:GO:0005509	F:calcium ion binding			IPR002048 (SMART); G3DSA:1.10.238.10 (GENE3D); IPR002048 (PFAM); G3DSA:1.10.238.10 (GENE3D); mobidb-lite (MOBIDB_LITE); PTHR23050:SF167 (PANTHER); PTHR23050 (PANTHER); PTHR23050:SF167 (PANTHER); PTHR23050 (PANTHER); IPR018247 (PROSITE_PATTERNS); IPR018247 (PROSITE_PATTERNS); IPR002048 (PROSITE_PROFILES); IPR002048 (PROSITE_PROFILES); IPR002048 (PROSITE_PROFILES); IPR002048 (CDD); IPR011992 (SUPER…	F:GO:0005509	F:calcium ion binding
TRUE	[INTERPRO, BLASTED, MAPPED, ANNOTATED]	C3L33_16663-RA	GMPP1_ARATHMannose-1-phosphate guanylyltransferase 1 OS=Arabidopsis thaliana GN=CYT1 PE=1 SV=1	368	1	0	91.24	2	P:GO:0009058; F:GO:0016779	P:biosynthetic process; F:nucleotidyltransferase activity			IPR005835 (PFAM); IPR029044 (G3DSA:3.90.550.GENE3D); IPR001451 (PFAM); G3DSA:2.160.10.10 (GENE3D); PTHR22572 (PANTHER); PTHR22572:SF136 (PANTHER); cd06425 (CDD); IPR029044 (SUPERFAMILY)	P:GO:0009058; F:GO:0016779	P:biosynthetic process; F:nucleotidyltransferase activity
TRUE	[INTERPRO, BLASTED, MAPPED, ANNOTATED]	C3L33_16667-RA	AHL20_ARATHAT-hook motif nuclear-localized protein 20 OS=Arabidopsis thaliana GN=AHL20 PE=2 SV=1	334	1	7.04175e-61	71.62	5	F:GO:0003680; F:GO:0003700; C:GO:0005634; P:GO:0045824; P:GO:1900425	F:AT DNA binding; F:DNA-binding transcription factor activity; C:nucleus; P:negative regulation of innate immune response; P:negative regulation of defense response to bacterium			IPR014476 (PIRSF); G3DSA:3.30.1330.80 (GENE3D); IPR005175 (PFAM); mobidb-lite (MOBIDB_LITE); mobidb-lite (MOBIDB_LITE); PTHR31100 (PANTHER); PTHR31100:SF13 (PANTHER); IPR005175 (PROSITE_PROFILES); IPR005175 (CDD); SSF117856 (SUPERFAMILY)	no GO terms	no GO terms
TRUE	[INTERPRO, BLASTED, MAPPED, ANNOTATED]	C3L33_16673-RA	TRP4_ARATHTelomere repeat-binding protein 4 OS=Arabidopsis thaliana GN=TRP4 PE=1 SV=1	678	1	1.29253e-133	56.45	1	F:GO:0003677	F:DNA binding			IPR001005 (SMART); G3DSA:1.10.246.220 (GENE3D); mobidb-lite (MOBIDB_LITE); mobidb-lite (MOBIDB_LITE); PTHR21717 (PANTHER); PTHR21717:SF60 (PANTHER); IPR017930 (PROSITE_PROFILES); cd11660 (CDD); IPR009057 (SUPERFAMILY); IPR029071 (SUPERFAMILY)	F:GO:0003677	F:DNA binding
TRUE	[INTERPRO, BLASTED, MAPPED, ANNOTATED]	C3L33_16669-RA	LRKS4_ARATHL-type lectin-domain containing receptor kinase S.4 OS=Arabidopsis thaliana GN=LECRKS4 PE=2 SV=1	405	1	6.27353e-160	71.33	3	F:GO:0004672; F:GO:0005524; P:GO:0006468	F:protein kinase activity; F:ATP binding; P:protein phosphorylation			IPR000719 (PFAM); G3DSA:1.10.510.10 (GENE3D); G3DSA:3.30.200.20 (GENE3D); mobidb-lite (MOBIDB_LITE); PTHR27007:SF27 (PANTHER); PTHR27007 (PANTHER); TRANSMEMBRANE (PHOBIUS); CYTOPLASMIC_DOMAIN (PHOBIUS); NON_CYTOPLASMIC_DOMAIN (PHOBIUS); IPR000719 (PROSITE_PROFILES); IPR011009 (SUPERFAMILY); TMhelix (TMHMM)	F:GO:0004672; F:GO:0005524; P:GO:0006468	F:protein kinase activity; F:ATP binding; P:protein phosphorylation
TRUE	[INTERPRO, BLASTED, MAPPED, ANNOTATED]	C3L33_16674-RA	EXPA4_ARATHExpansin-A4 OS=Arabidopsis thaliana GN=EXPA4 PE=1 SV=1	132	1	1.90974e-14	81.25	7	C:GO:0005576; C:GO:0005829; P:GO:0006949; C:GO:0009505; C:GO:0009506; P:GO:0009664; C:GO:0016020	C:extracellular region; C:cytosol; P:syncytium formation; C:plant-type cell wall; C:plasmodesma; P:plant-type cell wall organization; C:membrane			PTHR31867 (PANTHER); PTHR31867:SF76 (PANTHER); NON_CYTOPLASMIC_DOMAIN (PHOBIUS); SIGNAL_PEPTIDE_H_REGION (PHOBIUS); SIGNAL_PEPTIDE_N_REGION (PHOBIUS); SIGNAL_PEPTIDE (PHOBIUS); SIGNAL_PEPTIDE_C_REGION (PHOBIUS); SignalP-TM (SIGNALP_GRAM_POSITIVE); SignalP-noTM (SIGNALP_EUK)	no GO terms	no GO terms
TRUE	[INTERPRO, BLASTED, MAPPED, ANNOTATED]	C3L33_16672-RA	SDIR1_ARATHE3 ubiquitin-protein ligase SDIR1 OS=Arabidopsis thaliana GN=SDIR1 PE=1 SV=1	253	1	1.94422e-107	72.26	8	P:GO:0000209; F:GO:0005515; C:GO:0005789; P:GO:0009414; P:GO:0009651; P:GO:0009789; P:GO:0043161; F:GO:0061630	P:protein polyubiquitination; F:protein binding; C:endoplasmic reticulum membrane; P:response to water deprivation; P:response to salt stress; P:positive regulation of abscisic acid-activated signaling pathway; P:proteasome-mediated ubiquitin-dependent protein catabolic process; F:ubiquitin protein ligase activity			IPR013083 (G3DSA:3.30.40.GENE3D); PTHR44746:SF1 (PANTHER); PTHR44746 (PANTHER); PTHR44746:SF1 (PANTHER); PTHR44746 (PANTHER); CYTOPLASMIC_DOMAIN (PHOBIUS); NON_CYTOPLASMIC_DOMAIN (PHOBIUS); TRANSMEMBRANE (PHOBIUS); TRANSMEMBRANE (PHOBIUS); CYTOPLASMIC_DOMAIN (PHOBIUS); SSF57850 (SUPERFAMILY); TMhelix (TMHMM); TMhelix (TMHMM)	no GO terms	no GO terms
TRUE	[INTERPRO, BLASTED, MAPPED, ANNOTATED]	C3L33_16670-RA	PUM1_ARATHPumilio homolog 1 OS=Arabidopsis thaliana GN=APUM1 PE=1 SV=1	1018	1	0	64.09	1	F:GO:0003723	F:RNA binding			IPR001313 (SMART); IPR012940 (PFAM); IPR001313 (PFAM); mobidb-lite (MOBIDB_LITE); PTHR12537:SF78 (PANTHER); PTHR12537:SF78 (PANTHER); PTHR12537 (PANTHER); TRANSMEMBRANE (PHOBIUS); CYTOPLASMIC_DOMAIN (PHOBIUS); NON_CYTOPLASMIC_DOMAIN (PHOBIUS); IPR001313 (PROSITE_PROFILES); IPR001313 (PROSITE_PROFILES); IPR033133 (PROSITE_PROFILES); IPR001313 (PROSITE_PROFILES); IPR001313 (PROSITE_PROFILES); IPR00…	F:GO:0003723; F:GO:0005488	F:RNA binding; F:binding
TRUE	[INTERPRO, BLASTED, MAPPED, ANNOTATED]	C3L33_16671-RA	PUM1_ARATHPumilio homolog 1 OS=Arabidopsis thaliana GN=APUM1 PE=1 SV=1	963	1	0	67.11	1	F:GO:0003723	F:RNA binding			IPR001313 (SMART); IPR012940 (PFAM); IPR001313 (PFAM); IPR011989 (G3DSA:1.25.10.GENE3D); mobidb-lite (MOBIDB_LITE); mobidb-lite (MOBIDB_LITE); PTHR12537 (PANTHER); PTHR12537:SF78 (PANTHER); IPR001313 (PROSITE_PROFILES); IPR001313 (PROSITE_PROFILES); IPR001313 (PROSITE_PROFILES); IPR001313 (PROSITE_PROFILES); IPR033133 (PROSITE_PROFILES); IPR001313 (PROSITE_PROFILES); IPR001313 (PROSITE_PROFILES);…	F:GO:0003723; F:GO:0005488	F:RNA binding; F:binding
TRUE	[INTERPRO, BLASTED, MAPPED]	C3L33_16668-RA	LBD33_ARATHLOB domain-containing protein 33 OS=Arabidopsis thaliana GN=LBD33 PE=2 SV=1	222	1	3.59345e-51	76.42	1	P:GO:0008150	P:biological_process			Coil (COILS); IPR004883 (PFAM); PTHR31529 (PANTHER); PTHR31529:SF6 (PANTHER); IPR004883 (PROSITE_PROFILES)	no GO terms	no GO terms
TRUE	[INTERPRO, BLASTED, MAPPED, ANNOTATED]	C3L33_16682-RA	E13B_WHEATGlucan endo-1,3-beta-glucosidase OS=Triticum aestivum GN=GLC1 PE=2 SV=1	449	1	1.8543e-155	67.44	2	F:GO:0004553; P:GO:0005975	F:hydrolase activity, hydrolyzing O-glycosyl compounds; P:carbohydrate metabolic process			IPR012946 (SMART); G3DSA:3.20.20.80 (GENE3D); IPR000490 (PFAM); IPR012946 (PFAM); PTHR32227 (PANTHER); PTHR32227:SF142 (PANTHER); IPR000490 (PROSITE_PATTERNS); NON_CYTOPLASMIC_DOMAIN (PHOBIUS); SIGNAL_PEPTIDE (PHOBIUS); SIGNAL_PEPTIDE_C_REGION (PHOBIUS); SIGNAL_PEPTIDE_N_REGION (PHOBIUS); SIGNAL_PEPTIDE_H_REGION (PHOBIUS); SignalP-noTM (SIGNALP_EUK); IPR017853 (SUPERFAMILY); TMhelix (TMHMM)	F:GO:0004553; P:GO:0005975	F:hydrolase activity, hydrolyzing O-glycosyl compounds; P:carbohydrate metabolic process
TRUE	[INTERPRO, BLASTED, MAPPED, ANNOTATED]	C3L33_16677-RA	AP3BA_ARATHAP3-complex subunit beta-A OS=Arabidopsis thaliana GN=AP3BA PE=2 SV=2	1220	1	0	65.82	4	F:GO:0005488; P:GO:0006886; P:GO:0016192; C:GO:0030123	F:binding; P:intracellular protein transport; P:vesicle-mediated transport; C:AP-3 adaptor complex			IPR029390 (SMART); IPR026740 (PIRSF); IPR002553 (PFAM); IPR029390 (PFAM); IPR011989 (G3DSA:1.25.10.GENE3D); IPR011989 (G3DSA:1.25.10.GENE3D); IPR026739 (PANTHER); IPR026740 (PTHR11134:PANTHER); IPR016024 (SUPERFAMILY)	F:GO:0005488; P:GO:0006886; P:GO:0016192; C:GO:0030117; C:GO:0030123	F:binding; P:intracellular protein transport; P:vesicle-mediated transport; C:membrane coat; C:AP-3 adaptor complex
TRUE	[INTERPRO, NO-BLAST]	C3L33_16681-RA	---NA---	310									IPR006502 (PFAM); IPR006502 (TIGRFAM); IPR006502 (PANTHER); PTHR31579:SF19 (PANTHER)	no GO terms	no GO terms
TRUE	[INTERPRO, BLASTED, MAPPED, ANNOTATED]	C3L33_16684-RA	ALG5_HUMANDolichyl-phosphate beta-glucosyltransferase OS=Homo sapiens GN=ALG5 PE=1 SV=1	334	1	1.17859e-81	64.65	1	F:GO:0004576	F:oligosaccharyl transferase activity			IPR029044 (G3DSA:3.90.550.GENE3D); IPR001173 (PFAM); PTHR10859 (PANTHER); PTHR10859:SF91 (PANTHER); TRANSMEMBRANE (PHOBIUS); CYTOPLASMIC_DOMAIN (PHOBIUS); NON_CYTOPLASMIC_DOMAIN (PHOBIUS); IPR035518 (CDD); IPR029044 (SUPERFAMILY); TMhelix (TMHMM)	no GO terms	no GO terms
TRUE	[INTERPRO, BLASTED, MAPPED, ANNOTATED]	C3L33_16679-RA	PSF2_ARATHDNA replication complex GINS protein PSF2 OS=Arabidopsis thaliana GN=GINS2 PE=2 SV=2	91	1	1.91348e-28	68.54	2	C:GO:0005634; P:GO:0006260	C:nucleus; P:DNA replication			IPR021151 (PFAM); G3DSA:3.40.5.50 (GENE3D); IPR007257 (PANTHER); SSF160059 (SUPERFAMILY)	C:GO:0005634; P:GO:0006260	C:nucleus; P:DNA replication
TRUE	[INTERPRO, BLASTED, MAPPED, ANNOTATED]	C3L33_16680-RA	PSF2_ARATHDNA replication complex GINS protein PSF2 OS=Arabidopsis thaliana GN=GINS2 PE=2 SV=2	122	1	2.00772e-28	76.09	2	C:GO:0005634; P:GO:0006260	C:nucleus; P:DNA replication			G3DSA:1.20.58.1020 (GENE3D); mobidb-lite (MOBIDB_LITE); IPR007257 (PANTHER); cd11712 (CDD); IPR036224 (SUPERFAMILY)	C:GO:0005634; P:GO:0006260	C:nucleus; P:DNA replication
TRUE	[INTERPRO, BLASTED, MAPPED, ANNOTATED]	C3L33_16678-RA	SRC30_ARATHSerine/arginine-rich SC35-like splicing factor SCL30 OS=Arabidopsis thaliana GN=SCL30 PE=1 SV=1	182	1	5.89512e-18	88.46	1	F:GO:0003676	F:nucleic acid binding			IPR012677 (G3DSA:3.30.70.GENE3D); IPR000504 (PFAM); mobidb-lite (MOBIDB_LITE); PTHR23147:SF1 (PANTHER); PTHR23147 (PANTHER); IPR000504 (PROSITE_PROFILES); IPR035979 (SUPERFAMILY)	F:GO:0003676	F:nucleic acid binding
TRUE	[INTERPRO, BLASTED, MAPPED, ANNOTATED]	C3L33_16683-RA	E13B_WHEATGlucan endo-1,3-beta-glucosidase OS=Triticum aestivum GN=GLC1 PE=2 SV=1	467	1	1.45414e-128	60.63	2	F:GO:0004553; P:GO:0005975	F:hydrolase activity, hydrolyzing O-glycosyl compounds; P:carbohydrate metabolic process			IPR012946 (SMART); IPR000490 (PFAM); G3DSA:3.20.20.80 (GENE3D); IPR012946 (PFAM); PTHR32227 (PANTHER); PTHR32227:SF142 (PANTHER); IPR000490 (PROSITE_PATTERNS); SIGNAL_PEPTIDE_N_REGION (PHOBIUS); SIGNAL_PEPTIDE (PHOBIUS); SIGNAL_PEPTIDE_H_REGION (PHOBIUS); SIGNAL_PEPTIDE_C_REGION (PHOBIUS); NON_CYTOPLASMIC_DOMAIN (PHOBIUS); IPR017853 (SUPERFAMILY); TMhelix (TMHMM)	F:GO:0004553; P:GO:0005975	F:hydrolase activity, hydrolyzing O-glycosyl compounds; P:carbohydrate metabolic process
TRUE	[INTERPRO, BLASTED, MAPPED, ANNOTATED]	C3L33_16676-RA	FDM3_ARATHFactor of DNA methylation 3 OS=Arabidopsis thaliana GN=FDM3 PE=4 SV=1	433	1	2.38254e-18	77.78	2	C:GO:0005655; P:GO:0080188	C:nucleolar ribonuclease P complex; P:RNA-directed DNA methylation			Coil (COILS); Coil (COILS); Coil (COILS); Coil (COILS); Coil (COILS); IPR005379 (PFAM); PTHR21596:SF3 (PANTHER); PTHR21596 (PANTHER)	no GO terms	no GO terms
TRUE	[INTERPRO, BLASTED, MAPPED, ANNOTATED]	C3L33_16675-RA	FDM3_ARATHFactor of DNA methylation 3 OS=Arabidopsis thaliana GN=FDM3 PE=4 SV=1	661	1	2.79683e-17	77.78	2	C:GO:0005655; P:GO:0080188	C:nucleolar ribonuclease P complex; P:RNA-directed DNA methylation			Coil (COILS); Coil (COILS); Coil (COILS); Coil (COILS); IPR005379 (PFAM); PTHR21596 (PANTHER); PTHR21596:SF23 (PANTHER)	no GO terms	no GO terms
TRUE	[INTERPRO, BLASTED, MAPPED, ANNOTATED]	C3L33_16697-RA	ECI1_ARATHEnoyl-CoA delta isomerase 1, peroxisomal OS=Arabidopsis thaliana GN=ECI1 PE=1 SV=1	241	1	5.97818e-97	79.73	2	F:GO:0003824; P:GO:0008152	F:catalytic activity; P:metabolic process			G3DSA:3.90.226.10 (GENE3D); IPR001753 (PFAM); PTHR11941 (PANTHER); PTHR11941:SF84 (PANTHER); NON_CYTOPLASMIC_DOMAIN (PHOBIUS); TRANSMEMBRANE (PHOBIUS); CYTOPLASMIC_DOMAIN (PHOBIUS); TRANSMEMBRANE (PHOBIUS); CYTOPLASMIC_DOMAIN (PHOBIUS); cd06558 (CDD); IPR029045 (SUPERFAMILY)	F:GO:0003824; P:GO:0008152	F:catalytic activity; P:metabolic process
TRUE	[INTERPRO, NO-BLAST]	C3L33_16702-RA	---NA---	551									PTHR42672 (PANTHER); PTHR42672 (PANTHER); PTHR42672:SF2 (PANTHER); PTHR42672:SF2 (PANTHER)	no GO terms	no GO terms
TRUE	[INTERPRO, BLASTED, MAPPED]	C3L33_16701-RA	UFC_ARATHProtein UPSTREAM OF FLC OS=Arabidopsis thaliana GN=UFC PE=2 SV=1	278	1	1.9781e-34	79.78	1	P:GO:0008150	P:biological_process			IPR010369 (PFAM); PTHR31083:SF4 (PANTHER); IPR010369 (PANTHER)	no GO terms	no GO terms
TRUE	[INTERPRO, BLASTED, MAPPED, ANNOTATED]	C3L33_16690-RA	UBC7_ARATHUbiquitin-conjugating enzyme E2 7 OS=Arabidopsis thaliana GN=UBC7 PE=1 SV=1	255	1	2.32769e-84	95.68	5	P:GO:0000209; F:GO:0005524; C:GO:0005737; F:GO:0031625; F:GO:0061630	P:protein polyubiquitination; F:ATP binding; C:cytoplasm; F:ubiquitin protein ligase binding; F:ubiquitin protein ligase activity			SM00212 (SMART); IPR000608 (PFAM); IPR016135 (G3DSA:3.10.110.GENE3D); PTHR24067:SF237 (PANTHER); PTHR24067 (PANTHER); IPR023313 (PROSITE_PATTERNS); IPR000608 (PROSITE_PROFILES); IPR000608 (CDD); IPR016135 (SUPERFAMILY)	no GO terms	no GO terms
TRUE	[INTERPRO, BLASTED]	C3L33_16694-RA	ACR9_ARATHACT domain-containing protein ACR9 OS=Arabidopsis thaliana GN=ACR9 PE=2 SV=1	382	1	9.0454e-131	62.98						PTHR31096:SF18 (PANTHER); PTHR31096 (PANTHER)	no GO terms	no GO terms
TRUE	[INTERPRO, NO-BLAST]	C3L33_16698-RA	---NA---	1371									PTHR34958 (PANTHER); NON_CYTOPLASMIC_DOMAIN (PHOBIUS); NON_CYTOPLASMIC_DOMAIN (PHOBIUS); TRANSMEMBRANE (PHOBIUS); TRANSMEMBRANE (PHOBIUS); CYTOPLASMIC_DOMAIN (PHOBIUS)	no GO terms	no GO terms
TRUE	[INTERPRO, BLASTED, MAPPED, ANNOTATED]	C3L33_16699-RA	R15A1_ARATH40S ribosomal protein S15a-1 OS=Arabidopsis thaliana GN=RPS15AA PE=2 SV=2	130	1	2.0184e-91	100	3	F:GO:0003735; C:GO:0005840; P:GO:0006412	F:structural constituent of ribosome; C:ribosome; P:translation			IPR000630 (PFAM); G3DSA:3.30.1370.30 (GENE3D); G3DSA:3.30.1490.10 (GENE3D); PTHR11758:SF16 (PANTHER); IPR000630 (PANTHER); IPR000630 (PROSITE_PATTERNS); IPR000630 (HAMAP); IPR035987 (SUPERFAMILY)	F:GO:0003735; C:GO:0005840; P:GO:0006412	F:structural constituent of ribosome; C:ribosome; P:translation
TRUE	[INTERPRO, BLASTED, MAPPED, ANNOTATED]	C3L33_16688-RA	PGT1_ARATHGeranylgeranyl transferase type-1 subunit beta OS=Arabidopsis thaliana GN=GGB PE=1 SV=1	353	1	1.91074e-169	82.03	1	F:GO:0003824	F:catalytic activity			G3DSA:1.50.10.20 (GENE3D); IPR001330 (PFAM); PTHR11774 (PANTHER); PTHR11774:SF4 (PANTHER); cd02895 (CDD); IPR008930 (SUPERFAMILY)	F:GO:0003824	F:catalytic activity
TRUE	[INTERPRO, BLASTED, MAPPED, ANNOTATED]	C3L33_16695-RA	HEXP_LEIMADNA-binding protein HEXBP OS=Leishmania major GN=HEXBP PE=4 SV=1	250	1	2.803e-20	38.79	2	F:GO:0003676; F:GO:0008270	F:nucleic acid binding; F:zinc ion binding			IPR001878 (SMART); G3DSA:4.10.60.10 (GENE3D); G3DSA:4.10.60.10 (GENE3D); G3DSA:4.10.60.10 (GENE3D); G3DSA:4.10.60.10 (GENE3D); IPR001878 (PFAM); mobidb-lite (MOBIDB_LITE); PTHR23002 (PANTHER); PTHR23002:SF99 (PANTHER); PTHR23002 (PANTHER); IPR001878 (PROSITE_PROFILES); IPR001878 (PROSITE_PROFILES); IPR001878 (PROSITE_PROFILES); IPR001878 (PROSITE_PROFILES); IPR001878 (PROSITE_PROFILES); IPR001878…	F:GO:0003676; F:GO:0008270	F:nucleic acid binding; F:zinc ion binding
TRUE	[INTERPRO, BLASTED, MAPPED, ANNOTATED]	C3L33_16696-RA	ECI1_ARATHEnoyl-CoA delta isomerase 1, peroxisomal OS=Arabidopsis thaliana GN=ECI1 PE=1 SV=1	240	1	1.28386e-95	81.08	2	F:GO:0003824; P:GO:0008152	F:catalytic activity; P:metabolic process			IPR001753 (PFAM); G3DSA:3.90.226.10 (GENE3D); PTHR11941 (PANTHER); PTHR11941:SF84 (PANTHER); NON_CYTOPLASMIC_DOMAIN (PHOBIUS); CYTOPLASMIC_DOMAIN (PHOBIUS); CYTOPLASMIC_DOMAIN (PHOBIUS); TRANSMEMBRANE (PHOBIUS); TRANSMEMBRANE (PHOBIUS); cd06558 (CDD); IPR029045 (SUPERFAMILY); TMhelix (TMHMM); TMhelix (TMHMM)	F:GO:0003824; P:GO:0008152	F:catalytic activity; P:metabolic process
TRUE	[INTERPRO, NO-BLAST]	C3L33_16689-RA	---NA---	277									PTHR34054:SF3 (PANTHER); PTHR34054 (PANTHER); TRANSMEMBRANE (PHOBIUS); CYTOPLASMIC_DOMAIN (PHOBIUS); NON_CYTOPLASMIC_DOMAIN (PHOBIUS); PS51257 (PROSITE_PROFILES); TMhelix (TMHMM)	no GO terms	no GO terms
TRUE	[INTERPRO, BLASTED, MAPPED, ANNOTATED]	C3L33_16706-RA	RL23A_DAUCA60S ribosomal protein L23a OS=Daucus carota GN=RPL23A PE=2 SV=1	170	1	2.3448e-82	90.32	3	F:GO:0003735; C:GO:0005840; P:GO:0006412	F:structural constituent of ribosome; C:ribosome; P:translation			IPR012677 (G3DSA:3.30.70.GENE3D); IPR005633 (PFAM); IPR019985 (TIGRFAM); IPR013025 (PFAM); PTHR11620:SF14 (PANTHER); PTHR11620 (PANTHER); IPR001014 (PROSITE_PATTERNS); IPR013025 (HAMAP); IPR012678 (SUPERFAMILY)	F:GO:0003735; C:GO:0005622; C:GO:0005840; P:GO:0006412	F:structural constituent of ribosome; C:intracellular; C:ribosome; P:translation
TRUE	[INTERPRO, NO-BLAST]	C3L33_16687-RA	---NA---	279									IPR037119 (G3DSA:3.20.180.GENE3D); IPR019595 (PFAM); PTHR37375 (PANTHER); SSF50475 (SUPERFAMILY)	no GO terms	no GO terms
TRUE	[INTERPRO, BLASTED, MAPPED, ANNOTATED]	C3L33_16685-RA	ACT11_SOLTUActin-97 OS=Solanum tuberosum GN=AC97 PE=3 SV=1	335	1	0	88.33	3	F:GO:0005524; C:GO:0005737; C:GO:0005856	F:ATP binding; C:cytoplasm; C:cytoskeleton			IPR004000 (PRINTS); IPR004000 (SMART); G3DSA:3.30.420.40 (GENE3D); G3DSA:3.90.640.10 (GENE3D); IPR004000 (PFAM); PTHR11937:SF355 (PANTHER); IPR004000 (PANTHER); PTHR11937:SF355 (PANTHER); IPR004000 (PANTHER); IPR004001 (PROSITE_PATTERNS); IPR004001 (PROSITE_PATTERNS); IPR020902 (PROSITE_PATTERNS); cd00012 (CDD); SSF53067 (SUPERFAMILY); SSF53067 (SUPERFAMILY)	no GO terms	no GO terms
TRUE	[INTERPRO, BLASTED, MAPPED, ANNOTATED]	C3L33_16686-RA	TECR_ARATHVery-long-chain enoyl-CoA reductase OS=Arabidopsis thaliana GN=ECR PE=1 SV=1	181	1	6.97928e-103	84.53	4	C:GO:0005737; P:GO:0006629; C:GO:0016021; F:GO:0016627	C:cytoplasm; P:lipid metabolic process; C:integral component of membrane; F:oxidoreductase activity, acting on the CH-CH group of donors			IPR001104 (PFAM); PTHR10556:SF28 (PANTHER); PTHR10556 (PANTHER); NON_CYTOPLASMIC_DOMAIN (PHOBIUS); TRANSMEMBRANE (PHOBIUS); CYTOPLASMIC_DOMAIN (PHOBIUS); NON_CYTOPLASMIC_DOMAIN (PHOBIUS); TRANSMEMBRANE (PHOBIUS); TRANSMEMBRANE (PHOBIUS); TRANSMEMBRANE (PHOBIUS); CYTOPLASMIC_DOMAIN (PHOBIUS); NON_CYTOPLASMIC_DOMAIN (PHOBIUS); IPR001104 (PROSITE_PROFILES); TMhelix (TMHMM); TMhelix (TMHMM); TMhelix …	C:GO:0005737; P:GO:0006629; C:GO:0016021; F:GO:0016627	C:cytoplasm; P:lipid metabolic process; C:integral component of membrane; F:oxidoreductase activity, acting on the CH-CH group of donors
TRUE	[INTERPRO, BLASTED, MAPPED, ANNOTATED]	C3L33_16704-RA	WTR14_ARATHWAT1-related protein At2g39510 OS=Arabidopsis thaliana GN=At2g39510 PE=2 SV=1	125	1	2.05392e-46	74.59	2	C:GO:0016021; F:GO:0022857	C:integral component of membrane; F:transmembrane transporter activity			IPR030184 (PANTHER); PTHR31218:SF18 (PANTHER); TRANSMEMBRANE (PHOBIUS); NON_CYTOPLASMIC_DOMAIN (PHOBIUS); CYTOPLASMIC_DOMAIN (PHOBIUS); CYTOPLASMIC_DOMAIN (PHOBIUS); TRANSMEMBRANE (PHOBIUS); NON_CYTOPLASMIC_DOMAIN (PHOBIUS); TRANSMEMBRANE (PHOBIUS); SSF103481 (SUPERFAMILY); TMhelix (TMHMM); TMhelix (TMHMM)	C:GO:0016021; F:GO:0022857	C:integral component of membrane; F:transmembrane transporter activity
TRUE	[INTERPRO, BLASTED, MAPPED, ANNOTATED]	C3L33_16703-RA	WTR14_ARATHWAT1-related protein At2g39510 OS=Arabidopsis thaliana GN=At2g39510 PE=2 SV=1	147	1	2.37541e-48	82.35	2	C:GO:0016021; F:GO:0022857	C:integral component of membrane; F:transmembrane transporter activity			IPR000620 (PFAM); PTHR31218:SF18 (PANTHER); IPR030184 (PANTHER); TRANSMEMBRANE (PHOBIUS); NON_CYTOPLASMIC_DOMAIN (PHOBIUS); CYTOPLASMIC_DOMAIN (PHOBIUS); NON_CYTOPLASMIC_DOMAIN (PHOBIUS); TRANSMEMBRANE (PHOBIUS); CYTOPLASMIC_DOMAIN (PHOBIUS); TRANSMEMBRANE (PHOBIUS); SSF103481 (SUPERFAMILY); TMhelix (TMHMM); TMhelix (TMHMM); TMhelix (TMHMM)	C:GO:0016020; C:GO:0016021; F:GO:0022857	C:membrane; C:integral component of membrane; F:transmembrane transporter activity
TRUE	[INTERPRO, NO-BLAST]	C3L33_16705-RA	---NA---	120									no IPS match	no IPS match	no IPS match
TRUE	[INTERPRO, NO-BLAST]	C3L33_10509-RA	---NA---	485									IPR026736 (PANTHER); NON_CYTOPLASMIC_DOMAIN (PHOBIUS); NON_CYTOPLASMIC_DOMAIN (PHOBIUS); TRANSMEMBRANE (PHOBIUS); CYTOPLASMIC_DOMAIN (PHOBIUS); TRANSMEMBRANE (PHOBIUS); TMhelix (TMHMM)	no GO terms	no GO terms
TRUE	[INTERPRO, BLASTED, MAPPED, ANNOTATED]	C3L33_10508-RA	AGD5_ARATHProbable ADP-ribosylation factor GTPase-activating protein AGD5 OS=Arabidopsis thaliana GN=AGD5 PE=1 SV=1	224	1	3.804e-21	53.14	4	C:GO:0012505; C:GO:0043227; C:GO:0043229; C:GO:0044444	C:endomembrane system; C:membrane-bounded organelle; C:intracellular organelle; C:cytoplasmic part			mobidb-lite (MOBIDB_LITE); mobidb-lite (MOBIDB_LITE)	no GO terms	no GO terms
TRUE	[INTERPRO, BLASTED, MAPPED]	C3L33_10507-RA	HFA4B_ORYSJHeat stress transcription factor A-4b OS=Oryza sativa subsp. japonica GN=HSFA4B PE=2 SV=1	357	1	5.67955e-79	59.25	7	F:GO:0003677; F:GO:0003700; C:GO:0005634; C:GO:0005737; P:GO:0006351; P:GO:0006355; F:GO:0043565	F:DNA binding; F:DNA-binding transcription factor activity; C:nucleus; C:cytoplasm; P:transcription, DNA-templated; P:regulation of transcription, DNA-templated; F:sequence-specific DNA binding			Coil (COILS); mobidb-lite (MOBIDB_LITE); mobidb-lite (MOBIDB_LITE); IPR027725 (PANTHER); PTHR10015:SF154 (PANTHER)	no GO terms	no GO terms
TRUE	[INTERPRO, BLASTED, MAPPED, ANNOTATED]	C3L33_10506-RA	PT106_ARATHProbable sugar phosphate/phosphate translocator At1g06470 OS=Arabidopsis thaliana GN=At1g06470 PE=2 SV=1	443	1	3.21798e-122	64.95	1	C:GO:0016021	C:integral component of membrane			IPR000620 (PFAM); PTHR44827:SF1 (PANTHER); PTHR44827:SF1 (PANTHER); PTHR44827 (PANTHER); TRANSMEMBRANE (PHOBIUS); TRANSMEMBRANE (PHOBIUS); TRANSMEMBRANE (PHOBIUS); CYTOPLASMIC_DOMAIN (PHOBIUS); NON_CYTOPLASMIC_DOMAIN (PHOBIUS); TRANSMEMBRANE (PHOBIUS); TRANSMEMBRANE (PHOBIUS); NON_CYTOPLASMIC_DOMAIN (PHOBIUS); NON_CYTOPLASMIC_DOMAIN (PHOBIUS); CYTOPLASMIC_DOMAIN (PHOBIUS); NON_CYTOPLASMIC_DOMAIN …	C:GO:0016020; C:GO:0016021	C:membrane; C:integral component of membrane
TRUE	[INTERPRO, BLASTED, MAPPED]	C3L33_10513-RA	EP1L4_ARATHEP1-like glycoprotein 4 OS=Arabidopsis thaliana GN=At1g78860 PE=3 SV=1	569	1	2.64118e-34	45.39	4	C:GO:0005576; C:GO:0005618; C:GO:0009505; F:GO:0030246	C:extracellular region; C:cell wall; C:plant-type cell wall; F:carbohydrate binding			IPR001480 (SMART); IPR036426 (G3DSA:2.90.10.GENE3D); IPR003609 (PFAM); IPR001480 (PFAM); PTHR27002 (PANTHER); PTHR27002:SF178 (PANTHER); PTHR27002 (PANTHER); PTHR27002:SF178 (PANTHER); NON_CYTOPLASMIC_DOMAIN (PHOBIUS); CYTOPLASMIC_DOMAIN (PHOBIUS); TRANSMEMBRANE (PHOBIUS); IPR001480 (PROSITE_PROFILES); IPR003609 (PROSITE_PROFILES); cd00028 (CDD); IPR036426 (SUPERFAMILY); TMhelix (TMHMM)	no GO terms	no GO terms
TRUE	[INTERPRO, BLASTED, MAPPED, ANNOTATED]	C3L33_10514-RA	EP1L2_ARATHEP1-like glycoprotein 2 OS=Arabidopsis thaliana GN=At1g78830 PE=1 SV=1	425	1	6.09207e-37	41.89	1	C:GO:0044464	C:cell part			IPR001480 (SMART); IPR003609 (PFAM); IPR035446 (PIRSF); IPR036426 (G3DSA:2.90.10.GENE3D); IPR001480 (PFAM); PTHR32444 (PANTHER); IPR003609 (PROSITE_PROFILES); IPR001480 (PROSITE_PROFILES); cd00028 (CDD); IPR036426 (SUPERFAMILY)	no GO terms	no GO terms
TRUE	[INTERPRO, NO-BLAST, ANNOTATED]	C3L33_10511-RA	---NA---	297				2	P:GO:0006357; C:GO:0070449	P:regulation of transcription by RNA polymerase II; C:elongin complex			Coil (COILS); IPR010684 (PFAM); mobidb-lite (MOBIDB_LITE); PTHR15141 (PANTHER); PTHR15141:SF53 (PANTHER)	C:GO:0005634; P:GO:0006357; C:GO:0070449	C:nucleus; P:regulation of transcription by RNA polymerase II; C:elongin complex
TRUE	[INTERPRO, NO-BLAST]	C3L33_10510-RA	---NA---	214									IPR026736 (PANTHER)	no GO terms	no GO terms
TRUE	[INTERPRO, BLASTED, MAPPED, ANNOTATED]	C3L33_10515-RA	EP1L4_ARATHEP1-like glycoprotein 4 OS=Arabidopsis thaliana GN=At1g78860 PE=3 SV=1	553	1	2.99438e-35	44.59	1	P:GO:0048544	P:recognition of pollen			IPR001480 (SMART); IPR036426 (G3DSA:2.90.10.GENE3D); IPR001480 (PFAM); IPR003609 (PFAM); IPR000858 (PFAM); PTHR27002 (PANTHER); PTHR27002:SF178 (PANTHER); PTHR27002:SF178 (PANTHER); PTHR27002:SF178 (PANTHER); PTHR27002 (PANTHER); IPR001480 (PROSITE_PROFILES); cd00028 (CDD); IPR036426 (SUPERFAMILY)	P:GO:0048544	P:recognition of pollen
TRUE	[INTERPRO, BLASTED, MAPPED]	C3L33_10520-RA	VAS_ARATHLipid transfer-like protein VAS OS=Arabidopsis thaliana GN=VAS PE=2 SV=1	212	1	9.36041e-07	50.55	2	F:GO:0008289; C:GO:0031225	F:lipid binding; C:anchored component of membrane			IPR016140 (PFAM); G3DSA:1.10.110.10 (GENE3D); PTHR33044:SF37 (PANTHER); PTHR33044 (PANTHER); NON_CYTOPLASMIC_DOMAIN (PHOBIUS); SIGNAL_PEPTIDE_C_REGION (PHOBIUS); SIGNAL_PEPTIDE_H_REGION (PHOBIUS); SIGNAL_PEPTIDE_N_REGION (PHOBIUS); SIGNAL_PEPTIDE (PHOBIUS); cd00010 (CDD); SignalP-TM (SIGNALP_GRAM_POSITIVE); SignalP-TM (SIGNALP_EUK); IPR036312 (SUPERFAMILY); TMhelix (TMHMM)	no GO terms	no GO terms
TRUE	[INTERPRO, BLASTED, MAPPED, ANNOTATED]	C3L33_10518-RA	GPI8_YEASTGPI-anchor transamidase OS=Saccharomyces cerevisiae (strain ATCC 204508 / S288c) GN=GPI8 PE=1 SV=1	415	1	2.51042e-110	76.83	5	F:GO:0003923; P:GO:0006508; F:GO:0008233; P:GO:0016255; C:GO:0042765	F:GPI-anchor transamidase activity; P:proteolysis; F:peptidase activity; P:attachment of GPI anchor to protein; C:GPI-anchor transamidase complex			IPR001096 (PRINTS); G3DSA:3.40.50.1460 (GENE3D); IPR001096 (PIRSF); PIRSF500138 (PIRSF); IPR001096 (PFAM); IPR001096 (PANTHER); IPR028361 (PTHR12000:PANTHER); NON_CYTOPLASMIC_DOMAIN (PHOBIUS); TRANSMEMBRANE (PHOBIUS); CYTOPLASMIC_DOMAIN (PHOBIUS)	F:GO:0003923; P:GO:0006508; F:GO:0008233; P:GO:0016255; C:GO:0042765	F:GPI-anchor transamidase activity; P:proteolysis; F:peptidase activity; P:attachment of GPI anchor to protein; C:GPI-anchor transamidase complex
TRUE	[INTERPRO, BLASTED, MAPPED, ANNOTATED]	C3L33_10516-RA	ARC1A_ARATHActin-related protein 2/3 complex subunit 1A OS=Arabidopsis thaliana GN=ARPC1A PE=2 SV=1	168	1	2.02806e-54	72.39	3	F:GO:0005515; C:GO:0005885; P:GO:0034314	F:protein binding; C:Arp2/3 protein complex; P:Arp2/3 complex-mediated actin nucleation			IPR015943 (G3DSA:2.130.10.GENE3D); IPR017383 (PANTHER); PTHR10709:SF2 (PANTHER)	F:GO:0005515; C:GO:0005885; C:GO:0015629; P:GO:0030833; P:GO:0034314	F:protein binding; C:Arp2/3 protein complex; C:actin cytoskeleton; P:regulation of actin filament polymerization; P:Arp2/3 complex-mediated actin nucleation
TRUE	[INTERPRO, BLASTED, MAPPED, ANNOTATED]	C3L33_10519-RA	SD25_ARATHG-type lectin S-receptor-like serine/threonine-protein kinase SD2-5 OS=Arabidopsis thaliana GN=SD25 PE=1 SV=1	160	1	3.46357e-08	56.58	4	F:GO:0004672; C:GO:0005886; F:GO:0031625; P:GO:0046777	F:protein kinase activity; C:plasma membrane; F:ubiquitin protein ligase binding; P:protein autophosphorylation			G3DSA:1.10.510.10 (GENE3D); PTHR27002 (PANTHER); PTHR27002:SF178 (PANTHER)	no GO terms	no GO terms
TRUE	[INTERPRO, BLASTED, MAPPED, ANNOTATED]	C3L33_10517-RA	ARC1B_ARATHActin-related protein 2/3 complex subunit 1B OS=Arabidopsis thaliana GN=ARPC1B PE=2 SV=1	208	1	5.61632e-59	56.12	3	F:GO:0005515; C:GO:0005885; P:GO:0034314	F:protein binding; C:Arp2/3 protein complex; P:Arp2/3 complex-mediated actin nucleation			IPR015943 (G3DSA:2.130.10.GENE3D); PTHR10709:SF2 (PANTHER); IPR017383 (PANTHER); TRANSMEMBRANE (PHOBIUS); CYTOPLASMIC_DOMAIN (PHOBIUS); CYTOPLASMIC_DOMAIN (PHOBIUS); NON_CYTOPLASMIC_DOMAIN (PHOBIUS); TRANSMEMBRANE (PHOBIUS); SignalP-TM (SIGNALP_EUK); IPR036322 (SUPERFAMILY); TMhelix (TMHMM)	F:GO:0005515; C:GO:0005885; C:GO:0015629; P:GO:0030833; P:GO:0034314	F:protein binding; C:Arp2/3 protein complex; C:actin cytoskeleton; P:regulation of actin filament polymerization; P:Arp2/3 complex-mediated actin nucleation
TRUE	[INTERPRO, BLASTED, MAPPED]	C3L33_12659-RA	ACCH3_SOLLC1-aminocyclopropane-1-carboxylate oxidase homolog OS=Solanum lycopersicum GN=ACO3 PE=2 SV=1	465	1	5.37906e-42	61.99	6	P:GO:0009693; P:GO:0009835; F:GO:0016491; F:GO:0031418; F:GO:0046872; P:GO:0055114	P:ethylene biosynthetic process; P:fruit ripening; F:oxidoreductase activity; F:L-ascorbic acid binding; F:metal ion binding; P:oxidation-reduction process			IPR026992 (PFAM); IPR027443 (G3DSA:2.60.120.GENE3D); PTHR10209:SF122 (PANTHER); PTHR10209:SF122 (PANTHER); PTHR10209 (PANTHER); PTHR10209 (PANTHER); PTHR10209:SF122 (PANTHER); PTHR10209 (PANTHER); SSF51197 (SUPERFAMILY); SSF51197 (SUPERFAMILY)	no GO terms	no GO terms
TRUE	[INTERPRO, BLASTED, MAPPED, ANNOTATED]	C3L33_12658-RA	ACCH1_ARATH1-aminocyclopropane-1-carboxylate oxidase homolog 1 OS=Arabidopsis thaliana GN=At1g06620 PE=2 SV=1	444	1	1.57963e-52	51.74	2	F:GO:0016491; P:GO:0055114	F:oxidoreductase activity; P:oxidation-reduction process			IPR026992 (PFAM); IPR027443 (G3DSA:2.60.120.GENE3D); IPR005123 (PFAM); IPR027443 (G3DSA:2.60.120.GENE3D); IPR027443 (G3DSA:2.60.120.GENE3D); PTHR10209 (PANTHER); PTHR10209:SF122 (PANTHER); IPR005123 (PROSITE_PROFILES); SSF51197 (SUPERFAMILY); SSF51197 (SUPERFAMILY)	F:GO:0016491; P:GO:0055114	F:oxidoreductase activity; P:oxidation-reduction process
TRUE	[INTERPRO, BLASTED, MAPPED, ANNOTATED]	C3L33_15733-RA	VSR6_ARATHVacuolar-sorting receptor 6 OS=Arabidopsis thaliana GN=VSR6 PE=2 SV=3	565	1	0	80.53	1	F:GO:0005509	F:calcium ion binding			IPR001881 (SMART); G3DSA:3.50.30.30 (GENE3D); IPR003137 (PFAM); G3DSA:2.10.25.10 (GENE3D); PTHR22765 (PANTHER); PTHR22765:SF56 (PANTHER); IPR013032 (PROSITE_PATTERNS); IPR018097 (PROSITE_PATTERNS); SIGNAL_PEPTIDE_N_REGION (PHOBIUS); SIGNAL_PEPTIDE (PHOBIUS); NON_CYTOPLASMIC_DOMAIN (PHOBIUS); SIGNAL_PEPTIDE_C_REGION (PHOBIUS); SIGNAL_PEPTIDE_H_REGION (PHOBIUS); cd00054 (CDD); SignalP-TM (SIGNALP_G…	F:GO:0005509	F:calcium ion binding
TRUE	[INTERPRO, BLASTED, MAPPED, ANNOTATED]	C3L33_15729-RA	VSR6_ARATHVacuolar-sorting receptor 6 OS=Arabidopsis thaliana GN=VSR6 PE=2 SV=3	1429	1	0	82.4	1	F:GO:0003676	F:nucleic acid binding			IPR000504 (SMART); IPR003137 (PFAM); IPR012677 (G3DSA:3.30.70.GENE3D); IPR000504 (PFAM); G3DSA:3.50.30.30 (GENE3D); IPR012677 (G3DSA:3.30.70.GENE3D); IPR012677 (G3DSA:3.30.70.GENE3D); PTHR22765:SF56 (PANTHER); PTHR22765 (PANTHER); TRANSMEMBRANE (PHOBIUS); CYTOPLASMIC_DOMAIN (PHOBIUS); SIGNAL_PEPTIDE_N_REGION (PHOBIUS); NON_CYTOPLASMIC_DOMAIN (PHOBIUS); SIGNAL_PEPTIDE_H_REGION (PHOBIUS); SIGNAL_PE…	F:GO:0003676	F:nucleic acid binding
TRUE	[INTERPRO, BLASTED, MAPPED, ANNOTATED]	C3L33_15734-RA	VSR7_ARATHVacuolar-sorting receptor 7 OS=Arabidopsis thaliana GN=VSR7 PE=2 SV=2	196	1	2.14451e-22	79.71	4	C:GO:0000139; F:GO:0005509; P:GO:0015031; C:GO:0016021	C:Golgi membrane; F:calcium ion binding; P:protein transport; C:integral component of membrane			PTHR22765:SF56 (PANTHER); PTHR22765 (PANTHER); NON_CYTOPLASMIC_DOMAIN (PHOBIUS); TRANSMEMBRANE (PHOBIUS); CYTOPLASMIC_DOMAIN (PHOBIUS); TMhelix (TMHMM)	no GO terms	no GO terms
TRUE	[INTERPRO, BLASTED, MAPPED, ANNOTATED]	C3L33_15735-RA	CAAT5_ARATHCationic amino acid transporter 5 OS=Arabidopsis thaliana GN=CAT5 PE=1 SV=1	590	1	0	87.15	3	C:GO:0016020; F:GO:0022857; P:GO:0055085	C:membrane; F:transmembrane transporter activity; P:transmembrane transport			IPR029485 (PFAM); IPR002293 (PFAM); G3DSA:1.20.1740.10 (GENE3D); IPR002293 (PIRSF); PTHR43243:SF22 (PANTHER); PTHR43243 (PANTHER); CYTOPLASMIC_DOMAIN (PHOBIUS); TRANSMEMBRANE (PHOBIUS); CYTOPLASMIC_DOMAIN (PHOBIUS); TRANSMEMBRANE (PHOBIUS); TRANSMEMBRANE (PHOBIUS); CYTOPLASMIC_DOMAIN (PHOBIUS); TRANSMEMBRANE (PHOBIUS); CYTOPLASMIC_DOMAIN (PHOBIUS); TRANSMEMBRANE (PHOBIUS); CYTOPLASMIC_DOMAIN (PHO…	C:GO:0016020; F:GO:0022857; P:GO:0055085	C:membrane; F:transmembrane transporter activity; P:transmembrane transport
TRUE	[INTERPRO, BLASTED, MAPPED, ANNOTATED]	C3L33_15732-RA	CAAT5_ARATHCationic amino acid transporter 5 OS=Arabidopsis thaliana GN=CAT5 PE=1 SV=1	288	1	9.95577e-169	89.58	3	C:GO:0016020; F:GO:0022857; P:GO:0055085	C:membrane; F:transmembrane transporter activity; P:transmembrane transport			IPR002293 (PFAM); G3DSA:1.20.1740.10 (GENE3D); PTHR43243 (PANTHER); PTHR43243:SF22 (PANTHER); TRANSMEMBRANE (PHOBIUS); NON_CYTOPLASMIC_DOMAIN (PHOBIUS); TRANSMEMBRANE (PHOBIUS); TRANSMEMBRANE (PHOBIUS); CYTOPLASMIC_DOMAIN (PHOBIUS); CYTOPLASMIC_DOMAIN (PHOBIUS); CYTOPLASMIC_DOMAIN (PHOBIUS); TRANSMEMBRANE (PHOBIUS); TRANSMEMBRANE (PHOBIUS); CYTOPLASMIC_DOMAIN (PHOBIUS); NON_CYTOPLASMIC_DOMAIN (PH…	C:GO:0016020; F:GO:0022857; P:GO:0055085	C:membrane; F:transmembrane transporter activity; P:transmembrane transport
TRUE	[INTERPRO, NO-BLAST]	C3L33_15731-RA	---NA---	529									IPR019557 (PFAM); mobidb-lite (MOBIDB_LITE); mobidb-lite (MOBIDB_LITE); IPR006904 (PANTHER); PTHR16007:SF40 (PANTHER)	no GO terms	no GO terms
TRUE	[INTERPRO, BLASTED, MAPPED, ANNOTATED]	C3L33_15730-RA	CAAT5_ARATHCationic amino acid transporter 5 OS=Arabidopsis thaliana GN=CAT5 PE=1 SV=1	112	1	2.49885e-45	86.02	5	C:GO:0005886; P:GO:0006865; C:GO:0016021; F:GO:0022857; P:GO:0055085	C:plasma membrane; P:amino acid transport; C:integral component of membrane; F:transmembrane transporter activity; P:transmembrane transport			IPR029485 (PFAM); PTHR43243:SF22 (PANTHER); PTHR43243 (PANTHER); TRANSMEMBRANE (PHOBIUS); CYTOPLASMIC_DOMAIN (PHOBIUS); NON_CYTOPLASMIC_DOMAIN (PHOBIUS); NON_CYTOPLASMIC_DOMAIN (PHOBIUS); TRANSMEMBRANE (PHOBIUS); TRANSMEMBRANE (PHOBIUS); CYTOPLASMIC_DOMAIN (PHOBIUS); TMhelix (TMHMM); TMhelix (TMHMM)	no GO terms	no GO terms
TRUE	[INTERPRO, NO-BLAST]	C3L33_20212-RA	---NA---	424									IPR007658 (PFAM); IPR025315 (PFAM); mobidb-lite (MOBIDB_LITE); PTHR31325:SF0 (PANTHER); PTHR31325 (PANTHER); PTHR31325:SF0 (PANTHER); TRANSMEMBRANE (PHOBIUS); NON_CYTOPLASMIC_DOMAIN (PHOBIUS); NON_CYTOPLASMIC_DOMAIN (PHOBIUS); CYTOPLASMIC_DOMAIN (PHOBIUS); TRANSMEMBRANE (PHOBIUS); CYTOPLASMIC_DOMAIN (PHOBIUS); NON_CYTOPLASMIC_DOMAIN (PHOBIUS); TRANSMEMBRANE (PHOBIUS); TRANSMEMBRANE (PHOBIUS); CYT…	no GO terms	no GO terms
TRUE	[INTERPRO, NO-BLAST]	C3L33_20213-RA	---NA---	495									IPR025315 (PFAM); mobidb-lite (MOBIDB_LITE); PTHR31325 (PANTHER); PTHR31325:SF0 (PANTHER); PTHR31325 (PANTHER); PTHR31325:SF0 (PANTHER); SIGNAL_PEPTIDE_N_REGION (PHOBIUS); NON_CYTOPLASMIC_DOMAIN (PHOBIUS); CYTOPLASMIC_DOMAIN (PHOBIUS); TRANSMEMBRANE (PHOBIUS); SIGNAL_PEPTIDE_C_REGION (PHOBIUS); TRANSMEMBRANE (PHOBIUS); NON_CYTOPLASMIC_DOMAIN (PHOBIUS); TRANSMEMBRANE (PHOBIUS); SIGNAL_PEPTIDE_H_RE…	no GO terms	no GO terms
TRUE	[INTERPRO, BLASTED, MAPPED, ANNOTATED]	C3L33_20219-RA	GSTL3_ARATHGlutathione S-transferase L3 OS=Arabidopsis thaliana GN=GSTL3 PE=2 SV=1	192	1	1.33857e-90	82.16	1	F:GO:0005515	F:protein binding			IPR004045 (PFAM); G3DSA:3.40.30.10 (GENE3D); PF13410 (PFAM); G3DSA:1.20.1050.10 (GENE3D); PTHR44328:SF3 (PANTHER); PTHR44328 (PANTHER); IPR010987 (PROSITE_PROFILES); IPR004045 (PROSITE_PROFILES); cd03203 (CDD); IPR036282 (SUPERFAMILY); IPR036249 (SUPERFAMILY)	F:GO:0005515	F:protein binding
TRUE	[INTERPRO, BLASTED, MAPPED]	C3L33_20218-RA	GYP2_EMENIPutative GTPase-activating protein AN11010 OS=Emericella nidulans (strain FGSC A4 / ATCC 38163 / CBS 112.46 / NRRL 194 / M139) GN=AN11010 PE=4 SV=1	832	1	3.91977e-41	49.53	8	F:GO:0005096; C:GO:0005622; C:GO:0005737; P:GO:0006886; C:GO:0012505; F:GO:0017137; P:GO:0031338; P:GO:0090630	F:GTPase activator activity; C:intracellular; C:cytoplasm; P:intracellular protein transport; C:endomembrane system; F:Rab GTPase binding; P:regulation of vesicle fusion; P:activation of GTPase activity			Coil (COILS); IPR000195 (SMART); G3DSA:1.10.472.80 (GENE3D); IPR000195 (PFAM); G3DSA:1.10.8.270 (GENE3D); PTHR22957:SF357 (PANTHER); PTHR22957 (PANTHER); IPR000195 (PROSITE_PROFILES); IPR035969 (SUPERFAMILY); IPR035969 (SUPERFAMILY)	no GO terms	no GO terms
TRUE	[INTERPRO, NO-BLAST]	C3L33_20214-RA	---NA---	625									IPR007658 (PFAM); IPR025315 (PFAM); PTHR31325 (PANTHER); PTHR31325:SF0 (PANTHER); NON_CYTOPLASMIC_DOMAIN (PHOBIUS); CYTOPLASMIC_DOMAIN (PHOBIUS); NON_CYTOPLASMIC_DOMAIN (PHOBIUS); TRANSMEMBRANE (PHOBIUS); NON_CYTOPLASMIC_DOMAIN (PHOBIUS); CYTOPLASMIC_DOMAIN (PHOBIUS); NON_CYTOPLASMIC_DOMAIN (PHOBIUS); TRANSMEMBRANE (PHOBIUS); TRANSMEMBRANE (PHOBIUS); CYTOPLASMIC_DOMAIN (PHOBIUS); TRANSMEMBRANE (P…	no GO terms	no GO terms
TRUE	[INTERPRO, NO-BLAST]	C3L33_23209-RA	---NA---	215									IPR004332 (PFAM); mobidb-lite (MOBIDB_LITE); SIGNAL_PEPTIDE (PHOBIUS); NON_CYTOPLASMIC_DOMAIN (PHOBIUS); SIGNAL_PEPTIDE_N_REGION (PHOBIUS); SIGNAL_PEPTIDE_C_REGION (PHOBIUS); SIGNAL_PEPTIDE_H_REGION (PHOBIUS)	no GO terms	no GO terms
TRUE	[INTERPRO, NO-BLAST]	C3L33_23208-RA	---NA---	104									IPR025558 (PFAM); PTHR31286 (PANTHER)	no GO terms	no GO terms
TRUE	[INTERPRO, NO-BLAST, ANNOTATED]	C3L33_06097-RA	---NA---	361				1	F:GO:0008168	F:methyltransferase activity			IPR004159 (PFAM); PTHR44067 (PANTHER); PTHR44067:SF5 (PANTHER); SIGNAL_PEPTIDE_C_REGION (PHOBIUS); NON_CYTOPLASMIC_DOMAIN (PHOBIUS); SIGNAL_PEPTIDE_H_REGION (PHOBIUS); SIGNAL_PEPTIDE_N_REGION (PHOBIUS); SIGNAL_PEPTIDE (PHOBIUS); SignalP-noTM (SIGNALP_EUK); IPR029063 (SUPERFAMILY)	F:GO:0008168	F:methyltransferase activity
TRUE	[INTERPRO, BLASTED, MAPPED, ANNOTATED]	C3L33_06093-RA	PUP21_ARATHPurine permease 21 OS=Arabidopsis thaliana GN=PUP21 PE=2 SV=2	340	1	2.73117e-138	76.31	2	F:GO:0005215; C:GO:0016021	F:transporter activity; C:integral component of membrane			PF16913 (PFAM); IPR030182 (PANTHER); PTHR31376:SF17 (PANTHER); TRANSMEMBRANE (PHOBIUS); NON_CYTOPLASMIC_DOMAIN (PHOBIUS); TRANSMEMBRANE (PHOBIUS); SIGNAL_PEPTIDE (PHOBIUS); TRANSMEMBRANE (PHOBIUS); SIGNAL_PEPTIDE_C_REGION (PHOBIUS); TRANSMEMBRANE (PHOBIUS); CYTOPLASMIC_DOMAIN (PHOBIUS); SIGNAL_PEPTIDE_N_REGION (PHOBIUS); CYTOPLASMIC_DOMAIN (PHOBIUS); SIGNAL_PEPTIDE_H_REGION (PHOBIUS); CYTOPLASMIC…	F:GO:0005215; C:GO:0016021	F:transporter activity; C:integral component of membrane
TRUE	[INTERPRO, BLASTED, MAPPED, ANNOTATED]	C3L33_06096-RA	KCO6_ARATHTwo-pore potassium channel 3 OS=Arabidopsis thaliana GN=TPK3 PE=2 SV=1	378	1	1.30788e-151	72.77	3	F:GO:0005267; C:GO:0016020; P:GO:0071805	F:potassium channel activity; C:membrane; P:potassium ion transmembrane transport			IPR003280 (PRINTS); G3DSA:1.10.287.70 (GENE3D); G3DSA:1.10.287.70 (GENE3D); IPR013099 (PFAM); mobidb-lite (MOBIDB_LITE); PTHR11003:SF126 (PANTHER); PTHR11003 (PANTHER); TRANSMEMBRANE (PHOBIUS); TRANSMEMBRANE (PHOBIUS); TRANSMEMBRANE (PHOBIUS); CYTOPLASMIC_DOMAIN (PHOBIUS); NON_CYTOPLASMIC_DOMAIN (PHOBIUS); NON_CYTOPLASMIC_DOMAIN (PHOBIUS); TRANSMEMBRANE (PHOBIUS); NON_CYTOPLASMIC_DOMAIN (PHOBIUS)…	F:GO:0005267; C:GO:0016020; P:GO:0071805	F:potassium channel activity; C:membrane; P:potassium ion transmembrane transport
TRUE	[INTERPRO, BLASTED, MAPPED, ANNOTATED]	C3L33_06095-RA	NTM1_ARATHAlpha N-terminal protein methyltransferase 1 OS=Arabidopsis thaliana GN=At5g44450 PE=2 SV=1	315	1	8.58957e-134	73.27	2	P:GO:0006480; F:GO:0008168	P:N-terminal protein amino acid methylation; F:methyltransferase activity			G3DSA:3.40.50.150 (GENE3D); IPR008576 (PFAM); G3DSA:3.40.50.150 (GENE3D); PTHR12753:SF0 (PANTHER); IPR008576 (PANTHER); cd02440 (CDD); IPR029063 (SUPERFAMILY); IPR029063 (SUPERFAMILY)	P:GO:0006480; F:GO:0008168	P:N-terminal protein amino acid methylation; F:methyltransferase activity
TRUE	[INTERPRO, BLASTED, MAPPED, ANNOTATED]	C3L33_06094-RA	WRK28_ARATHProbable WRKY transcription factor 28 OS=Arabidopsis thaliana GN=WRKY28 PE=2 SV=1	223	1	1.45498e-25	51.79	3	F:GO:0003700; P:GO:0006355; F:GO:0043565	F:DNA-binding transcription factor activity; P:regulation of transcription, DNA-templated; F:sequence-specific DNA binding			IPR003657 (SMART); IPR003657 (PFAM); IPR036576 (G3DSA:2.20.25.GENE3D); mobidb-lite (MOBIDB_LITE); PTHR31221:SF56 (PANTHER); PTHR31221:SF56 (PANTHER); PTHR31221 (PANTHER); PTHR31221 (PANTHER); IPR003657 (PROSITE_PROFILES); IPR036576 (SUPERFAMILY)	F:GO:0003700; P:GO:0006355; F:GO:0043565	F:DNA-binding transcription factor activity; P:regulation of transcription, DNA-templated; F:sequence-specific DNA binding
TRUE	[INTERPRO, BLASTED, MAPPED, ANNOTATED]	C3L33_06092-RA	AGL62_ARATHAgamous-like MADS-box protein AGL62 OS=Arabidopsis thaliana GN=AGL62 PE=1 SV=1	205	1	1.62913e-30	58.55	2	F:GO:0003677; F:GO:0046983	F:DNA binding; F:protein dimerization activity			Coil (COILS); Coil (COILS); IPR002100 (PRINTS); IPR002100 (SMART); IPR036879 (G3DSA:3.40.1810.GENE3D); IPR002100 (PFAM); mobidb-lite (MOBIDB_LITE); PTHR11945:SF164 (PANTHER); PTHR11945 (PANTHER); IPR002100 (PROSITE_PROFILES); IPR036879 (SUPERFAMILY)	F:GO:0003677; F:GO:0046983	F:DNA binding; F:protein dimerization activity
TRUE	[INTERPRO, BLASTED, MAPPED, ANNOTATED]	C3L33_06103-RA	RIMM_CYAP8Ribosome maturation factor RimM OS=Cyanothece sp. (strain PCC 8801) GN=rimM PE=3 SV=1	662	1	3.24644e-39	63.49	3	C:GO:0005840; P:GO:0006364; F:GO:0043022	C:ribosome; P:rRNA processing; F:ribosome binding			IPR036976 (G3DSA:2.40.30.GENE3D); IPR029044 (G3DSA:3.90.550.GENE3D); IPR027275 (PFAM); G3DSA:2.30.30.240 (GENE3D); IPR002676 (PFAM); IPR011961 (TIGRFAM); PTHR11952:SF10 (PANTHER); PTHR11952 (PANTHER); IPR011961 (HAMAP); IPR011033 (SUPERFAMILY); IPR029044 (SUPERFAMILY); IPR009000 (SUPERFAMILY)	C:GO:0005840; P:GO:0006364; F:GO:0043022	C:ribosome; P:rRNA processing; F:ribosome binding
TRUE	[INTERPRO, NO-BLAST]	C3L33_06105-RA	---NA---	69									IPR008390 (PFAM); IPR008390 (PANTHER); PTHR33294:SF13 (PANTHER); CYTOPLASMIC_DOMAIN (PHOBIUS); TRANSMEMBRANE (PHOBIUS); NON_CYTOPLASMIC_DOMAIN (PHOBIUS); TRANSMEMBRANE (PHOBIUS); CYTOPLASMIC_DOMAIN (PHOBIUS); TMhelix (TMHMM); TMhelix (TMHMM)	no GO terms	no GO terms
TRUE	[INTERPRO, BLASTED, MAPPED, ANNOTATED]	C3L33_06101-RA	PRP39_XENLAPre-mRNA-processing factor 39 OS=Xenopus laevis GN=prpf39 PE=2 SV=1	1085	1	6.64343e-44	49.55	2	F:GO:0005515; P:GO:0006396	F:protein binding; P:RNA processing			Coil (COILS); IPR003107 (SMART); IPR011990 (G3DSA:1.25.40.GENE3D); IPR011990 (G3DSA:1.25.40.GENE3D); PTHR17204 (PANTHER); PTHR17204:SF18 (PANTHER); TRANSMEMBRANE (PHOBIUS); NON_CYTOPLASMIC_DOMAIN (PHOBIUS); CYTOPLASMIC_DOMAIN (PHOBIUS); IPR011990 (SUPERFAMILY); IPR011990 (SUPERFAMILY)	F:GO:0005515; P:GO:0006396	F:protein binding; P:RNA processing
TRUE	[INTERPRO, BLASTED, MAPPED, ANNOTATED]	C3L33_06106-RA	SH3P3_ARATHSH3 domain-containing protein 3 OS=Arabidopsis thaliana GN=SH3P3 PE=1 SV=1	363	1	0	81.69	1	F:GO:0005515	F:protein binding			Coil (COILS); Coil (COILS); Coil (COILS); Coil (COILS); IPR001452 (SMART); G3DSA:2.30.30.40 (GENE3D); IPR001452 (PFAM); IPR027267 (G3DSA:1.20.1270.GENE3D); PTHR44109:SF5 (PANTHER); PTHR44109 (PANTHER); IPR001452 (PROSITE_PROFILES); IPR036028 (SUPERFAMILY); IPR027267 (SUPERFAMILY)	F:GO:0005515	F:protein binding
TRUE	[INTERPRO, BLASTED, MAPPED, ANNOTATED]	C3L33_06099-RA	COPZ1_ARATHCoatomer subunit zeta-1 OS=Arabidopsis thaliana GN=At1g60970 PE=2 SV=1	114	1	8.79638e-28	57.03	1	C:GO:0005737	C:cytoplasm			IPR022775 (PFAM); G3DSA:3.30.450.60 (GENE3D); PTHR11043:SF8 (PANTHER); PTHR11043 (PANTHER); CYTOPLASMIC_DOMAIN (PHOBIUS); TRANSMEMBRANE (PHOBIUS); NON_CYTOPLASMIC_DOMAIN (PHOBIUS); IPR011012 (SUPERFAMILY)	no GO terms	no GO terms
TRUE	[INTERPRO, BLASTED, MAPPED, ANNOTATED]	C3L33_06100-RA	GIP1_ARATHGBF-interacting protein 1 OS=Arabidopsis thaliana GN=GIP1 PE=1 SV=1	896	1	3.69267e-06	46.96	1	F:GO:0005515	F:protein binding			IPR009719 (PFAM); mobidb-lite (MOBIDB_LITE); mobidb-lite (MOBIDB_LITE); mobidb-lite (MOBIDB_LITE); mobidb-lite (MOBIDB_LITE); mobidb-lite (MOBIDB_LITE); PTHR12758:SF20 (PANTHER); PTHR12758 (PANTHER); PTHR12758 (PANTHER); PTHR12758:SF20 (PANTHER); IPR009060 (SUPERFAMILY)	F:GO:0005515	F:protein binding
TRUE	[INTERPRO, BLASTED, MAPPED, ANNOTATED]	C3L33_06104-RA	RL321_ARATH60S ribosomal protein L32-1 OS=Arabidopsis thaliana GN=RPL32A PE=2 SV=2	178	1	3.05005e-66	96.08	3	F:GO:0003735; C:GO:0005840; P:GO:0006412	F:structural constituent of ribosome; C:ribosome; P:translation			IPR001515 (SMART); IPR001515 (PFAM); IPR001515 (PANTHER); IPR001515 (PRODOM); IPR001515 (CDD); IPR036351 (SUPERFAMILY)	F:GO:0003735; C:GO:0005622; C:GO:0005840; P:GO:0006412	F:structural constituent of ribosome; C:intracellular; C:ribosome; P:translation
TRUE	[INTERPRO, BLASTED, MAPPED, ANNOTATED]	C3L33_06108-RA	RU1C_VITVIU1 small nuclear ribonucleoprotein C OS=Vitis vinifera GN=VIT_07s0104g01170 PE=3 SV=1	226	1	2.06667e-58	67.76	3	P:GO:0000387; C:GO:0005685; F:GO:0008270	P:spliceosomal snRNP assembly; C:U1 snRNP; F:zinc ion binding			G3DSA:3.30.160.60 (GENE3D); IPR013085 (PFAM); mobidb-lite (MOBIDB_LITE); IPR017340 (PANTHER); IPR017340 (HAMAP); IPR036236 (SUPERFAMILY)	P:GO:0000387; P:GO:0000398; C:GO:0005685; F:GO:0008270	P:spliceosomal snRNP assembly; P:mRNA splicing, via spliceosome; C:U1 snRNP; F:zinc ion binding
TRUE	[INTERPRO, BLASTED, MAPPED, ANNOTATED]	C3L33_06112-RA	SRG1_ARATHProtein SRG1 OS=Arabidopsis thaliana GN=SRG1 PE=2 SV=1	753	1	4.71585e-142	74.93	2	F:GO:0016491; P:GO:0055114	F:oxidoreductase activity; P:oxidation-reduction process			IPR005123 (PFAM); IPR026992 (PFAM); IPR027443 (G3DSA:2.60.120.GENE3D); PTHR10209 (PANTHER); PTHR10209:SF168 (PANTHER); PTHR10209:SF168 (PANTHER); PTHR10209 (PANTHER); PTHR10209:SF168 (PANTHER); IPR005123 (PROSITE_PROFILES); IPR005123 (PROSITE_PROFILES); SSF51197 (SUPERFAMILY); SSF51197 (SUPERFAMILY)	F:GO:0016491; P:GO:0055114	F:oxidoreductase activity; P:oxidation-reduction process
TRUE	[INTERPRO, BLASTED, MAPPED, ANNOTATED]	C3L33_06110-RA	SRG1_ARATHProtein SRG1 OS=Arabidopsis thaliana GN=SRG1 PE=2 SV=1	362	1	5.93572e-149	75.14	2	F:GO:0016491; P:GO:0055114	F:oxidoreductase activity; P:oxidation-reduction process			IPR027443 (G3DSA:2.60.120.GENE3D); IPR026992 (PFAM); IPR005123 (PFAM); PTHR10209:SF168 (PANTHER); PTHR10209 (PANTHER); IPR005123 (PROSITE_PROFILES); SSF51197 (SUPERFAMILY)	F:GO:0016491; P:GO:0055114	F:oxidoreductase activity; P:oxidation-reduction process
TRUE	[INTERPRO, BLASTED, MAPPED, ANNOTATED]	C3L33_06109-RA	SRG1_ARATHProtein SRG1 OS=Arabidopsis thaliana GN=SRG1 PE=2 SV=1	330	1	4.69584e-130	70.11	2	F:GO:0016491; P:GO:0055114	F:oxidoreductase activity; P:oxidation-reduction process			IPR026992 (PFAM); IPR027443 (G3DSA:2.60.120.GENE3D); IPR005123 (PFAM); PTHR10209:SF168 (PANTHER); PTHR10209 (PANTHER); IPR005123 (PROSITE_PROFILES); SSF51197 (SUPERFAMILY)	F:GO:0016491; P:GO:0055114	F:oxidoreductase activity; P:oxidation-reduction process
TRUE	[INTERPRO, BLASTED, MAPPED, ANNOTATED]	C3L33_06111-RA	SRG1_ARATHProtein SRG1 OS=Arabidopsis thaliana GN=SRG1 PE=2 SV=1	319	1	2.5002e-119	66.48	2	F:GO:0016491; P:GO:0055114	F:oxidoreductase activity; P:oxidation-reduction process			IPR005123 (PFAM); IPR026992 (PFAM); IPR027443 (G3DSA:2.60.120.GENE3D); PTHR10209 (PANTHER); PTHR10209:SF168 (PANTHER); PTHR10209:SF168 (PANTHER); PTHR10209 (PANTHER); IPR005123 (PROSITE_PROFILES); SSF51197 (SUPERFAMILY)	F:GO:0016491; P:GO:0055114	F:oxidoreductase activity; P:oxidation-reduction process
TRUE	[INTERPRO, BLASTED, MAPPED, ANNOTATED]	C3L33_06114-RA	SRG1_ARATHProtein SRG1 OS=Arabidopsis thaliana GN=SRG1 PE=2 SV=1	313	1	6.4615e-106	68.24	2	F:GO:0016491; P:GO:0055114	F:oxidoreductase activity; P:oxidation-reduction process			IPR026992 (PFAM); IPR005123 (PFAM); IPR027443 (G3DSA:2.60.120.GENE3D); PTHR10209:SF130 (PANTHER); PTHR10209 (PANTHER); PTHR10209:SF130 (PANTHER); PTHR10209 (PANTHER); IPR005123 (PROSITE_PROFILES); SSF51197 (SUPERFAMILY)	F:GO:0016491; P:GO:0055114	F:oxidoreductase activity; P:oxidation-reduction process
TRUE	[INTERPRO, BLASTED, MAPPED, ANNOTATED]	C3L33_06113-RA	DIOX1_PAPSOThebaine 6-O-demethylase OS=Papaver somniferum GN=T6ODM PE=1 SV=1	329	1	9.97761e-83	66.3	2	F:GO:0016491; P:GO:0055114	F:oxidoreductase activity; P:oxidation-reduction process			IPR005123 (PFAM); IPR027443 (G3DSA:2.60.120.GENE3D); IPR026992 (PFAM); PTHR10209:SF168 (PANTHER); PTHR10209 (PANTHER); SIGNAL_PEPTIDE_H_REGION (PHOBIUS); SIGNAL_PEPTIDE_C_REGION (PHOBIUS); SIGNAL_PEPTIDE (PHOBIUS); NON_CYTOPLASMIC_DOMAIN (PHOBIUS); SIGNAL_PEPTIDE_N_REGION (PHOBIUS); SSF51197 (SUPERFAMILY); SSF51197 (SUPERFAMILY)	F:GO:0016491; P:GO:0055114	F:oxidoreductase activity; P:oxidation-reduction process
TRUE	[INTERPRO, BLASTED, MAPPED, ANNOTATED]	C3L33_18550-RA	AGL61_ARATHAgamous-like MADS-box protein AGL61 OS=Arabidopsis thaliana GN=AGL61 PE=1 SV=1	192	1	1.81535e-35	66.03	3	F:GO:0000977; P:GO:0045944; F:GO:0046983	F:RNA polymerase II regulatory region sequence-specific DNA binding; P:positive regulation of transcription by RNA polymerase II; F:protein dimerization activity			Coil (COILS); Coil (COILS); IPR002100 (PRINTS); IPR002100 (SMART); IPR002100 (PFAM); IPR036879 (G3DSA:3.40.1810.GENE3D); PTHR11945 (PANTHER); PTHR11945:SF185 (PANTHER); IPR002100 (PROSITE_PROFILES); IPR033896 (CDD); IPR036879 (SUPERFAMILY)	F:GO:0000977; F:GO:0003677; P:GO:0045944; F:GO:0046983	F:RNA polymerase II regulatory region sequence-specific DNA binding; F:DNA binding; P:positive regulation of transcription by RNA polymerase II; F:protein dimerization activity
TRUE	[INTERPRO, NO-BLAST]	C3L33_18549-RA	---NA---	304									PTHR32011 (PANTHER); PTHR32011:SF3 (PANTHER)	no GO terms	no GO terms
TRUE	[INTERPRO, BLASTED, MAPPED, ANNOTATED]	C3L33_18548-RA	AGL61_ARATHAgamous-like MADS-box protein AGL61 OS=Arabidopsis thaliana GN=AGL61 PE=1 SV=1	201	1	4.66291e-29	64.74	2	F:GO:0003677; F:GO:0046983	F:DNA binding; F:protein dimerization activity			Coil (COILS); IPR002100 (PRINTS); IPR002100 (SMART); IPR002100 (PFAM); IPR036879 (G3DSA:3.40.1810.GENE3D); PTHR11945:SF164 (PANTHER); PTHR11945 (PANTHER); IPR002100 (PROSITE_PROFILES); IPR036879 (SUPERFAMILY)	F:GO:0003677; F:GO:0046983	F:DNA binding; F:protein dimerization activity
TRUE	[INTERPRO, BLASTED, MAPPED, ANNOTATED]	C3L33_18551-RA	SF3B2_HUMANSplicing factor 3B subunit 2 OS=Homo sapiens GN=SF3B2 PE=1 SV=2	485	1	2.59223e-58	70.59	1	C:GO:0005634	C:nucleus			Coil (COILS); IPR006568 (SMART); IPR007180 (PFAM); IPR006568 (PFAM); mobidb-lite (MOBIDB_LITE); PTHR12785 (PANTHER); PTHR12785:SF9 (PANTHER)	C:GO:0005634	C:nucleus
TRUE	[INTERPRO, BLASTED, MAPPED, ANNOTATED]	C3L33_18554-RA	SOX_ARATHProbable sarcosine oxidase OS=Arabidopsis thaliana GN=At2g24580 PE=2 SV=1	415	1	0	77.53	2	F:GO:0016491; P:GO:0055114	F:oxidoreductase activity; P:oxidation-reduction process			IPR006076 (PFAM); IPR036188 (G3DSA:3.50.50.GENE3D); G3DSA:3.30.9.10 (GENE3D); PTHR10961 (PANTHER); PTHR10961:SF7 (PANTHER); IPR036188 (SUPERFAMILY); SSF54373 (SUPERFAMILY)	F:GO:0016491; P:GO:0055114	F:oxidoreductase activity; P:oxidation-reduction process
TRUE	[INTERPRO, BLASTED, MAPPED, ANNOTATED]	C3L33_18552-RA	HSL2_ARATHLRR receptor-like serine/threonine-protein kinase HSL2 OS=Arabidopsis thaliana GN=HSL2 PE=2 SV=1	825	1	0	69.1	4	F:GO:0004672; F:GO:0005515; F:GO:0005524; P:GO:0006468	F:protein kinase activity; F:protein binding; F:ATP binding; P:protein phosphorylation			IPR000719 (SMART); IPR003591 (SMART); IPR001611 (PFAM); IPR001611 (PFAM); IPR032675 (G3DSA:3.80.10.GENE3D); IPR032675 (G3DSA:3.80.10.GENE3D); G3DSA:1.10.510.10 (GENE3D); IPR000719 (PFAM); G3DSA:3.30.200.20 (GENE3D); IPR013210 (PFAM); PTHR27000:SF310 (PANTHER); PTHR27000 (PANTHER); IPR017441 (PROSITE_PATTERNS); IPR008271 (PROSITE_PATTERNS); CYTOPLASMIC_DOMAIN (PHOBIUS); NON_CYTOPLASMIC_DOMAIN (PHO…	F:GO:0004672; F:GO:0005515; F:GO:0005524; P:GO:0006468	F:protein kinase activity; F:protein binding; F:ATP binding; P:protein phosphorylation
TRUE	[INTERPRO, BLASTED, MAPPED, ANNOTATED]	C3L33_18555-RA	BAME1_ARATHLeucine-rich repeat receptor-like serine/threonine-protein kinase BAM1 OS=Arabidopsis thaliana GN=BAM1 PE=1 SV=1	934	1	0	84.1	1	F:GO:0005515	F:protein binding			IPR003591 (SMART); IPR032675 (G3DSA:3.80.10.GENE3D); IPR001611 (PFAM); IPR013210 (PFAM); G3DSA:3.30.200.20 (GENE3D); IPR032675 (G3DSA:3.80.10.GENE3D); IPR032675 (G3DSA:3.80.10.GENE3D); IPR032675 (G3DSA:3.80.10.GENE3D); G3DSA:1.10.510.10 (GENE3D); PTHR27000:SF49 (PANTHER); PTHR27000 (PANTHER); CYTOPLASMIC_DOMAIN (PHOBIUS); NON_CYTOPLASMIC_DOMAIN (PHOBIUS); SIGNAL_PEPTIDE_H_REGION (PHOBIUS); SIGNAL…	F:GO:0005515	F:protein binding
TRUE	[INTERPRO, BLASTED, MAPPED, ANNOTATED]	C3L33_18561-RA	SWET1_ARATHBidirectional sugar transporter SWEET1 OS=Arabidopsis thaliana GN=SWEET1 PE=1 SV=1	184	1	1.68915e-63	69.43	2	C:GO:0016021; F:GO:0051119	C:integral component of membrane; F:sugar transmembrane transporter activity			G3DSA:1.20.1280.290 (GENE3D); IPR004316 (PFAM); mobidb-lite (MOBIDB_LITE); PTHR10791 (PANTHER); IPR018180 (PTHR10791:PANTHER); TRANSMEMBRANE (PHOBIUS); TRANSMEMBRANE (PHOBIUS); CYTOPLASMIC_DOMAIN (PHOBIUS); TRANSMEMBRANE (PHOBIUS); NON_CYTOPLASMIC_DOMAIN (PHOBIUS); NON_CYTOPLASMIC_DOMAIN (PHOBIUS); NON_CYTOPLASMIC_DOMAIN (PHOBIUS); CYTOPLASMIC_DOMAIN (PHOBIUS); TRANSMEMBRANE (PHOBIUS); TRANSMEMBR…	C:GO:0016021; F:GO:0051119	C:integral component of membrane; F:sugar transmembrane transporter activity
TRUE	[INTERPRO, BLASTED, MAPPED, ANNOTATED]	C3L33_18557-RA	BH025_ARATHTranscription factor bHLH25 OS=Arabidopsis thaliana GN=BHLH25 PE=2 SV=2	293	1	2.47581e-46	58.51	1	F:GO:0046983	F:protein dimerization activity			Coil (COILS); IPR011598 (SMART); IPR011598 (PFAM); IPR036638 (G3DSA:4.10.280.GENE3D); mobidb-lite (MOBIDB_LITE); PTHR23042:SF100 (PANTHER); PTHR23042 (PANTHER); IPR011598 (PROSITE_PROFILES); IPR011598 (CDD); IPR036638 (SUPERFAMILY)	F:GO:0046983	F:protein dimerization activity
TRUE	[INTERPRO, BLASTED, MAPPED, ANNOTATED]	C3L33_18562-RA	PP220_ARATHPentatricopeptide repeat-containing protein At3g09040, mitochondrial OS=Arabidopsis thaliana GN=PCMP-E88 PE=2 SV=1	961	1	0	74.31	2	F:GO:0005515; F:GO:0008270	F:protein binding; F:zinc ion binding			IPR002885 (TIGRFAM); IPR011990 (G3DSA:1.25.40.GENE3D); IPR011990 (G3DSA:1.25.40.GENE3D); IPR011990 (G3DSA:1.25.40.GENE3D); IPR011990 (G3DSA:1.25.40.GENE3D); IPR002885 (PFAM); IPR032867 (PFAM); IPR002885 (PFAM); PTHR24015:SF677 (PANTHER); PTHR24015 (PANTHER); PTHR24015:SF677 (PANTHER); PTHR24015 (PANTHER); PTHR24015 (PANTHER); PTHR24015:SF677 (PANTHER); PTHR24015 (PANTHER); IPR002885 (PROSITE_PROF…	F:GO:0005515; F:GO:0008270	F:protein binding; F:zinc ion binding
TRUE	[INTERPRO, BLASTED, MAPPED, ANNOTATED]	C3L33_18558-RA	WDR5A_ARATHCOMPASS-like H3K4 histone methylase component WDR5A OS=Arabidopsis thaliana GN=WDR5A PE=1 SV=1	333	1	1.59254e-164	81.54	1	F:GO:0005515	F:protein binding			IPR020472 (PRINTS); IPR001680 (SMART); PIRSF002394 (PIRSF); IPR015943 (G3DSA:2.130.10.GENE3D); IPR001680 (PFAM); PTHR22847 (PANTHER); PTHR22847:SF602 (PANTHER); IPR019775 (PROSITE_PATTERNS); IPR019775 (PROSITE_PATTERNS); IPR019775 (PROSITE_PATTERNS); IPR019775 (PROSITE_PATTERNS); NON_CYTOPLASMIC_DOMAIN (PHOBIUS); TRANSMEMBRANE (PHOBIUS); CYTOPLASMIC_DOMAIN (PHOBIUS); IPR001680 (PROSITE_PROFILES);…	F:GO:0005515	F:protein binding
TRUE	[INTERPRO, BLASTED, MAPPED, ANNOTATED]	C3L33_18560-RA	SSY4_ARATHProbable starch synthase 4, chloroplastic/amyloplastic OS=Arabidopsis thaliana GN=SS4 PE=1 SV=1	268	1	7.91492e-24	54.61	3	P:GO:0005982; C:GO:0009536; F:GO:0046527	P:starch metabolic process; C:plastid; F:glucosyltransferase activity			Coil (COILS); IPR013534 (PFAM); G3DSA:3.40.50.2000 (GENE3D); PTHR12526 (PANTHER); PTHR12526:SF382 (PANTHER); SignalP-TM (SIGNALP_GRAM_POSITIVE); SSF53756 (SUPERFAMILY)	no GO terms	no GO terms
TRUE	[INTERPRO, NO-BLAST]	C3L33_16268-RA	---NA---	417									IPR006852 (PFAM); PTHR12956 (PANTHER); PTHR12956:SF13 (PANTHER); SIGNAL_PEPTIDE (PHOBIUS); NON_CYTOPLASMIC_DOMAIN (PHOBIUS); SIGNAL_PEPTIDE_N_REGION (PHOBIUS); SIGNAL_PEPTIDE_H_REGION (PHOBIUS); SIGNAL_PEPTIDE_C_REGION (PHOBIUS); SignalP-noTM (SIGNALP_EUK)	no GO terms	no GO terms
TRUE	[INTERPRO, NO-BLAST]	C3L33_09868-RA	---NA---	762									IPR019557 (PFAM); IPR006904 (PANTHER); IPR006904 (PANTHER); PTHR16007:SF57 (PANTHER); PTHR16007:SF57 (PANTHER)	no GO terms	no GO terms
TRUE	[INTERPRO, NO-BLAST]	C3L33_09870-RA	---NA---	892									Coil (COILS); IPR019557 (PFAM); PTHR16007:SF57 (PANTHER); IPR006904 (PANTHER); PTHR16007:SF57 (PANTHER); IPR006904 (PANTHER); CYTOPLASMIC_DOMAIN (PHOBIUS); NON_CYTOPLASMIC_DOMAIN (PHOBIUS); TRANSMEMBRANE (PHOBIUS); TRANSMEMBRANE (PHOBIUS); NON_CYTOPLASMIC_DOMAIN (PHOBIUS)	no GO terms	no GO terms
TRUE	[INTERPRO, NO-BLAST]	C3L33_09869-RA	---NA---	412									IPR019557 (PFAM); PTHR16007:SF57 (PANTHER); IPR006904 (PANTHER)	no GO terms	no GO terms
TRUE	[INTERPRO, BLASTED, MAPPED, ANNOTATED]	C3L33_12353-RA	DME_ARATHTranscriptional activator DEMETER OS=Arabidopsis thaliana GN=DME PE=1 SV=2	2010	1	0	79.05	3	F:GO:0003824; P:GO:0006284; F:GO:0051539	F:catalytic activity; P:base-excision repair; F:4 iron, 4 sulfur cluster binding			Coil (COILS); IPR003651 (SMART); IPR003265 (SMART); IPR023170 (G3DSA:1.10.1670.GENE3D); G3DSA:1.10.340.30 (GENE3D); IPR028924 (PFAM); IPR028925 (PFAM); PTHR10359 (PANTHER); PTHR10359:SF22 (PANTHER); IPR003265 (CDD); IPR011257 (SUPERFAMILY)	F:GO:0003824; P:GO:0006281; P:GO:0006284; F:GO:0051539	F:catalytic activity; P:DNA repair; P:base-excision repair; F:4 iron, 4 sulfur cluster binding
TRUE	[INTERPRO, BLASTED, MAPPED, ANNOTATED]	C3L33_12354-RA	U2AFA_ORYSJSplicing factor U2af small subunit A OS=Oryza sativa subsp. japonica GN=U2AF35A PE=2 SV=1	148	1	1.87626e-78	83.78	4	P:GO:0000398; F:GO:0003723; F:GO:0046872; C:GO:0089701	P:mRNA splicing, via spliceosome; F:RNA binding; F:metal ion binding; C:U2AF			IPR009145 (PRINTS); IPR000571 (SMART); IPR012677 (G3DSA:3.30.70.GENE3D); IPR000571 (PFAM); IPR000504 (PFAM); IPR009145 (PANTHER); PTHR12620:SF17 (PANTHER); IPR000504 (PROSITE_PROFILES); IPR000571 (PROSITE_PROFILES); IPR035979 (SUPERFAMILY)	P:GO:0000398; F:GO:0003676; F:GO:0003723; F:GO:0046872; C:GO:0089701	P:mRNA splicing, via spliceosome; F:nucleic acid binding; F:RNA binding; F:metal ion binding; C:U2AF
TRUE	[INTERPRO, BLASTED, MAPPED, ANNOTATED]	C3L33_12357-RA	DSK1_SCHPOProtein kinase dsk1 OS=Schizosaccharomyces pombe (strain 972 / ATCC 24843) GN=dsk1 PE=3 SV=2	660	1	2.84149e-91	57.89	3	F:GO:0004672; F:GO:0005524; P:GO:0006468	F:protein kinase activity; F:ATP binding; P:protein phosphorylation			Coil (COILS); IPR000719 (SMART); G3DSA:3.30.200.20 (GENE3D); G3DSA:1.10.510.10 (GENE3D); IPR000719 (PFAM); mobidb-lite (MOBIDB_LITE); mobidb-lite (MOBIDB_LITE); mobidb-lite (MOBIDB_LITE); PTHR24055 (PANTHER); PTHR24055:SF228 (PANTHER); IPR008271 (PROSITE_PATTERNS); IPR017441 (PROSITE_PATTERNS); IPR000719 (PROSITE_PROFILES); cd14136 (CDD); IPR011009 (SUPERFAMILY)	F:GO:0004672; F:GO:0005524; P:GO:0006468	F:protein kinase activity; F:ATP binding; P:protein phosphorylation
TRUE	[INTERPRO, BLASTED, MAPPED, ANNOTATED]	C3L33_12359-RA	PP363_ARATHPentatricopeptide repeat-containing protein At5g03800 OS=Arabidopsis thaliana GN=EMB175 PE=2 SV=1	900	1	0	68.36	2	F:GO:0005515; F:GO:0008270	F:protein binding; F:zinc ion binding			IPR011990 (G3DSA:1.25.40.GENE3D); IPR011990 (G3DSA:1.25.40.GENE3D); IPR002885 (PFAM); IPR002885 (TIGRFAM); IPR032867 (PFAM); IPR002885 (PFAM); IPR011990 (G3DSA:1.25.40.GENE3D); mobidb-lite (MOBIDB_LITE); PTHR24015:SF448 (PANTHER); PTHR24015:SF448 (PANTHER); PTHR24015 (PANTHER); PTHR24015 (PANTHER); IPR002885 (PROSITE_PROFILES); IPR002885 (PROSITE_PROFILES); IPR002885 (PROSITE_PROFILES); IPR002885…	F:GO:0005515; F:GO:0008270	F:protein binding; F:zinc ion binding
TRUE	[INTERPRO, NO-BLAST]	C3L33_12356-RA	---NA---	342									Coil (COILS); G3DSA:1.10.10.60 (GENE3D); PF13837 (PFAM); PTHR21654 (PANTHER); PTHR21654 (PANTHER); PTHR21654:SF29 (PANTHER); PTHR21654:SF29 (PANTHER)	no GO terms	no GO terms
TRUE	[INTERPRO, BLASTED, MAPPED, ANNOTATED]	C3L33_12358-RA	CLSY2_ARATHSNF2 domain-containing protein CLASSY 2 OS=Arabidopsis thaliana GN=CLSY2 PE=1 SV=1	280	1	5.65219e-65	76.06	1	F:GO:0005524	F:ATP binding			IPR000330 (PFAM); IPR038718 (G3DSA:3.40.50.GENE3D); PTHR10799:SF792 (PANTHER); PTHR10799 (PANTHER); IPR014001 (PROSITE_PROFILES); cd00046 (CDD); IPR027417 (SUPERFAMILY)	F:GO:0005524	F:ATP binding
TRUE	[INTERPRO, BLASTED, MAPPED, ANNOTATED]	C3L33_19462-RA	NAC22_ORYSJNAC domain-containing protein 22 OS=Oryza sativa subsp. japonica GN=NAC022 PE=2 SV=1	300	1	2.9539e-96	63.02	2	F:GO:0003677; P:GO:0006355	F:DNA binding; P:regulation of transcription, DNA-templated			Coil (COILS); IPR003441 (PFAM); IPR036093 (G3DSA:3.30.310.GENE3D); mobidb-lite (MOBIDB_LITE); PTHR31989:SF2 (PANTHER); PTHR31989 (PANTHER); IPR003441 (PROSITE_PROFILES); IPR036093 (SUPERFAMILY)	F:GO:0003677; P:GO:0006355	F:DNA binding; P:regulation of transcription, DNA-templated
TRUE	[INTERPRO, BLASTED, MAPPED, ANNOTATED]	C3L33_19470-RA	4OMT2_PAPSO3'-hydroxy-N-methyl-(S)-coclaurine 4'-O-methyltransferase 2 OS=Papaver somniferum GN=4'OMT2 PE=1 SV=1	345	1	1.25627e-92	60.98	2	F:GO:0008171; F:GO:0046983	F:O-methyltransferase activity; F:protein dimerization activity			IPR016461 (PIRSF); IPR036388 (G3DSA:1.10.10.GENE3D); G3DSA:3.40.50.150 (GENE3D); IPR001077 (PFAM); IPR012967 (PFAM); PTHR11746:SF98 (PANTHER); PTHR11746 (PANTHER); IPR016461 (PROSITE_PROFILES); cd02440 (CDD); IPR029063 (SUPERFAMILY); IPR036390 (SUPERFAMILY)	F:GO:0008168; F:GO:0008171; F:GO:0046983	F:methyltransferase activity; F:O-methyltransferase activity; F:protein dimerization activity
TRUE	[INTERPRO, BLASTED, MAPPED, ANNOTATED]	C3L33_19466-RA	SAU66_ARATHAuxin-responsive protein SAUR66 OS=Arabidopsis thaliana GN=SAUR66 PE=2 SV=1	310	1	1.12441e-38	69.18	1	P:GO:0009733	P:response to auxin			IPR003676 (PFAM); PTHR31175 (PANTHER); PTHR31175:SF29 (PANTHER)	P:GO:0009733	P:response to auxin
TRUE	[INTERPRO, BLASTED, MAPPED, ANNOTATED]	C3L33_19469-RA	ROGF1_ARATHRop guanine nucleotide exchange factor 1 OS=Arabidopsis thaliana GN=ROPGEF1 PE=1 SV=2	562	1	0	71.65	1	F:GO:0005089	F:Rho guanyl-nucleotide exchange factor activity			G3DSA:1.20.58.2010 (GENE3D); G3DSA:1.20.58.2010 (GENE3D); IPR005512 (PFAM); mobidb-lite (MOBIDB_LITE); IPR038937 (PANTHER); PTHR33101:SF6 (PANTHER); IPR005512 (PROSITE_PROFILES)	F:GO:0005089	F:Rho guanyl-nucleotide exchange factor activity
TRUE	[INTERPRO, BLASTED, MAPPED, ANNOTATED]	C3L33_19467-RA	LHTL8_ARATHLysine histidine transporter-like 8 OS=Arabidopsis thaliana GN=AATL1 PE=1 SV=1	365	1	4.13502e-43	56.19	1	C:GO:0005886	C:plasma membrane			IPR013057 (PFAM); PTHR22950:SF362 (PANTHER); PTHR22950:SF362 (PANTHER); PTHR22950 (PANTHER); NON_CYTOPLASMIC_DOMAIN (PHOBIUS); TRANSMEMBRANE (PHOBIUS); CYTOPLASMIC_DOMAIN (PHOBIUS); CYTOPLASMIC_DOMAIN (PHOBIUS); TRANSMEMBRANE (PHOBIUS); TRANSMEMBRANE (PHOBIUS); CYTOPLASMIC_DOMAIN (PHOBIUS); NON_CYTOPLASMIC_DOMAIN (PHOBIUS); NON_CYTOPLASMIC_DOMAIN (PHOBIUS); TRANSMEMBRANE (PHOBIUS); TRANSMEMBRANE …	no GO terms	no GO terms
TRUE	[INTERPRO, BLASTED, MAPPED, ANNOTATED]	C3L33_19471-RA	4OMT2_PAPSO3'-hydroxy-N-methyl-(S)-coclaurine 4'-O-methyltransferase 2 OS=Papaver somniferum GN=4'OMT2 PE=1 SV=1	264	1	6.51678e-72	69.95	1	F:GO:0008171	F:O-methyltransferase activity			IPR001077 (PFAM); G3DSA:3.40.50.150 (GENE3D); PTHR11746:SF98 (PANTHER); PTHR11746 (PANTHER); IPR016461 (PROSITE_PROFILES); cd02440 (CDD); IPR029063 (SUPERFAMILY)	F:GO:0008168; F:GO:0008171	F:methyltransferase activity; F:O-methyltransferase activity
TRUE	[INTERPRO, BLASTED, MAPPED, ANNOTATED]	C3L33_19464-RA	EXLA1_ARATHExpansin-like A1 OS=Arabidopsis thaliana GN=EXLA1 PE=2 SV=1	262	1	3.7554e-96	71.02	2	C:GO:0005576; P:GO:0019953	C:extracellular region; P:sexual reproduction			IPR007118 (PRINTS); IPR005795 (PRINTS); IPR036749 (G3DSA:2.60.40.GENE3D); IPR036908 (G3DSA:2.40.40.GENE3D); IPR007117 (PFAM); PTHR31692:SF4 (PANTHER); PTHR31692 (PANTHER); PTHR31692 (PANTHER); PTHR31692:SF4 (PANTHER); SIGNAL_PEPTIDE_N_REGION (PHOBIUS); SIGNAL_PEPTIDE_C_REGION (PHOBIUS); NON_CYTOPLASMIC_DOMAIN (PHOBIUS); SIGNAL_PEPTIDE_H_REGION (PHOBIUS); SIGNAL_PEPTIDE (PHOBIUS); IPR007117 (PROSI…	C:GO:0005576; P:GO:0019953	C:extracellular region; P:sexual reproduction
TRUE	[INTERPRO, BLASTED, MAPPED, ANNOTATED]	C3L33_19463-RA	LOG5_ARATHCytokinin riboside 5'-monophosphate phosphoribohydrolase LOG5 OS=Arabidopsis thaliana GN=LOG5 PE=1 SV=1	202	1	8.5224e-88	74.62	2	C:GO:0005634; C:GO:0005829	C:nucleus; C:cytosol			G3DSA:3.40.50.450 (GENE3D); IPR005269 (TIGRFAM); G3DSA:3.40.50.450 (GENE3D); IPR031100 (PFAM); PTHR31223 (PANTHER); PTHR31223:SF26 (PANTHER); SSF102405 (SUPERFAMILY)	no GO terms	no GO terms
TRUE	[INTERPRO, BLASTED, MAPPED, ANNOTATED]	C3L33_19468-RA	PEK11_ARATHPutative proline-rich receptor-like protein kinase PERK11 OS=Arabidopsis thaliana GN=PERK11 PE=2 SV=2	339	1	3.01935e-62	57.73	3	F:GO:0004672; F:GO:0005524; P:GO:0006468	F:protein kinase activity; F:ATP binding; P:protein phosphorylation			IPR000719 (SMART); G3DSA:3.30.200.20 (GENE3D); PIRSF000654 (PIRSF); G3DSA:1.10.510.10 (GENE3D); IPR000719 (PFAM); PTHR27001:SF155 (PANTHER); PTHR27001 (PANTHER); IPR017441 (PROSITE_PATTERNS); IPR008271 (PROSITE_PATTERNS); IPR000719 (PROSITE_PROFILES); IPR011009 (SUPERFAMILY)	F:GO:0004672; F:GO:0005524; P:GO:0006468	F:protein kinase activity; F:ATP binding; P:protein phosphorylation
TRUE	[INTERPRO, BLASTED, MAPPED, ANNOTATED]	C3L33_19797-RA	GLYC7_ARATHSerine hydroxymethyltransferase 7 OS=Arabidopsis thaliana GN=SHM7 PE=2 SV=1	360	1	1.71746e-168	79.15	1	F:GO:0003824	F:catalytic activity			IPR015421 (G3DSA:3.40.640.GENE3D); PF00464 (PFAM); mobidb-lite (MOBIDB_LITE); mobidb-lite (MOBIDB_LITE); PTHR11680:SF7 (PANTHER); PTHR11680 (PANTHER); IPR015424 (SUPERFAMILY)	F:GO:0003824	F:catalytic activity
TRUE	[INTERPRO, BLASTED, MAPPED, ANNOTATED]	C3L33_19801-RA	Y1105_ARATHProbable receptor-like protein kinase At1g11050 OS=Arabidopsis thaliana GN=At1g11050 PE=2 SV=1	155	1	2.15176e-32	82.89	3	F:GO:0004672; F:GO:0005524; P:GO:0006468	F:protein kinase activity; F:ATP binding; P:protein phosphorylation			IPR000719 (PFAM); G3DSA:1.10.510.10 (GENE3D); PTHR27006:SF29 (PANTHER); PTHR27006:SF29 (PANTHER); PTHR27006 (PANTHER); PTHR27006 (PANTHER); TRANSMEMBRANE (PHOBIUS); CYTOPLASMIC_DOMAIN (PHOBIUS); NON_CYTOPLASMIC_DOMAIN (PHOBIUS); IPR000719 (PROSITE_PROFILES); IPR011009 (SUPERFAMILY); TMhelix (TMHMM)	F:GO:0004672; F:GO:0005524; P:GO:0006468	F:protein kinase activity; F:ATP binding; P:protein phosphorylation
TRUE	[INTERPRO, BLASTED, MAPPED, ANNOTATED]	C3L33_19798-RA	GLYC6_ARATHSerine hydroxymethyltransferase 6 OS=Arabidopsis thaliana GN=SHM6 PE=2 SV=1	234	1	1.47265e-71	87.14	3	F:GO:0003824; F:GO:0005515; F:GO:0030170	F:catalytic activity; F:protein binding; F:pyridoxal phosphate binding			PF00464 (PFAM); IPR015422 (G3DSA:3.90.1150.GENE3D); IPR015421 (G3DSA:3.40.640.GENE3D); PTHR11680 (PANTHER); PTHR11680:SF7 (PANTHER); IPR019798 (PROSITE_PATTERNS); IPR019775 (PROSITE_PATTERNS); IPR001680 (PROSITE_PROFILES); IPR015424 (SUPERFAMILY)	F:GO:0003824; F:GO:0005515; F:GO:0030170	F:catalytic activity; F:protein binding; F:pyridoxal phosphate binding
TRUE	[INTERPRO, BLASTED, MAPPED, ANNOTATED]	C3L33_19802-RA	IMB4_SCHPOProbable importin subunit beta-4 OS=Schizosaccharomyces pombe (strain 972 / ATCC 24843) GN=kap123 PE=3 SV=1	1105	1	3.39816e-88	47.61	2	P:GO:0006886; F:GO:0008536	P:intracellular protein transport; F:Ran GTPase binding			IPR001494 (SMART); IPR001494 (PFAM); IPR000357 (PFAM); PTHR10527:SF6 (PANTHER); PTHR10527 (PANTHER); PTHR10527:SF6 (PANTHER); PTHR10527 (PANTHER); NON_CYTOPLASMIC_DOMAIN (PHOBIUS); TRANSMEMBRANE (PHOBIUS); CYTOPLASMIC_DOMAIN (PHOBIUS); IPR021133 (PROSITE_PROFILES); IPR021133 (PROSITE_PROFILES); IPR001494 (PROSITE_PROFILES); IPR016024 (SUPERFAMILY); IPR016024 (SUPERFAMILY)	F:GO:0005488; F:GO:0005515; P:GO:0006886; F:GO:0008536	F:binding; F:protein binding; P:intracellular protein transport; F:Ran GTPase binding
TRUE	[INTERPRO, BLASTED, MAPPED, ANNOTATED]	C3L33_19800-RA	UGGG_ARATHUDP-glucose:glycoprotein glucosyltransferase OS=Arabidopsis thaliana GN=UGGT PE=1 SV=1	1777	1	0	67.91	2	F:GO:0003980; P:GO:0006486	F:UDP-glucose:glycoprotein glucosyltransferase activity; P:protein glycosylation			IPR009448 (PFAM); IPR029044 (G3DSA:3.90.550.GENE3D); mobidb-lite (MOBIDB_LITE); mobidb-lite (MOBIDB_LITE); IPR009448 (PANTHER); IPR009448 (PANTHER); PTHR11226:SF0 (PANTHER); IPR009448 (PANTHER); PTHR11226:SF0 (PANTHER); PTHR11226:SF0 (PANTHER); SIGNAL_PEPTIDE_N_REGION (PHOBIUS); SIGNAL_PEPTIDE_C_REGION (PHOBIUS); SIGNAL_PEPTIDE (PHOBIUS); NON_CYTOPLASMIC_DOMAIN (PHOBIUS); SIGNAL_PEPTIDE_H_REGION …	F:GO:0003980; P:GO:0006486	F:UDP-glucose:glycoprotein glucosyltransferase activity; P:protein glycosylation
TRUE	[INTERPRO, BLASTED, MAPPED, ANNOTATED]	C3L33_19799-RA	GLYC7_ARATHSerine hydroxymethyltransferase 7 OS=Arabidopsis thaliana GN=SHM7 PE=2 SV=1	116	1	2.27788e-51	81.25	1	F:GO:0003824	F:catalytic activity			PF00464 (PFAM); IPR015422 (G3DSA:3.90.1150.GENE3D); PTHR11680:SF7 (PANTHER); PTHR11680 (PANTHER); IPR015424 (SUPERFAMILY)	F:GO:0003824	F:catalytic activity
TRUE	[INTERPRO, BLASTED, MAPPED, ANNOTATED]	C3L33_02956-RA	Y3720_ARATHUPF0481 protein At3g47200 OS=Arabidopsis thaliana GN=At3g47200 PE=2 SV=1	555	1	3.95279e-30	54.11	1	C:GO:0016020	C:membrane			IPR004158 (PFAM); PTHR31549 (PANTHER); PTHR31549:SF3 (PANTHER); CYTOPLASMIC_DOMAIN (PHOBIUS); NON_CYTOPLASMIC_DOMAIN (PHOBIUS); TRANSMEMBRANE (PHOBIUS); TMhelix (TMHMM)	no GO terms	no GO terms
TRUE	[INTERPRO, BLASTED, MAPPED, ANNOTATED]	C3L33_02963-RA	AZG1_ARATHAdenine/guanine permease AZG1 OS=Arabidopsis thaliana GN=AZG1 PE=2 SV=1	458	1	1.43165e-171	74.56	4	F:GO:0005345; P:GO:0006863; C:GO:0016020; P:GO:0055085	F:purine nucleobase transmembrane transporter activity; P:purine nucleobase transport; C:membrane; P:transmembrane transport			IPR006043 (PFAM); PTHR43337 (PANTHER); IPR029950 (PTHR43337:PANTHER); PTHR43337 (PANTHER); IPR029950 (PTHR43337:PANTHER); IPR029950 (PTHR43337:PANTHER); PTHR43337 (PANTHER); TRANSMEMBRANE (PHOBIUS); CYTOPLASMIC_DOMAIN (PHOBIUS); NON_CYTOPLASMIC_DOMAIN (PHOBIUS); CYTOPLASMIC_DOMAIN (PHOBIUS); TRANSMEMBRANE (PHOBIUS); TRANSMEMBRANE (PHOBIUS); TRANSMEMBRANE (PHOBIUS); TRANSMEMBRANE (PHOBIUS); TRANSM…	F:GO:0005345; P:GO:0006863; C:GO:0016020; F:GO:0022857; P:GO:0055085	F:purine nucleobase transmembrane transporter activity; P:purine nucleobase transport; C:membrane; F:transmembrane transporter activity; P:transmembrane transport
TRUE	[INTERPRO, BLASTED, MAPPED]	C3L33_02962-RA	Y2837_ARATHWEB family protein At2g38370 OS=Arabidopsis thaliana GN=At2g38370 PE=2 SV=1	533	1	1.72743e-60	52.87	4	F:GO:0003674; C:GO:0005829; P:GO:0009903; P:GO:0009904	F:molecular_function; C:cytosol; P:chloroplast avoidance movement; P:chloroplast accumulation movement			Coil (COILS); IPR008545 (PFAM); PTHR32054 (PANTHER); PTHR32054:SF4 (PANTHER); SIGNAL_PEPTIDE_H_REGION (PHOBIUS); SIGNAL_PEPTIDE_N_REGION (PHOBIUS); NON_CYTOPLASMIC_DOMAIN (PHOBIUS); SIGNAL_PEPTIDE (PHOBIUS); SIGNAL_PEPTIDE_C_REGION (PHOBIUS); SignalP-noTM (SIGNALP_EUK)	no GO terms	no GO terms
TRUE	[INTERPRO, BLASTED, MAPPED, ANNOTATED]	C3L33_02959-RA	PTR30_ARATHProtein NRT1/ PTR FAMILY 5.1 OS=Arabidopsis thaliana GN=NPF5.1 PE=2 SV=2	219	1	4.90124e-89	79.68	3	C:GO:0016020; F:GO:0022857; P:GO:0055085	C:membrane; F:transmembrane transporter activity; P:transmembrane transport			G3DSA:1.20.1250.20 (GENE3D); IPR000109 (PFAM); PTHR11654:SF132 (PANTHER); IPR000109 (PANTHER); PTHR11654:SF132 (PANTHER); NON_CYTOPLASMIC_DOMAIN (PHOBIUS); CYTOPLASMIC_DOMAIN (PHOBIUS); CYTOPLASMIC_DOMAIN (PHOBIUS); CYTOPLASMIC_DOMAIN (PHOBIUS); NON_CYTOPLASMIC_DOMAIN (PHOBIUS); TRANSMEMBRANE (PHOBIUS); TRANSMEMBRANE (PHOBIUS); TRANSMEMBRANE (PHOBIUS); TRANSMEMBRANE (PHOBIUS); IPR036259 (SUPERFAM…	C:GO:0016020; F:GO:0022857; P:GO:0055085	C:membrane; F:transmembrane transporter activity; P:transmembrane transport
TRUE	[INTERPRO, NO-BLAST]	C3L33_02958-RA	---NA---	124									mobidb-lite (MOBIDB_LITE)	no GO terms	no GO terms
TRUE	[INTERPRO, NO-BLAST]	C3L33_02961-RA	---NA---	258									IPR007789 (PFAM); PTHR33257 (PANTHER); PTHR33257:SF17 (PANTHER); TRANSMEMBRANE (PHOBIUS); CYTOPLASMIC_DOMAIN (PHOBIUS); NON_CYTOPLASMIC_DOMAIN (PHOBIUS)	no GO terms	no GO terms
TRUE	[INTERPRO, BLASTED, MAPPED, ANNOTATED]	C3L33_02957-RA	Y3623_ARATHBTB/POZ domain-containing protein At3g56230 OS=Arabidopsis thaliana GN=At3g56230 PE=2 SV=1	402	1	2.06316e-91	72.83	1	F:GO:0005515	F:protein binding			IPR000210 (SMART); IPR000210 (PFAM); G3DSA:3.30.710.10 (GENE3D); G3DSA:3.30.710.10 (GENE3D); mobidb-lite (MOBIDB_LITE); PTHR24413:SF164 (PANTHER); PTHR24413:SF164 (PANTHER); PTHR24413 (PANTHER); PTHR24413 (PANTHER); PTHR24413:SF164 (PANTHER); IPR000210 (PROSITE_PROFILES); cd14821 (CDD); IPR011333 (SUPERFAMILY)	F:GO:0005515	F:protein binding
TRUE	[INTERPRO, BLASTED, MAPPED]	C3L33_02955-RA	DJC18_MACFADnaJ homolog subfamily C member 18 OS=Macaca fascicularis GN=DNAJC18 PE=2 SV=1	100	1	3.68049e-06	63.64	2	C:GO:0016020; C:GO:0016021	C:membrane; C:integral component of membrane			IPR001623 (SMART); IPR001623 (PFAM); IPR036869 (G3DSA:1.10.287.GENE3D); PTHR45496 (PANTHER); IPR018253 (PROSITE_PATTERNS); IPR001623 (PROSITE_PROFILES); IPR001623 (CDD); IPR036869 (SUPERFAMILY)	no GO terms	no GO terms
TRUE	[INTERPRO, BLASTED, MAPPED, ANNOTATED]	C3L33_13745-RA	KCS6_ARATH3-ketoacyl-CoA synthase 6 OS=Arabidopsis thaliana GN=CUT1 PE=1 SV=1	369	1	2.44205e-166	80.59	3	P:GO:0006633; C:GO:0016020; F:GO:0016747	P:fatty acid biosynthetic process; C:membrane; F:transferase activity, transferring acyl groups other than amino-acyl groups			IPR013601 (PFAM); IPR016039 (G3DSA:3.40.47.GENE3D); IPR016039 (G3DSA:3.40.47.GENE3D); IPR012392 (PANTHER); PTHR31561:SF5 (PANTHER); PTHR31561:SF5 (PANTHER); TRANSMEMBRANE (PHOBIUS); CYTOPLASMIC_DOMAIN (PHOBIUS); NON_CYTOPLASMIC_DOMAIN (PHOBIUS); NON_CYTOPLASMIC_DOMAIN (PHOBIUS); TRANSMEMBRANE (PHOBIUS); cd00831 (CDD); IPR016039 (SUPERFAMILY); IPR016039 (SUPERFAMILY); TMhelix (TMHMM); TMhelix (TMH…	F:GO:0003824; P:GO:0006633; P:GO:0008152; C:GO:0016020; F:GO:0016747	F:catalytic activity; P:fatty acid biosynthetic process; P:metabolic process; C:membrane; F:transferase activity, transferring acyl groups other than amino-acyl groups
TRUE	[INTERPRO, BLASTED, MAPPED, ANNOTATED]	C3L33_13747-RA	COL16_ARATHZinc finger protein CONSTANS-LIKE 16 OS=Arabidopsis thaliana GN=COL16 PE=1 SV=2	383	1	2.10172e-87	57.95	3	F:GO:0005515; C:GO:0005622; F:GO:0008270	F:protein binding; C:intracellular; F:zinc ion binding			IPR000315 (SMART); IPR010402 (PFAM); PTHR31874:SF21 (PANTHER); PTHR31874 (PANTHER); IPR000315 (PROSITE_PROFILES); IPR010402 (PROSITE_PROFILES); IPR000315 (CDD)	F:GO:0005515; C:GO:0005622; F:GO:0008270	F:protein binding; C:intracellular; F:zinc ion binding
TRUE	[INTERPRO, BLASTED, MAPPED, ANNOTATED]	C3L33_13744-RA	TKPR2_ARATHTetraketide alpha-pyrone reductase 2 OS=Arabidopsis thaliana GN=TKPR2 PE=1 SV=1	222	1	1.07992e-112	71.05	2	F:GO:0003824; F:GO:0050662	F:catalytic activity; F:coenzyme binding			IPR001509 (PFAM); G3DSA:3.40.50.720 (GENE3D); G3DSA:3.40.50.720 (GENE3D); PTHR10366 (PANTHER); PTHR10366 (PANTHER); PTHR10366:SF503 (PANTHER); PTHR10366:SF503 (PANTHER); IPR036291 (SUPERFAMILY)	F:GO:0003824; F:GO:0050662	F:catalytic activity; F:coenzyme binding
TRUE	[INTERPRO, BLASTED, MAPPED]	C3L33_13748-RA	LBD41_ARATHLOB domain-containing protein 41 OS=Arabidopsis thaliana GN=LBD41 PE=2 SV=1	211	1	2.0839e-20	51.74	1	P:GO:0006355	P:regulation of transcription, DNA-templated			PTHR31304 (PANTHER); PTHR31304:SF9 (PANTHER)	no GO terms	no GO terms
TRUE	[INTERPRO, NO-BLAST]	C3L33_13750-RA	---NA---	175									mobidb-lite (MOBIDB_LITE); PTHR33384 (PANTHER); PTHR33384:SF14 (PANTHER)	no GO terms	no GO terms
TRUE	[INTERPRO, BLASTED, MAPPED, ANNOTATED]	C3L33_13752-RA	USPAL_ARATHUniversal stress protein A-like protein OS=Arabidopsis thaliana GN=At3g01520 PE=1 SV=2	197	1	4.25397e-14	44.57	1	P:GO:0006950	P:response to stress			IPR006015 (PRINTS); IPR014729 (G3DSA:3.40.50.GENE3D); IPR006016 (PFAM); PTHR31964:SF6 (PANTHER); PTHR31964 (PANTHER); PTHR31964:SF6 (PANTHER); cd00293 (CDD); SSF52402 (SUPERFAMILY)	P:GO:0006950	P:response to stress
TRUE	[INTERPRO, NO-BLAST]	C3L33_13751-RA	---NA---	551									Coil (COILS); Coil (COILS); PTHR37174 (PANTHER)	no GO terms	no GO terms
TRUE	[INTERPRO, NO-BLAST]	C3L33_13753-RA	---NA---	256									PTHR31722 (PANTHER); PTHR31722:SF9 (PANTHER)	no GO terms	no GO terms
TRUE	[INTERPRO, BLASTED, MAPPED, ANNOTATED]	C3L33_13758-RA	NDT2_ARATHNicotinamide adenine dinucleotide transporter 2, mitochondrial OS=Arabidopsis thaliana GN=NDT2 PE=1 SV=1	332	1	1.31119e-96	66.07	4	C:GO:0031966; P:GO:0043132; F:GO:0051724; P:GO:0055085	C:mitochondrial membrane; P:NAD transport; F:NAD transmembrane transporter activity; P:transmembrane transport			IPR018108 (PFAM); IPR023395 (G3DSA:1.50.40.GENE3D); IPR023395 (G3DSA:1.50.40.GENE3D); PTHR24089:SF393 (PANTHER); PTHR24089 (PANTHER); IPR018108 (PROSITE_PROFILES); IPR018108 (PROSITE_PROFILES); IPR018108 (PROSITE_PROFILES); IPR023395 (SUPERFAMILY)	no GO terms	no GO terms
TRUE	[INTERPRO, NO-BLAST]	C3L33_13754-RA	---NA---	232									IPR012438 (PFAM); mobidb-lite (MOBIDB_LITE); mobidb-lite (MOBIDB_LITE); PTHR33130 (PANTHER); PTHR33130:SF13 (PANTHER)	no GO terms	no GO terms
TRUE	[INTERPRO, BLASTED, MAPPED, ANNOTATED]	C3L33_13755-RA	DNJ15_ARATHChaperone protein dnaJ 15 OS=Arabidopsis thaliana GN=ATJ15 PE=1 SV=1	415	1	0	89.45	6	C:GO:0000139; C:GO:0005789; C:GO:0005856; F:GO:0008092; P:GO:0009638; P:GO:0009958	C:Golgi membrane; C:endoplasmic reticulum membrane; C:cytoskeleton; F:cytoskeletal protein binding; P:phototropism; P:positive gravitropism			Coil (COILS); IPR001623 (PRINTS); IPR001623 (SMART); IPR001623 (PFAM); IPR036869 (G3DSA:1.10.287.GENE3D); PTHR44272 (PANTHER); IPR018253 (PROSITE_PATTERNS); IPR001623 (PROSITE_PROFILES); IPR001623 (CDD); IPR036869 (SUPERFAMILY)	no GO terms	no GO terms
TRUE	[INTERPRO, BLASTED, MAPPED, ANNOTATED]	C3L33_13756-RA	BTS_ARATHZinc finger protein BRUTUS OS=Arabidopsis thaliana GN=BTS PE=1 SV=1	1075	1	0	71.92	1	F:GO:0008270	F:zinc ion binding			IPR012312 (PFAM); IPR008913 (PFAM); G3DSA:1.20.120.520 (GENE3D); PTHR21319:SF19 (PANTHER); PTHR21319 (PANTHER); PTHR21319:SF19 (PANTHER); PTHR21319 (PANTHER); IPR008913 (PROSITE_PROFILES); cd12108 (CDD); cd12108 (CDD); cd12108 (CDD); IPR037274 (SUPERFAMILY)	F:GO:0008270	F:zinc ion binding
TRUE	[INTERPRO, BLASTED, MAPPED, ANNOTATED]	C3L33_13759-RA	LRL12_ARATHLEAF RUST 10 DISEASE-RESISTANCE LOCUS RECEPTOR-LIKE PROTEIN KINASE-like 1.2 OS=Arabidopsis thaliana GN=LRK10L-1.2 PE=2 SV=3	539	1	2.03652e-96	57.7	3	F:GO:0004672; F:GO:0005524; P:GO:0006468	F:protein kinase activity; F:ATP binding; P:protein phosphorylation			Coil (COILS); IPR001245 (PFAM); IPR032872 (PFAM); G3DSA:3.30.200.20 (GENE3D); G3DSA:1.10.510.10 (GENE3D); PTHR27005 (PANTHER); PTHR27005:SF31 (PANTHER); PTHR27005:SF31 (PANTHER); PTHR27005 (PANTHER); IPR017441 (PROSITE_PATTERNS); NON_CYTOPLASMIC_DOMAIN (PHOBIUS); TRANSMEMBRANE (PHOBIUS); CYTOPLASMIC_DOMAIN (PHOBIUS); CYTOPLASMIC_DOMAIN (PHOBIUS); TRANSMEMBRANE (PHOBIUS); IPR000719 (PROSITE_PROFIL…	F:GO:0004672; F:GO:0005524; P:GO:0006468	F:protein kinase activity; F:ATP binding; P:protein phosphorylation
TRUE	[INTERPRO, BLASTED, MAPPED, ANNOTATED]	C3L33_13757-RA	MOR1_ORYSJProtein MOR1 OS=Oryza sativa subsp. japonica GN=MOR1 PE=2 SV=1	187	1	7.01366e-13	48.89	2	C:GO:0005856; C:GO:0044446	C:cytoskeleton; C:intracellular organelle part			no IPS match	no IPS match	no IPS match
TRUE	[INTERPRO, BLASTED, MAPPED, ANNOTATED]	C3L33_13767-RA	GLR28_ARATHGlutamate receptor 2.8 OS=Arabidopsis thaliana GN=GLR2.8 PE=2 SV=2	557	1	4.70382e-99	55.33	2	F:GO:0004970; C:GO:0016020	F:ionotropic glutamate receptor activity; C:membrane			IPR001320 (SMART); G3DSA:3.40.50.2300 (GENE3D); G3DSA:3.40.190.10 (GENE3D); G3DSA:1.10.287.70 (GENE3D); IPR001320 (PFAM); G3DSA:3.40.190.10 (GENE3D); IPR001638 (PFAM); PTHR43891:SF3 (PANTHER); PTHR43891 (PANTHER); NON_CYTOPLASMIC_DOMAIN (PHOBIUS); CYTOPLASMIC_DOMAIN (PHOBIUS); TRANSMEMBRANE (PHOBIUS); TRANSMEMBRANE (PHOBIUS); CYTOPLASMIC_DOMAIN (PHOBIUS); TRANSMEMBRANE (PHOBIUS); NON_CYTOPLASMIC_…	F:GO:0004970; C:GO:0016020	F:ionotropic glutamate receptor activity; C:membrane
TRUE	[INTERPRO, BLASTED, MAPPED, ANNOTATED]	C3L33_13764-RA	LPP3_ARATHPutative lipid phosphate phosphatase 3, chloroplastic OS=Arabidopsis thaliana GN=LPP3 PE=2 SV=1	271	1	4.84726e-124	68.14	5	C:GO:0005886; P:GO:0006796; C:GO:0009536; C:GO:0016021; F:GO:0016787	C:plasma membrane; P:phosphate-containing compound metabolic process; C:plastid; C:integral component of membrane; F:hydrolase activity			IPR000326 (SMART); G3DSA:1.20.144.10 (GENE3D); IPR000326 (PFAM); PTHR10165 (PANTHER); IPR028681 (PTHR10165:PANTHER); PTHR10165 (PANTHER); IPR028681 (PTHR10165:PANTHER); NON_CYTOPLASMIC_DOMAIN (PHOBIUS); CYTOPLASMIC_DOMAIN (PHOBIUS); TRANSMEMBRANE (PHOBIUS); NON_CYTOPLASMIC_DOMAIN (PHOBIUS); TRANSMEMBRANE (PHOBIUS); TRANSMEMBRANE (PHOBIUS); CYTOPLASMIC_DOMAIN (PHOBIUS); NON_CYTOPLASMIC_DOMAIN (PHO…	no GO terms	no GO terms
TRUE	[INTERPRO, NO-BLAST]	C3L33_13763-RA	---NA---	32									no IPS match	no IPS match	no IPS match
TRUE	[INTERPRO, BLASTED, MAPPED, ANNOTATED]	C3L33_13762-RA	CXE18_ARATHProbable carboxylesterase 18 OS=Arabidopsis thaliana GN=CXE18 PE=1 SV=1	325	1	2.80155e-135	71.22	2	P:GO:0008152; F:GO:0016787	P:metabolic process; F:hydrolase activity			IPR013094 (PFAM); IPR029058 (G3DSA:3.40.50.GENE3D); PTHR23024 (PANTHER); PTHR23024:SF331 (PANTHER); IPR029058 (SUPERFAMILY)	P:GO:0008152; F:GO:0016787	P:metabolic process; F:hydrolase activity
TRUE	[INTERPRO, BLASTED, MAPPED, ANNOTATED]	C3L33_13766-RA	ARR1_ARATHTwo-component response regulator ARR1 OS=Arabidopsis thaliana GN=ARR1 PE=1 SV=2	684	1	9.96044e-32	47.9	2	P:GO:0000160; F:GO:0003677	P:phosphorelay signal transduction system; F:DNA binding			IPR001789 (SMART); G3DSA:1.10.10.60 (GENE3D); G3DSA:3.40.50.2300 (GENE3D); IPR006447 (TIGRFAM); IPR001789 (PFAM); PTHR43874:SF32 (PANTHER); PTHR43874 (PANTHER); IPR001789 (PROSITE_PROFILES); IPR001789 (CDD); IPR011006 (SUPERFAMILY); IPR009057 (SUPERFAMILY)	P:GO:0000160; F:GO:0003677	P:phosphorelay signal transduction system; F:DNA binding
TRUE	[INTERPRO, NO-BLAST]	C3L33_13760-RA	---NA---	155									IPR032739 (PFAM); mobidb-lite (MOBIDB_LITE); mobidb-lite (MOBIDB_LITE); IPR032739 (PANTHER)	no GO terms	no GO terms
TRUE	[INTERPRO, BLASTED, MAPPED, ANNOTATED]	C3L33_09737-RA	D6KL2_ARATHSerine/threonine-protein kinase D6PKL2 OS=Arabidopsis thaliana GN=D6PKL2 PE=1 SV=1	564	1	0	77.31	3	F:GO:0004672; F:GO:0005524; P:GO:0006468	F:protein kinase activity; F:ATP binding; P:protein phosphorylation			IPR000719 (SMART); IPR000719 (PFAM); PTHR24351 (PANTHER); PTHR24351:SF112 (PANTHER); IPR008271 (PROSITE_PATTERNS); IPR017441 (PROSITE_PATTERNS); IPR000719 (PROSITE_PROFILES); cd05574 (CDD); IPR011009 (SUPERFAMILY)	F:GO:0004672; F:GO:0005524; P:GO:0006468	F:protein kinase activity; F:ATP binding; P:protein phosphorylation
TRUE	[INTERPRO, BLASTED, MAPPED, ANNOTATED]	C3L33_09736-RA	RNP1_ARATHHeterogeneous nuclear ribonucleoprotein 1 OS=Arabidopsis thaliana GN=RNP1 PE=1 SV=1	347	1	8.79333e-43	64.91	1	F:GO:0003676	F:nucleic acid binding			IPR000504 (SMART); IPR000504 (PFAM); IPR012677 (G3DSA:3.30.70.GENE3D); IPR012677 (G3DSA:3.30.70.GENE3D); mobidb-lite (MOBIDB_LITE); PTHR45276 (PANTHER); PTHR45276:SF1 (PANTHER); IPR000504 (PROSITE_PROFILES); IPR000504 (PROSITE_PROFILES); IPR035979 (SUPERFAMILY); IPR035979 (SUPERFAMILY)	F:GO:0003676	F:nucleic acid binding
TRUE	[INTERPRO, BLASTED, MAPPED, ANNOTATED]	C3L33_09735-RA	DMS3_ARATHProtein DEFECTIVE IN MERISTEM SILENCING 3 OS=Arabidopsis thaliana GN=DMS3 PE=1 SV=1	352	1	4.63539e-110	68.51	4	C:GO:0000419; F:GO:0042803; P:GO:0070921; P:GO:0080188	C:DNA-directed RNA polymerase V complex; F:protein homodimerization activity; P:regulation of production of siRNA involved in chromatin silencing by small RNA; P:RNA-directed DNA methylation			PTHR33566 (PANTHER); PTHR33566:SF1 (PANTHER); SIGNAL_PEPTIDE_N_REGION (PHOBIUS); SIGNAL_PEPTIDE_C_REGION (PHOBIUS); NON_CYTOPLASMIC_DOMAIN (PHOBIUS); SIGNAL_PEPTIDE (PHOBIUS); SIGNAL_PEPTIDE_H_REGION (PHOBIUS); SignalP-noTM (SIGNALP_EUK)	no GO terms	no GO terms
TRUE	[INTERPRO, BLASTED, MAPPED, ANNOTATED]	C3L33_09742-RA	P24B2_ARATHTransmembrane emp24 domain-containing protein p24beta2 OS=Arabidopsis thaliana GN=At3g07680 PE=1 SV=1	199	1	4.10887e-80	82.61	6	C:GO:0005789; P:GO:0015031; C:GO:0016021; P:GO:0016192; C:GO:0030134; C:GO:0032580	C:endoplasmic reticulum membrane; P:protein transport; C:integral component of membrane; P:vesicle-mediated transport; C:COPII-coated ER to Golgi transport vesicle; C:Golgi cisterna membrane			IPR009038 (SMART); IPR009038 (PFAM); IPR015720 (PANTHER); PTHR22811:SF50 (PANTHER); NON_CYTOPLASMIC_DOMAIN (PHOBIUS); SIGNAL_PEPTIDE_H_REGION (PHOBIUS); SIGNAL_PEPTIDE_N_REGION (PHOBIUS); SIGNAL_PEPTIDE (PHOBIUS); SIGNAL_PEPTIDE_C_REGION (PHOBIUS); IPR009038 (PROSITE_PROFILES); SignalP-noTM (SIGNALP_EUK)	no GO terms	no GO terms
TRUE	[INTERPRO, BLASTED, MAPPED]	C3L33_09738-RA	SFH9_ARATHPhosphatidylinositol/phosphatidylcholine transfer protein SFH9 OS=Arabidopsis thaliana GN=SFH9 PE=2 SV=1	384	1	1.85363e-20	46.61	5	C:GO:0000139; C:GO:0005794; C:GO:0005886; P:GO:0015031; C:GO:0016020	C:Golgi membrane; C:Golgi apparatus; C:plasma membrane; P:protein transport; C:membrane			IPR011074 (SMART); IPR001251 (SMART); IPR036865 (G3DSA:3.40.525.GENE3D); IPR001251 (PFAM); IPR011074 (PFAM); PTHR23324 (PANTHER); PTHR23324:SF140 (PANTHER); PTHR23324 (PANTHER); IPR001251 (PROSITE_PROFILES); IPR001251 (CDD); IPR036273 (SUPERFAMILY); IPR036865 (SUPERFAMILY)	no GO terms	no GO terms
TRUE	[INTERPRO, BLASTED, MAPPED, ANNOTATED]	C3L33_09739-RA	Y5586_ARATHWEB family protein At5g55860 OS=Arabidopsis thaliana GN=At5g55860 PE=1 SV=1	648	1	0	75.23	4	C:GO:0005829; C:GO:0005886; P:GO:0009903; P:GO:0009904	C:cytosol; C:plasma membrane; P:chloroplast avoidance movement; P:chloroplast accumulation movement			Coil (COILS); Coil (COILS); Coil (COILS); Coil (COILS); Coil (COILS); Coil (COILS); Coil (COILS); Coil (COILS); IPR008545 (PFAM); mobidb-lite (MOBIDB_LITE); PTHR32054 (PANTHER); PTHR32054:SF3 (PANTHER)	no GO terms	no GO terms
TRUE	[INTERPRO, BLASTED, MAPPED, ANNOTATED]	C3L33_09747-RA	NMNAT_ARATHNicotinamide/nicotinic acid mononucleotide adenylyltransferase OS=Arabidopsis thaliana GN=NMNAT PE=2 SV=1	182	1	9.1437e-27	77.01	4	F:GO:0000166; P:GO:0034628; F:GO:0043167; F:GO:0070566	F:nucleotide binding; P:'de novo' NAD biosynthetic process from aspartate; F:ion binding; F:adenylyltransferase activity			IPR014729 (G3DSA:3.40.50.GENE3D); PTHR12039:SF0 (PANTHER); PTHR12039 (PANTHER); NON_CYTOPLASMIC_DOMAIN (PHOBIUS); CYTOPLASMIC_DOMAIN (PHOBIUS); TRANSMEMBRANE (PHOBIUS); SSF52374 (SUPERFAMILY)	no GO terms	no GO terms
TRUE	[INTERPRO, NO-BLAST]	C3L33_09743-RA	---NA---	131									mobidb-lite (MOBIDB_LITE); SIGNAL_PEPTIDE_H_REGION (PHOBIUS); SIGNAL_PEPTIDE_N_REGION (PHOBIUS); SIGNAL_PEPTIDE_C_REGION (PHOBIUS); SIGNAL_PEPTIDE (PHOBIUS); NON_CYTOPLASMIC_DOMAIN (PHOBIUS); SignalP-TM (SIGNALP_GRAM_POSITIVE)	no GO terms	no GO terms
TRUE	[INTERPRO, BLASTED, MAPPED, ANNOTATED]	C3L33_09749-RA	NUD10_ARATHNudix hydrolase 10 OS=Arabidopsis thaliana GN=NUDT10 PE=1 SV=1	213	1	1.04121e-80	87.01	1	F:GO:0016787	F:hydrolase activity			IPR003293 (PRINTS); IPR020476 (PRINTS); G3DSA:3.90.79.10 (GENE3D); G3DSA:3.40.630.30 (GENE3D); IPR000086 (PFAM); PTHR13994 (PANTHER); PTHR13994:SF18 (PANTHER); IPR020084 (PROSITE_PATTERNS); IPR000086 (PROSITE_PROFILES); SignalP-noTM (SIGNALP_EUK); IPR015797 (SUPERFAMILY)	F:GO:0016787	F:hydrolase activity
TRUE	[INTERPRO, NO-BLAST]	C3L33_09744-RA	---NA---	194									mobidb-lite (MOBIDB_LITE)	no GO terms	no GO terms
TRUE	[INTERPRO, BLASTED, MAPPED, ANNOTATED]	C3L33_09745-RA	ENL1_ARATHEarly nodulin-like protein 1 OS=Arabidopsis thaliana GN=At2g25060 PE=1 SV=2	197	1	4.6232e-14	46.81	1	F:GO:0009055	F:electron transfer activity			IPR003245 (PFAM); IPR008972 (G3DSA:2.60.40.GENE3D); mobidb-lite (MOBIDB_LITE); PTHR33021 (PANTHER); PTHR33021:SF150 (PANTHER); CYTOPLASMIC_DOMAIN (PHOBIUS); TRANSMEMBRANE (PHOBIUS); NON_CYTOPLASMIC_DOMAIN (PHOBIUS); SIGNAL_PEPTIDE_C_REGION (PHOBIUS); SIGNAL_PEPTIDE_H_REGION (PHOBIUS); SIGNAL_PEPTIDE (PHOBIUS); SIGNAL_PEPTIDE_N_REGION (PHOBIUS); IPR003245 (PRODOM); IPR003245 (PROSITE_PROFILES); Si…	F:GO:0009055	F:electron transfer activity
TRUE	[INTERPRO, BLASTED, MAPPED, ANNOTATED]	C3L33_09750-RA	FLA2_ARATHFasciclin-like arabinogalactan protein 2 OS=Arabidopsis thaliana GN=FLA2 PE=1 SV=1	338	1	1.04633e-67	47.8	2	C:GO:0016020; C:GO:0044464	C:membrane; C:cell part			IPR000782 (PFAM); IPR036378 (G3DSA:2.30.180.GENE3D); mobidb-lite (MOBIDB_LITE); mobidb-lite (MOBIDB_LITE); mobidb-lite (MOBIDB_LITE); IPR033254 (PANTHER); IPR033254 (PANTHER); PTHR32382:SF4 (PANTHER); PTHR32382:SF4 (PANTHER); SIGNAL_PEPTIDE_N_REGION (PHOBIUS); SIGNAL_PEPTIDE_C_REGION (PHOBIUS); SIGNAL_PEPTIDE (PHOBIUS); SIGNAL_PEPTIDE_H_REGION (PHOBIUS); CYTOPLASMIC_DOMAIN (PHOBIUS); TRANSMEMBRAN…	no GO terms	no GO terms
TRUE	[INTERPRO, NO-BLAST]	C3L33_09746-RA	---NA---	1388									Coil (COILS); IPR005635 (PFAM); mobidb-lite (MOBIDB_LITE); mobidb-lite (MOBIDB_LITE); mobidb-lite (MOBIDB_LITE); mobidb-lite (MOBIDB_LITE); mobidb-lite (MOBIDB_LITE)	no GO terms	no GO terms
TRUE	[INTERPRO, BLASTED, MAPPED, ANNOTATED]	C3L33_09748-RA	SIR1_ARATHNAD-dependent protein deacetylase SRT1 OS=Arabidopsis thaliana GN=SRT1 PE=2 SV=1	453	1	6.1057e-170	66.4	1	F:GO:0070403	F:NAD+ binding			IPR003000 (PFAM); G3DSA:3.40.50.1220 (GENE3D); G3DSA:3.40.50.1220 (GENE3D); G3DSA:2.20.28.200 (GENE3D); mobidb-lite (MOBIDB_LITE); PTHR11085 (PANTHER); PTHR11085 (PANTHER); PTHR11085:SF20 (PANTHER); PTHR11085:SF20 (PANTHER); IPR026590 (PROSITE_PROFILES); IPR029035 (SUPERFAMILY)	F:GO:0070403	F:NAD+ binding
TRUE	[INTERPRO, BLASTED, MAPPED, ANNOTATED]	C3L33_09753-RA	GRP1_SINALGlycine-rich RNA-binding protein GRP1A OS=Sinapis alba PE=2 SV=1	838	1	6.72776e-07	52	1	F:GO:0003676	F:nucleic acid binding			IPR000504 (SMART); IPR000504 (PFAM); IPR012677 (G3DSA:3.30.70.GENE3D); mobidb-lite (MOBIDB_LITE); mobidb-lite (MOBIDB_LITE); mobidb-lite (MOBIDB_LITE); mobidb-lite (MOBIDB_LITE); PTHR44751:SF1 (PANTHER); PTHR44751 (PANTHER); IPR000504 (PROSITE_PROFILES); cd12372 (CDD); IPR035979 (SUPERFAMILY)	F:GO:0003676	F:nucleic acid binding
TRUE	[INTERPRO, BLASTED, MAPPED, ANNOTATED]	C3L33_09758-RA	DUF3_ARATHDUF724 domain-containing protein 3 OS=Arabidopsis thaliana GN=DUF3 PE=1 SV=1	570	1	1.35705e-10	41.59	1	F:GO:0003682	F:chromatin binding			IPR001025 (SMART); IPR014002 (SMART); G3DSA:2.30.30.490 (GENE3D); IPR008395 (PFAM); IPR001025 (PFAM); mobidb-lite (MOBIDB_LITE); PTHR31917:SF3 (PANTHER); PTHR31917 (PANTHER); PTHR31917:SF3 (PANTHER); IPR001025 (PROSITE_PROFILES)	F:GO:0003682	F:chromatin binding
TRUE	[INTERPRO, BLASTED, MAPPED, ANNOTATED]	C3L33_09755-RA	CYSKL_SCHPOCysteine synthase 2 OS=Schizosaccharomyces pombe (strain 972 / ATCC 24843) GN=cys12 PE=3 SV=1	412	1	1.4329e-103	60.5	2	C:GO:0005737; C:GO:0016020	C:cytoplasm; C:membrane			IPR001926 (PFAM); PTHR10314 (PANTHER); PTHR10314:SF35 (PANTHER); NON_CYTOPLASMIC_DOMAIN (PHOBIUS); CYTOPLASMIC_DOMAIN (PHOBIUS); TRANSMEMBRANE (PHOBIUS); cd01561 (CDD); IPR036052 (SUPERFAMILY); TMhelix (TMHMM)	no GO terms	no GO terms
TRUE	[INTERPRO, NO-BLAST]	C3L33_09754-RA	---NA---	601									Coil (COILS); Coil (COILS); IPR014876 (PFAM); G3DSA:1.10.10.60 (GENE3D); mobidb-lite (MOBIDB_LITE); mobidb-lite (MOBIDB_LITE); PTHR13468 (PANTHER); PTHR13468 (PANTHER); PTHR13468:SF8 (PANTHER); PTHR13468:SF8 (PANTHER); SSF109715 (SUPERFAMILY)	no GO terms	no GO terms
TRUE	[INTERPRO, BLASTED, MAPPED, ANNOTATED]	C3L33_09756-RA	KCO1_ARATHTwo-pore potassium channel 1 OS=Arabidopsis thaliana GN=TPK1 PE=1 SV=2	305	1	1.34622e-112	74.91	9	C:GO:0005887; P:GO:0006813; C:GO:0009705; P:GO:0010029; P:GO:0010119; F:GO:0022841; P:GO:0030007; P:GO:0030322; P:GO:0051260	C:integral component of plasma membrane; P:potassium ion transport; C:plant-type vacuole membrane; P:regulation of seed germination; P:regulation of stomatal movement; F:potassium ion leak channel activity; P:cellular potassium ion homeostasis; P:stabilization of membrane potential; P:protein homooligomerization			G3DSA:1.10.287.70 (GENE3D); IPR013099 (PFAM); G3DSA:1.10.238.10 (GENE3D); G3DSA:1.10.287.70 (GENE3D); PTHR11003:SF121 (PANTHER); PTHR11003 (PANTHER); IPR018247 (PROSITE_PATTERNS); IPR018247 (PROSITE_PATTERNS); NON_CYTOPLASMIC_DOMAIN (PHOBIUS); TRANSMEMBRANE (PHOBIUS); TRANSMEMBRANE (PHOBIUS); TRANSMEMBRANE (PHOBIUS); CYTOPLASMIC_DOMAIN (PHOBIUS); NON_CYTOPLASMIC_DOMAIN (PHOBIUS); CYTOPLASMIC_DOMA…	no GO terms	no GO terms
TRUE	[INTERPRO, BLASTED, MAPPED, ANNOTATED]	C3L33_09757-RA	HIP32_ARATHHeavy metal-associated isoprenylated plant protein 32 OS=Arabidopsis thaliana GN=HIPP32 PE=2 SV=1	186	1	3.56281e-18	77.42	2	P:GO:0030001; F:GO:0046872	P:metal ion transport; F:metal ion binding			G3DSA:3.30.70.100 (GENE3D); IPR006121 (PFAM); PTHR22814 (PANTHER); PTHR22814:SF134 (PANTHER); IPR006121 (PROSITE_PROFILES); IPR006121 (CDD); IPR036163 (SUPERFAMILY)	P:GO:0030001; F:GO:0046872	P:metal ion transport; F:metal ion binding
TRUE	[INTERPRO, BLASTED, MAPPED, ANNOTATED]	C3L33_09765-RA	C71DB_LOTJACytochrome P450 71D11 (Fragment) OS=Lotus japonicus GN=CYP71D11 PE=2 SV=1	236	1	1.21361e-71	75.84	4	F:GO:0005506; F:GO:0016705; F:GO:0020037; P:GO:0055114	F:iron ion binding; F:oxidoreductase activity, acting on paired donors, with incorporation or reduction of molecular oxygen; F:heme binding; P:oxidation-reduction process			IPR002401 (PRINTS); IPR001128 (PFAM); IPR036396 (G3DSA:1.10.630.GENE3D); PTHR24298:SF311 (PANTHER); PTHR24298 (PANTHER); NON_CYTOPLASMIC_DOMAIN (PHOBIUS); SIGNAL_PEPTIDE_C_REGION (PHOBIUS); SIGNAL_PEPTIDE_N_REGION (PHOBIUS); SIGNAL_PEPTIDE (PHOBIUS); SIGNAL_PEPTIDE_H_REGION (PHOBIUS); SignalP-noTM (SIGNALP_EUK); IPR036396 (SUPERFAMILY); TMhelix (TMHMM)	F:GO:0005506; F:GO:0016705; F:GO:0020037; P:GO:0055114	F:iron ion binding; F:oxidoreductase activity, acting on paired donors, with incorporation or reduction of molecular oxygen; F:heme binding; P:oxidation-reduction process
TRUE	[INTERPRO, BLASTED, MAPPED, ANNOTATED]	C3L33_09764-RA	RR10_MESCR30S ribosomal protein S10, chloroplastic OS=Mesembryanthemum crystallinum GN=RPS10 PE=2 SV=1	213	1	1.46305e-66	67.14	4	F:GO:0003723; F:GO:0003735; C:GO:0005840; P:GO:0006412	F:RNA binding; F:structural constituent of ribosome; C:ribosome; P:translation			IPR001848 (PRINTS); IPR027486 (SMART); IPR036838 (G3DSA:3.30.70.GENE3D); IPR027486 (PFAM); IPR001848 (TIGRFAM); IPR001848 (PANTHER); PTHR11700:SF17 (PANTHER); IPR018268 (PROSITE_PATTERNS); IPR001848 (HAMAP); IPR036838 (SUPERFAMILY)	F:GO:0003723; F:GO:0003735; C:GO:0005622; C:GO:0005840; P:GO:0006412	F:RNA binding; F:structural constituent of ribosome; C:intracellular; C:ribosome; P:translation
TRUE	[INTERPRO, BLASTED, MAPPED, ANNOTATED]	C3L33_09759-RA	DUF3_ARATHDUF724 domain-containing protein 3 OS=Arabidopsis thaliana GN=DUF3 PE=1 SV=1	570	1	1.35705e-10	41.59	1	F:GO:0003682	F:chromatin binding			IPR001025 (SMART); IPR014002 (SMART); G3DSA:2.30.30.490 (GENE3D); IPR008395 (PFAM); IPR001025 (PFAM); mobidb-lite (MOBIDB_LITE); PTHR31917:SF3 (PANTHER); PTHR31917 (PANTHER); PTHR31917:SF3 (PANTHER); IPR001025 (PROSITE_PROFILES)	F:GO:0003682	F:chromatin binding
TRUE	[INTERPRO, BLASTED, MAPPED, ANNOTATED]	C3L33_09762-RA	SYEC_ARATHGlutamate--tRNA ligase, cytoplasmic OS=Arabidopsis thaliana GN=At5g26710 PE=1 SV=1	610	1	0	88.19	4	F:GO:0004812; F:GO:0005524; C:GO:0005737; P:GO:0006418	F:aminoacyl-tRNA ligase activity; F:ATP binding; C:cytoplasm; P:tRNA aminoacylation for protein translation			IPR000924 (PRINTS); IPR014729 (G3DSA:3.40.50.GENE3D); G3DSA:1.20.1050.130 (GENE3D); IPR020058 (PFAM); mobidb-lite (MOBIDB_LITE); PTHR43097:SF8 (PANTHER); PTHR43097 (PANTHER); IPR001412 (PROSITE_PATTERNS); cd10289 (CDD); SSF52374 (SUPERFAMILY); IPR036282 (SUPERFAMILY)	F:GO:0000166; F:GO:0004812; F:GO:0005524; C:GO:0005737; P:GO:0006418; P:GO:0043039	F:nucleotide binding; F:aminoacyl-tRNA ligase activity; F:ATP binding; C:cytoplasm; P:tRNA aminoacylation for protein translation; P:tRNA aminoacylation
TRUE	[INTERPRO, NO-BLAST]	C3L33_09772-RA	---NA---	100									IPR019721 (PFAM); PTHR34062 (PANTHER); TRANSMEMBRANE (PHOBIUS); TRANSMEMBRANE (PHOBIUS); NON_CYTOPLASMIC_DOMAIN (PHOBIUS); CYTOPLASMIC_DOMAIN (PHOBIUS); NON_CYTOPLASMIC_DOMAIN (PHOBIUS); TMhelix (TMHMM); TMhelix (TMHMM)	no GO terms	no GO terms
TRUE	[INTERPRO, BLASTED, MAPPED, ANNOTATED]	C3L33_09770-RA	C3H18_ARATHZinc finger CCCH domain-containing protein 18 OS=Arabidopsis thaliana GN=At2g05160 PE=2 SV=1	533	1	1.30036e-147	63.76	2	F:GO:0003676; F:GO:0046872	F:nucleic acid binding; F:metal ion binding			IPR000504 (SMART); IPR025605 (PFAM); G3DSA:4.10.1000.10 (GENE3D); IPR000504 (PFAM); IPR012677 (G3DSA:3.30.70.GENE3D); PTHR24009 (PANTHER); PTHR24009:SF0 (PANTHER); IPR000504 (PROSITE_PROFILES); IPR000571 (PROSITE_PROFILES); IPR025605 (PROSITE_PROFILES); IPR034365 (CDD); IPR035979 (SUPERFAMILY); IPR036855 (SUPERFAMILY)	F:GO:0003676; F:GO:0046872	F:nucleic acid binding; F:metal ion binding
TRUE	[INTERPRO, BLASTED, MAPPED, ANNOTATED]	C3L33_09769-RA	Y1559_ARATHDUF21 domain-containing protein At1g55930, chloroplastic OS=Arabidopsis thaliana GN=CBSDUFCH2 PE=2 SV=2	737	1	0	72.9	3	F:GO:0016614; F:GO:0050660; P:GO:0055114	F:oxidoreductase activity, acting on CH-OH group of donors; F:flavin adenine dinucleotide binding; P:oxidation-reduction process			IPR005170 (SMART); IPR000644 (SMART); G3DSA:3.30.465.10 (GENE3D); IPR005170 (PFAM); G3DSA:3.10.580.10 (GENE3D); IPR000644 (PFAM); IPR002550 (PFAM); PTHR22777:SF3 (PANTHER); PTHR22777 (PANTHER); TRANSMEMBRANE (PHOBIUS); TRANSMEMBRANE (PHOBIUS); NON_CYTOPLASMIC_DOMAIN (PHOBIUS); TRANSMEMBRANE (PHOBIUS); CYTOPLASMIC_DOMAIN (PHOBIUS); TRANSMEMBRANE (PHOBIUS); TRANSMEMBRANE (PHOBIUS); NON_CYTOPLASMIC_…	F:GO:0016614; F:GO:0050660; P:GO:0055114	F:oxidoreductase activity, acting on CH-OH group of donors; F:flavin adenine dinucleotide binding; P:oxidation-reduction process
TRUE	[INTERPRO, BLASTED, MAPPED, ANNOTATED]	C3L33_09771-RA	MTEF9_ARATHTranscription termination factor MTERF9, chloroplastic OS=Arabidopsis thaliana GN=MTERF9 PE=2 SV=1	366	1	1.29461e-124	84.05	2	F:GO:0003690; P:GO:0006355	F:double-stranded DNA binding; P:regulation of transcription, DNA-templated			IPR003690 (SMART); IPR038538 (G3DSA:1.25.70.GENE3D); IPR003690 (PFAM); PTHR13068:SF13 (PANTHER); PTHR13068 (PANTHER)	F:GO:0003690; P:GO:0006355	F:double-stranded DNA binding; P:regulation of transcription, DNA-templated
TRUE	[INTERPRO, BLASTED, MAPPED, ANNOTATED]	C3L33_09777-RA	TRN1_ARATHProtein TORNADO 1 OS=Arabidopsis thaliana GN=TRN1 PE=2 SV=1	947	1	0	81.13	1	F:GO:0005515	F:protein binding			IPR032675 (G3DSA:3.80.10.GENE3D); IPR001611 (PFAM); IPR032675 (G3DSA:3.80.10.GENE3D); G3DSA:3.40.50.300 (GENE3D); IPR032171 (PFAM); PF08477 (PFAM); PTHR24106:SF257 (PANTHER); PTHR24106 (PANTHER); SSF52047 (SUPERFAMILY); IPR027417 (SUPERFAMILY)	F:GO:0005515	F:protein binding
TRUE	[INTERPRO, BLASTED, MAPPED, ANNOTATED]	C3L33_09786-RA	NHX4_ARATHSodium/hydrogen exchanger 4 OS=Arabidopsis thaliana GN=NHX4 PE=2 SV=2	359	1	6.47842e-162	74.18	7	C:GO:0005774; P:GO:0006814; P:GO:0009651; F:GO:0015299; C:GO:0016021; P:GO:0055075; P:GO:0055085	C:vacuolar membrane; P:sodium ion transport; P:response to salt stress; F:solute:proton antiporter activity; C:integral component of membrane; P:potassium ion homeostasis; P:transmembrane transport			IPR006153 (PFAM); IPR018422 (PANTHER); IPR036958 (PTHR10110:PANTHER); IPR018422 (PANTHER); IPR036958 (PTHR10110:PANTHER); TRANSMEMBRANE (PHOBIUS); TRANSMEMBRANE (PHOBIUS); NON_CYTOPLASMIC_DOMAIN (PHOBIUS); TRANSMEMBRANE (PHOBIUS); NON_CYTOPLASMIC_DOMAIN (PHOBIUS); CYTOPLASMIC_DOMAIN (PHOBIUS); TRANSMEMBRANE (PHOBIUS); CYTOPLASMIC_DOMAIN (PHOBIUS); NON_CYTOPLASMIC_DOMAIN (PHOBIUS); CYTOPLASMIC_DOM…	C:GO:0005774; P:GO:0006812; P:GO:0006814; P:GO:0009651; F:GO:0015299; C:GO:0016021; P:GO:0055075; P:GO:0055085	C:vacuolar membrane; P:cation transport; P:sodium ion transport; P:response to salt stress; F:solute:proton antiporter activity; C:integral component of membrane; P:potassium ion homeostasis; P:transmembrane transport
TRUE	[INTERPRO, BLASTED, MAPPED, ANNOTATED]	C3L33_09778-RA	TRN1_ARATHProtein TORNADO 1 OS=Arabidopsis thaliana GN=TRN1 PE=2 SV=1	451	1	0	84.29	10	F:GO:0005525; P:GO:0009734; P:GO:0009825; P:GO:0009933; P:GO:0009956; P:GO:0009965; P:GO:0010305; P:GO:0010540; C:GO:0016021; F:GO:0016787	F:GTP binding; P:auxin-activated signaling pathway; P:multidimensional cell growth; P:meristem structural organization; P:radial pattern formation; P:leaf morphogenesis; P:leaf vascular tissue pattern formation; P:basipetal auxin transport; C:integral component of membrane; F:hydrolase activity			Coil (COILS); mobidb-lite (MOBIDB_LITE); PTHR24106 (PANTHER); PTHR24106:SF257 (PANTHER); NON_CYTOPLASMIC_DOMAIN (PHOBIUS); CYTOPLASMIC_DOMAIN (PHOBIUS); CYTOPLASMIC_DOMAIN (PHOBIUS); TRANSMEMBRANE (PHOBIUS); TRANSMEMBRANE (PHOBIUS); TMhelix (TMHMM); TMhelix (TMHMM)	no GO terms	no GO terms
TRUE	[INTERPRO, BLASTED, MAPPED, ANNOTATED]	C3L33_09781-RA	TI222_ARATHMitochondrial import inner membrane translocase subunit TIM22-2 OS=Arabidopsis thaliana GN=TIM22-2 PE=1 SV=1	307	1	2.75155e-46	82.41	5	C:GO:0005739; C:GO:0009707; C:GO:0016021; F:GO:0042803; P:GO:0045036	C:mitochondrion; C:chloroplast outer membrane; C:integral component of membrane; F:protein homodimerization activity; P:protein targeting to chloroplast			PF02466 (PFAM); G3DSA:3.30.70.100 (GENE3D); mobidb-lite (MOBIDB_LITE); PTHR14110 (PANTHER); PTHR14110:SF1 (PANTHER)	no GO terms	no GO terms
TRUE	[INTERPRO, BLASTED, MAPPED]	C3L33_09774-RA	FRL1A_ARATHFRIGIDA-like protein 1 OS=Arabidopsis thaliana GN=FRL1 PE=1 SV=1	559	1	1.3076e-63	47.08	4	F:GO:0005515; P:GO:0007275; P:GO:0009908; P:GO:0030154	F:protein binding; P:multicellular organism development; P:flower development; P:cell differentiation			IPR012474 (PFAM); PTHR31791:SF13 (PANTHER); PTHR31791 (PANTHER)	no GO terms	no GO terms
TRUE	[INTERPRO, BLASTED, MAPPED, ANNOTATED]	C3L33_09775-RA	PP134_ARATHPentatricopeptide repeat-containing protein At1g80150, mitochondrial OS=Arabidopsis thaliana GN=At1g80150 PE=2 SV=2	403	1	0	76.92	1	F:GO:0005515	F:protein binding			IPR002885 (TIGRFAM); IPR002885 (PFAM); IPR002885 (PFAM); IPR011990 (G3DSA:1.25.40.GENE3D); IPR011990 (G3DSA:1.25.40.GENE3D); IPR002885 (PFAM); PTHR24015:SF1623 (PANTHER); PTHR24015 (PANTHER); IPR002885 (PROSITE_PROFILES); IPR002885 (PROSITE_PROFILES); IPR002885 (PROSITE_PROFILES); IPR002885 (PROSITE_PROFILES); IPR002885 (PROSITE_PROFILES); IPR002885 (PROSITE_PROFILES); SignalP-TM (SIGNALP_GRAM_PO…	F:GO:0005515	F:protein binding
TRUE	[INTERPRO, BLASTED, MAPPED, ANNOTATED]	C3L33_09784-RA	PIRL_SOLLCPirin-like protein OS=Solanum lycopersicum PE=2 SV=1	288	1	1.72171e-150	81.6	1	C:GO:0005634	C:nucleus			IPR014710 (G3DSA:2.60.120.GENE3D); IPR008778 (PFAM); IPR003829 (PFAM); IPR012093 (PIRSF); IPR014710 (G3DSA:2.60.120.GENE3D); PTHR13903:SF5 (PANTHER); PTHR13903 (PANTHER); IPR011051 (SUPERFAMILY)	no GO terms	no GO terms
TRUE	[INTERPRO, NO-BLAST]	C3L33_09782-RA	---NA---	278									IPR031100 (PFAM); G3DSA:3.40.50.450 (GENE3D); PTHR31208 (PANTHER); PTHR31208 (PANTHER); PTHR31208:SF1 (PANTHER); PTHR31208:SF1 (PANTHER); SSF102405 (SUPERFAMILY)	no GO terms	no GO terms
TRUE	[INTERPRO, BLASTED, MAPPED, ANNOTATED]	C3L33_09779-RA	SRC2_SOYBNProtein SRC2 OS=Glycine max GN=SRC2 PE=2 SV=1	427	1	5.26531e-07	51.96	2	C:GO:0016020; C:GO:0044464	C:membrane; C:cell part			IPR000008 (SMART); IPR035892 (G3DSA:2.60.40.GENE3D); IPR000008 (PFAM); mobidb-lite (MOBIDB_LITE); mobidb-lite (MOBIDB_LITE); mobidb-lite (MOBIDB_LITE); PTHR31208 (PANTHER); PTHR31208:SF2 (PANTHER); cd00030 (CDD); SSF49562 (SUPERFAMILY)	no GO terms	no GO terms
TRUE	[INTERPRO, BLASTED, MAPPED, ANNOTATED]	C3L33_09785-RA	GPDL3_ARATHGlycerophosphodiester phosphodiesterase GDPDL3 OS=Arabidopsis thaliana GN=GDPDL3 PE=1 SV=3	687	1	0	66.8	2	P:GO:0006629; F:GO:0008081	P:lipid metabolic process; F:phosphoric diester hydrolase activity			IPR030395 (PFAM); IPR017946 (G3DSA:3.20.20.GENE3D); PTHR43620 (PANTHER); PTHR43620:SF1 (PANTHER); PTHR43620:SF1 (PANTHER); PTHR43620 (PANTHER); IPR030395 (PROSITE_PROFILES); IPR030395 (PROSITE_PROFILES); cd08604 (CDD); IPR017946 (SUPERFAMILY); IPR017946 (SUPERFAMILY)	P:GO:0006629; F:GO:0008081	P:lipid metabolic process; F:phosphoric diester hydrolase activity
TRUE	[INTERPRO, BLASTED, MAPPED, ANNOTATED]	C3L33_09773-RA	WRK20_ARATHProbable WRKY transcription factor 20 OS=Arabidopsis thaliana GN=WRKY20 PE=2 SV=1	615	1	2.12987e-157	60.9	3	F:GO:0003700; P:GO:0006355; F:GO:0043565	F:DNA-binding transcription factor activity; P:regulation of transcription, DNA-templated; F:sequence-specific DNA binding			IPR003657 (SMART); IPR036576 (G3DSA:2.20.25.GENE3D); IPR003657 (PFAM); PTHR31221:SF1 (PANTHER); PTHR31221 (PANTHER); IPR003657 (PROSITE_PROFILES); IPR003657 (PROSITE_PROFILES); IPR036576 (SUPERFAMILY); IPR036576 (SUPERFAMILY)	F:GO:0003700; P:GO:0006355; F:GO:0043565	F:DNA-binding transcription factor activity; P:regulation of transcription, DNA-templated; F:sequence-specific DNA binding
TRUE	[INTERPRO, BLASTED, MAPPED, ANNOTATED]	C3L33_09783-RA	XYLT_ARATHBeta-(1,2)-xylosyltransferase OS=Arabidopsis thaliana GN=XYLT PE=1 SV=1	467	1	2.54049e-157	83.83	1	F:GO:0016757	F:transferase activity, transferring glycosyl groups			IPR007657 (PFAM); PTHR20961:SF0 (PANTHER); IPR007657 (PANTHER); PTHR20961:SF0 (PANTHER); IPR007657 (PANTHER)	F:GO:0016757	F:transferase activity, transferring glycosyl groups
TRUE	[INTERPRO, BLASTED, MAPPED, ANNOTATED]	C3L33_09776-RA	SHGR9_ARATHE3 ubiquitin-protein ligase SGR9, amyloplastic OS=Arabidopsis thaliana GN=SGR9 PE=1 SV=1	269	1	1.11953e-09	66.67	4	F:GO:0004842; C:GO:0009501; P:GO:0009630; P:GO:0016567	F:ubiquitin-protein transferase activity; C:amyloplast; P:gravitropism; P:protein ubiquitination			IPR001841 (SMART); IPR001841 (PFAM); IPR013083 (G3DSA:3.30.40.GENE3D); PTHR14614:SF43 (PANTHER); PTHR14614 (PANTHER); IPR001841 (PROSITE_PROFILES); SSF57850 (SUPERFAMILY)	no GO terms	no GO terms
TRUE	[INTERPRO, BLASTED, MAPPED, ANNOTATED]	C3L33_09790-RA	EDM2_ARATHProtein ENHANCED DOWNY MILDEW 2 OS=Arabidopsis thaliana GN=EDM2 PE=1 SV=1	1039	1	0	62.83	16	F:GO:0003700; F:GO:0005515; C:GO:0005634; P:GO:0007165; P:GO:0009911; P:GO:0010228; P:GO:0031937; F:GO:0043565; P:GO:0044030; P:GO:0050832; P:GO:0061087; P:GO:0070829; P:GO:0090436; P:GO:1900111; P:GO:1900363; P:GO:2000024	F:DNA-binding transcription factor activity; F:protein binding; C:nucleus; P:signal transduction; P:positive regulation of flower development; P:vegetative to reproductive phase transition of meristem; P:positive regulation of chromatin silencing; F:sequence-specific DNA binding; P:regulation of DNA methylation; P:defense response to fungus; P:positive regulation of histone H3-K27 methylation; P:…			IPR013083 (G3DSA:3.30.40.GENE3D); IPR013083 (G3DSA:3.30.40.GENE3D); IPR022702 (PFAM); PTHR22884:SF465 (PANTHER); PTHR22884 (PANTHER); PTHR22884 (PANTHER); PTHR22884:SF465 (PANTHER); cd15565 (CDD); cd15566 (CDD)	no GO terms	no GO terms
TRUE	[INTERPRO, BLASTED, MAPPED, ANNOTATED]	C3L33_09794-RA	VA0E1_ARATHV-type proton ATPase subunit e1 OS=Arabidopsis thaliana GN=VHA-e1 PE=3 SV=1	121	1	1.13421e-16	47.54	3	F:GO:0015078; P:GO:0015991; C:GO:0033179	F:proton transmembrane transporter activity; P:ATP hydrolysis coupled proton transport; C:proton-transporting V-type ATPase, V0 domain			IPR008389 (PFAM); PTHR12263:SF3 (PANTHER); IPR008389 (PANTHER); IPR008389 (PANTHER); TRANSMEMBRANE (PHOBIUS); NON_CYTOPLASMIC_DOMAIN (PHOBIUS); CYTOPLASMIC_DOMAIN (PHOBIUS); CYTOPLASMIC_DOMAIN (PHOBIUS); TRANSMEMBRANE (PHOBIUS); NON_CYTOPLASMIC_DOMAIN (PHOBIUS); TRANSMEMBRANE (PHOBIUS); TMhelix (TMHMM); TMhelix (TMHMM); TMhelix (TMHMM)	F:GO:0015078; P:GO:0015991; C:GO:0033179	F:proton transmembrane transporter activity; P:ATP hydrolysis coupled proton transport; C:proton-transporting V-type ATPase, V0 domain
TRUE	[INTERPRO, BLASTED, MAPPED, ANNOTATED]	C3L33_09789-RA	FIMB1_ARATHFimbrin-1 OS=Arabidopsis thaliana GN=FIM1 PE=1 SV=2	949	1	0	81.19	3	F:GO:0005094; F:GO:0005515; C:GO:0005737	F:Rho GDP-dissociation inhibitor activity; F:protein binding; C:cytoplasm			IPR001715 (SMART); IPR036872 (G3DSA:1.10.418.GENE3D); IPR036872 (G3DSA:1.10.418.GENE3D); IPR001715 (PFAM); IPR036872 (G3DSA:1.10.418.GENE3D); IPR024792 (G3DSA:2.70.50.GENE3D); IPR000406 (PFAM); IPR036872 (G3DSA:1.10.418.GENE3D); PTHR19961 (PANTHER); PTHR19961:SF37 (PANTHER); IPR001589 (PROSITE_PATTERNS); TRANSMEMBRANE (PHOBIUS); NON_CYTOPLASMIC_DOMAIN (PHOBIUS); CYTOPLASMIC_DOMAIN (PHOBIUS); NON_…	F:GO:0005094; F:GO:0005515; C:GO:0005737	F:Rho GDP-dissociation inhibitor activity; F:protein binding; C:cytoplasm
TRUE	[INTERPRO, NO-BLAST]	C3L33_09791-RA	---NA---	174									PTHR45518 (PANTHER)	no GO terms	no GO terms
TRUE	[INTERPRO, BLASTED, MAPPED, ANNOTATED]	C3L33_09788-RA	PCNA1_DAUCAProliferating cell nuclear antigen OS=Daucus carota PE=3 SV=1	192	1	1.61792e-79	79.43	3	F:GO:0003677; P:GO:0006275; F:GO:0030337	F:DNA binding; P:regulation of DNA replication; F:DNA polymerase processivity factor activity			IPR000730 (PRINTS); G3DSA:3.70.10.10 (GENE3D); IPR000730 (TIGRFAM); IPR022649 (PFAM); PTHR11352 (PANTHER); IPR000730 (PTHR11352:PANTHER); IPR000730 (PTHR11352:PANTHER); PTHR11352 (PANTHER); NON_CYTOPLASMIC_DOMAIN (PHOBIUS); SIGNAL_PEPTIDE (PHOBIUS); CYTOPLASMIC_DOMAIN (PHOBIUS); SIGNAL_PEPTIDE_N_REGION (PHOBIUS); SIGNAL_PEPTIDE_C_REGION (PHOBIUS); TRANSMEMBRANE (PHOBIUS); SIGNAL_PEPTIDE_H_REGION …	F:GO:0003677; P:GO:0006275; F:GO:0030337	F:DNA binding; P:regulation of DNA replication; F:DNA polymerase processivity factor activity
TRUE	[INTERPRO, BLASTED, MAPPED, ANNOTATED]	C3L33_09795-RA	TAF6_ARATHTranscription initiation factor TFIID subunit 6 OS=Arabidopsis thaliana GN=TAF6 PE=1 SV=1	504	1	0	68.55	6	C:GO:0000124; C:GO:0005669; P:GO:0006352; C:GO:0046695; F:GO:0046982; P:GO:0051090	C:SAGA complex; C:transcription factor TFIID complex; P:DNA-templated transcription, initiation; C:SLIK (SAGA-like) complex; F:protein heterodimerization activity; P:regulation of DNA-binding transcription factor activity			IPR004823 (SMART); IPR009072 (G3DSA:1.10.20.GENE3D); IPR004823 (PFAM); IPR011442 (PFAM); G3DSA:1.25.40.770 (GENE3D); PTHR10221:SF13 (PANTHER); IPR037796 (PANTHER); PTHR10221:SF13 (PANTHER); cd08050 (CDD); IPR016024 (SUPERFAMILY); IPR009072 (SUPERFAMILY)	C:GO:0000124; F:GO:0005488; C:GO:0005634; C:GO:0005669; P:GO:0006352; C:GO:0046695; F:GO:0046982; P:GO:0051090	C:SAGA complex; F:binding; C:nucleus; C:transcription factor TFIID complex; P:DNA-templated transcription, initiation; C:SLIK (SAGA-like) complex; F:protein heterodimerization activity; P:regulation of DNA-binding transcription factor activity
TRUE	[INTERPRO, BLASTED, MAPPED, ANNOTATED]	C3L33_09787-RA	UAF30_SCHPOUpstream activation factor subunit spp27 OS=Schizosaccharomyces pombe (strain 972 / ATCC 24843) GN=spp27 PE=1 SV=1	317	1	6.32795e-18	61	1	F:GO:0005515	F:protein binding			IPR019835 (SMART); IPR036885 (G3DSA:1.10.245.GENE3D); IPR003121 (PFAM); PTHR13844 (PANTHER); PTHR13844:SF10 (PANTHER); IPR036885 (SUPERFAMILY); IPR036885 (SUPERFAMILY)	F:GO:0005515	F:protein binding
TRUE	[INTERPRO, BLASTED, MAPPED, ANNOTATED]	C3L33_09796-RA	SYP52_ARATHSyntaxin-52 OS=Arabidopsis thaliana GN=SYP52 PE=1 SV=1	302	1	1.13274e-99	68.57	2	C:GO:0016020; P:GO:0016192	C:membrane; P:vesicle-mediated transport			G3DSA:1.20.5.110 (GENE3D); PTHR19957:SF149 (PANTHER); PTHR19957 (PANTHER); PTHR19957 (PANTHER); PTHR19957:SF149 (PANTHER); CYTOPLASMIC_DOMAIN (PHOBIUS); NON_CYTOPLASMIC_DOMAIN (PHOBIUS); TRANSMEMBRANE (PHOBIUS); IPR000727 (PROSITE_PROFILES); cd15841 (CDD); SSF58038 (SUPERFAMILY); IPR010989 (SUPERFAMILY); TMhelix (TMHMM)	C:GO:0016020; P:GO:0016192	C:membrane; P:vesicle-mediated transport
TRUE	[INTERPRO, BLASTED, MAPPED, ANNOTATED]	C3L33_09792-RA	WAXS1_SIMCHLong-chain-alcohol O-fatty-acyltransferase OS=Simmondsia chinensis PE=1 SV=1	334	1	2.34703e-78	65.85	3	C:GO:0016020; F:GO:0016747; C:GO:0043227	C:membrane; F:transferase activity, transferring acyl groups other than amino-acyl groups; C:membrane-bounded organelle			IPR032805 (PFAM); PTHR31595 (PANTHER); PTHR31595:SF13 (PANTHER); TRANSMEMBRANE (PHOBIUS); NON_CYTOPLASMIC_DOMAIN (PHOBIUS); CYTOPLASMIC_DOMAIN (PHOBIUS); CYTOPLASMIC_DOMAIN (PHOBIUS); NON_CYTOPLASMIC_DOMAIN (PHOBIUS); NON_CYTOPLASMIC_DOMAIN (PHOBIUS); TRANSMEMBRANE (PHOBIUS); TRANSMEMBRANE (PHOBIUS); TRANSMEMBRANE (PHOBIUS); TRANSMEMBRANE (PHOBIUS); CYTOPLASMIC_DOMAIN (PHOBIUS)	no GO terms	no GO terms
TRUE	[INTERPRO, BLASTED, MAPPED, ANNOTATED]	C3L33_09807-RA	GDL66_ARATHGDSL esterase/lipase At4g26790 OS=Arabidopsis thaliana GN=At4g26790 PE=2 SV=1	355	1	1.239e-170	82.58	1	F:GO:0016788	F:hydrolase activity, acting on ester bonds			Coil (COILS); IPR036514 (G3DSA:3.40.50.GENE3D); IPR001087 (PFAM); PTHR22835 (PANTHER); PTHR22835:SF468 (PANTHER); SIGNAL_PEPTIDE_C_REGION (PHOBIUS); SIGNAL_PEPTIDE_N_REGION (PHOBIUS); SIGNAL_PEPTIDE (PHOBIUS); NON_CYTOPLASMIC_DOMAIN (PHOBIUS); SIGNAL_PEPTIDE_H_REGION (PHOBIUS); IPR035669 (CDD); SignalP-noTM (SIGNALP_GRAM_NEGATIVE); SignalP-noTM (SIGNALP_EUK); SSF52266 (SUPERFAMILY)	F:GO:0016788	F:hydrolase activity, acting on ester bonds
TRUE	[INTERPRO, BLASTED, MAPPED, ANNOTATED]	C3L33_09800-RA	IAMT1_ARATHIndole-3-acetate O-methyltransferase 1 OS=Arabidopsis thaliana GN=IAMT1 PE=1 SV=1	359	1	3.43955e-171	75.26	1	F:GO:0008168	F:methyltransferase activity			IPR005299 (PFAM); G3DSA:3.40.50.150 (GENE3D); PTHR31009:SF5 (PANTHER); IPR005299 (PANTHER); IPR029063 (SUPERFAMILY)	F:GO:0008168	F:methyltransferase activity
TRUE	[INTERPRO, BLASTED, MAPPED, ANNOTATED]	C3L33_09799-RA	Y1049_ARATHPutative BPI/LBP family protein At1g04970 OS=Arabidopsis thaliana GN=At1g04970 PE=2 SV=1	497	1	6.91042e-166	71.71	2	C:GO:0005615; F:GO:0008289	C:extracellular space; F:lipid binding			IPR017942 (SMART); IPR001124 (SMART); G3DSA:3.15.10.10 (GENE3D); IPR017942 (PFAM); G3DSA:3.15.20.10 (GENE3D); IPR030675 (PIRSF); IPR001124 (PFAM); PTHR10504:SF127 (PANTHER); IPR032942 (PANTHER); SIGNAL_PEPTIDE_H_REGION (PHOBIUS); SIGNAL_PEPTIDE_N_REGION (PHOBIUS); SIGNAL_PEPTIDE_C_REGION (PHOBIUS); SIGNAL_PEPTIDE (PHOBIUS); NON_CYTOPLASMIC_DOMAIN (PHOBIUS); SignalP-noTM (SIGNALP_EUK); IPR017943 (…	C:GO:0005615; F:GO:0008289	C:extracellular space; F:lipid binding
TRUE	[INTERPRO, BLASTED, MAPPED, ANNOTATED]	C3L33_09804-RA	CDS2_ARATHPhosphatidate cytidylyltransferase 2 OS=Arabidopsis thaliana GN=CDS2 PE=1 SV=1	365	1	9.86499e-178	70.57	2	C:GO:0016020; F:GO:0016772	C:membrane; F:transferase activity, transferring phosphorus-containing groups			PF01148 (PFAM); PTHR13773:SF13 (PANTHER); PTHR13773 (PANTHER); IPR000374 (PROSITE_PATTERNS); TRANSMEMBRANE (PHOBIUS); TRANSMEMBRANE (PHOBIUS); CYTOPLASMIC_DOMAIN (PHOBIUS); TRANSMEMBRANE (PHOBIUS); CYTOPLASMIC_DOMAIN (PHOBIUS); TRANSMEMBRANE (PHOBIUS); NON_CYTOPLASMIC_DOMAIN (PHOBIUS); CYTOPLASMIC_DOMAIN (PHOBIUS); NON_CYTOPLASMIC_DOMAIN (PHOBIUS); NON_CYTOPLASMIC_DOMAIN (PHOBIUS); TRANSMEMBRANE …	C:GO:0016020; F:GO:0016772	C:membrane; F:transferase activity, transferring phosphorus-containing groups
TRUE	[INTERPRO, BLASTED, MAPPED, ANNOTATED]	C3L33_09797-RA	PPX2_ARATHSerine/threonine-protein phosphatase PP-X isozyme 2 OS=Arabidopsis thaliana GN=PPX2 PE=2 SV=2	315	1	0	91.67	1	F:GO:0016787	F:hydrolase activity			IPR006186 (PRINTS); IPR006186 (SMART); IPR004843 (PFAM); IPR029052 (G3DSA:3.60.21.GENE3D); PTHR11668 (PANTHER); PTHR11668:SF380 (PANTHER); IPR006186 (PROSITE_PATTERNS); cd07415 (CDD); SSF56300 (SUPERFAMILY)	F:GO:0016787	F:hydrolase activity
TRUE	[INTERPRO, BLASTED, MAPPED, ANNOTATED]	C3L33_09798-RA	IF1A_ONOVIEukaryotic translation initiation factor 1A OS=Onobrychis viciifolia PE=2 SV=2	145	1	5.43661e-90	95.21	2	F:GO:0003743; P:GO:0006413	F:translation initiation factor activity; P:translational initiation			IPR001253 (SMART); G3DSA:2.40.50.140 (GENE3D); IPR006196 (PFAM); IPR001253 (TIGRFAM); mobidb-lite (MOBIDB_LITE); PTHR21668:SF7 (PANTHER); IPR001253 (PANTHER); IPR018104 (PROSITE_PATTERNS); IPR001253 (PRODOM); IPR006196 (PROSITE_PROFILES); IPR001253 (HAMAP); IPR001253 (CDD); IPR012340 (SUPERFAMILY)	F:GO:0003723; F:GO:0003743; P:GO:0006413	F:RNA binding; F:translation initiation factor activity; P:translational initiation
TRUE	[INTERPRO, BLASTED, MAPPED, ANNOTATED]	C3L33_09805-RA	MGE2_ARATHGrpE protein homolog 2, mitochondrial OS=Arabidopsis thaliana GN=Mge2 PE=1 SV=1	350	1	8.09275e-81	70.42	4	F:GO:0000774; P:GO:0006457; F:GO:0042803; F:GO:0051087	F:adenyl-nucleotide exchange factor activity; P:protein folding; F:protein homodimerization activity; F:chaperone binding			Coil (COILS); IPR000740 (PRINTS); IPR013805 (G3DSA:3.90.20.GENE3D); IPR009012 (G3DSA:2.30.22.GENE3D); IPR000740 (PFAM); mobidb-lite (MOBIDB_LITE); PTHR21237:SF28 (PANTHER); IPR000740 (PANTHER); IPR000740 (HAMAP); IPR000740 (CDD); IPR009012 (SUPERFAMILY); IPR013805 (SUPERFAMILY)	F:GO:0000774; P:GO:0006457; F:GO:0042803; F:GO:0051087	F:adenyl-nucleotide exchange factor activity; P:protein folding; F:protein homodimerization activity; F:chaperone binding
TRUE	[INTERPRO, BLASTED, MAPPED, ANNOTATED]	C3L33_09802-RA	MA651_ARATH65-kDa microtubule-associated protein 1 OS=Arabidopsis thaliana GN=MAP65-1 PE=1 SV=1	642	1	0	73.67	2	P:GO:0000226; F:GO:0008017	P:microtubule cytoskeleton organization; F:microtubule binding			Coil (COILS); Coil (COILS); PF03999 (PFAM); G3DSA:1.20.58.1520 (GENE3D); mobidb-lite (MOBIDB_LITE); PTHR19321:SF15 (PANTHER); IPR007145 (PANTHER); IPR007145 (PANTHER); PTHR19321:SF15 (PANTHER); PTHR19321:SF15 (PANTHER); IPR007145 (PANTHER); IPR007145 (PANTHER); PTHR19321:SF15 (PANTHER); IPR007145 (PANTHER); PTHR19321:SF15 (PANTHER)	P:GO:0000226; F:GO:0008017	P:microtubule cytoskeleton organization; F:microtubule binding
TRUE	[INTERPRO, BLASTED, MAPPED, ANNOTATED]	C3L33_09801-RA	LIP5_ARATHProtein HOMOLOG OF MAMMALIAN LYST-INTERACTING PROTEIN 5 OS=Arabidopsis thaliana GN=LIP5 PE=1 SV=1	419	1	1.32936e-140	68.93	8	C:GO:0005634; C:GO:0005771; P:GO:0009814; P:GO:0016192; F:GO:0042803; P:GO:0080001; P:GO:1900426; P:GO:1903335	C:nucleus; C:multivesicular body; P:defense response, incompatible interaction; P:vesicle-mediated transport; F:protein homodimerization activity; P:mucilage extrusion from seed coat; P:positive regulation of defense response to bacterium; P:regulation of vacuolar transport			PF04652 (PFAM); G3DSA:1.20.5.420 (GENE3D); IPR023175 (G3DSA:1.25.40.GENE3D); mobidb-lite (MOBIDB_LITE); mobidb-lite (MOBIDB_LITE); PTHR12741:SF4 (PANTHER); PTHR12741 (PANTHER)	no GO terms	no GO terms
TRUE	[INTERPRO, BLASTED, MAPPED, ANNOTATED]	C3L33_09808-RA	UAF30_YEASTUpstream activation factor subunit UAF30 OS=Saccharomyces cerevisiae (strain ATCC 204508 / S288c) GN=UAF30 PE=1 SV=1	99	1	2.19032e-11	62.34	1	F:GO:0005515	F:protein binding			IPR019835 (SMART); IPR003121 (PFAM); IPR036885 (G3DSA:1.10.245.GENE3D); PTHR13844 (PANTHER); PTHR13844:SF8 (PANTHER); IPR036885 (SUPERFAMILY)	F:GO:0005515	F:protein binding
TRUE	[INTERPRO, BLASTED, MAPPED, ANNOTATED]	C3L33_09809-RA	EHD1_ARATHEH domain-containing protein 1 OS=Arabidopsis thaliana GN=EHD1 PE=1 SV=1	382	1	0	75.29	3	F:GO:0005509; F:GO:0005515; F:GO:0005525	F:calcium ion binding; F:protein binding; F:GTP binding			IPR000261 (SMART); IPR002048 (SMART); G3DSA:3.40.50.300 (GENE3D); IPR022812 (PFAM); G3DSA:1.10.238.10 (GENE3D); IPR000261 (PFAM); PTHR11216:SF114 (PANTHER); PTHR11216:SF114 (PANTHER); PTHR11216 (PANTHER); IPR000261 (PROSITE_PROFILES); IPR030381 (PROSITE_PROFILES); IPR002048 (PROSITE_PROFILES); IPR002048 (PROSITE_PROFILES); cd09913 (CDD); cd00052 (CDD); IPR027417 (SUPERFAMILY); IPR011992 (SUPERFAM…	F:GO:0005509; F:GO:0005515; F:GO:0005525	F:calcium ion binding; F:protein binding; F:GTP binding
TRUE	[INTERPRO, BLASTED, MAPPED, ANNOTATED]	C3L33_09803-RA	RT10_PEARibosomal protein S10, mitochondrial OS=Pisum sativum GN=RPS10 PE=2 SV=1	157	1	7.95509e-37	82.5	3	F:GO:0003735; C:GO:0005840; P:GO:0006412	F:structural constituent of ribosome; C:ribosome; P:translation			IPR001848 (PRINTS); IPR027486 (SMART); IPR036838 (G3DSA:3.30.70.GENE3D); IPR027486 (PFAM); PTHR11700:SF7 (PANTHER); IPR001848 (PANTHER); IPR036838 (SUPERFAMILY)	F:GO:0003735; C:GO:0005840; P:GO:0006412	F:structural constituent of ribosome; C:ribosome; P:translation
TRUE	[INTERPRO, BLASTED, MAPPED, ANNOTATED]	C3L33_09806-RA	MPC4_ARATHMitochondrial pyruvate carrier 4 OS=Arabidopsis thaliana GN=MPC4 PE=3 SV=1	121	1	2.09624e-14	53.47	2	C:GO:0005743; P:GO:0006850	C:mitochondrial inner membrane; P:mitochondrial pyruvate transmembrane transport			IPR005336 (PFAM); PTHR14154 (PANTHER); PTHR14154:SF2 (PANTHER)	C:GO:0005743; P:GO:0006850	C:mitochondrial inner membrane; P:mitochondrial pyruvate transmembrane transport
TRUE	[INTERPRO, NO-BLAST]	C3L33_09817-RA	---NA---	203									IPR008480 (PFAM); mobidb-lite (MOBIDB_LITE); mobidb-lite (MOBIDB_LITE); PTHR36887 (PANTHER); CYTOPLASMIC_DOMAIN (PHOBIUS); TRANSMEMBRANE (PHOBIUS); NON_CYTOPLASMIC_DOMAIN (PHOBIUS); TRANSMEMBRANE (PHOBIUS); CYTOPLASMIC_DOMAIN (PHOBIUS); TMhelix (TMHMM); TMhelix (TMHMM)	no GO terms	no GO terms
TRUE	[INTERPRO, BLASTED, MAPPED]	C3L33_09814-RA	DIR23_ARATHDirigent protein 23 OS=Arabidopsis thaliana GN=DIR23 PE=2 SV=1	191	1	1.04031e-52	65.57	2	C:GO:0005576; C:GO:0048046	C:extracellular region; C:apoplast			IPR004265 (PFAM); PTHR21495 (PANTHER); PTHR21495:SF71 (PANTHER); NON_CYTOPLASMIC_DOMAIN (PHOBIUS); SIGNAL_PEPTIDE_H_REGION (PHOBIUS); SIGNAL_PEPTIDE_C_REGION (PHOBIUS); SIGNAL_PEPTIDE (PHOBIUS); SIGNAL_PEPTIDE_N_REGION (PHOBIUS); SignalP-noTM (SIGNALP_EUK); SignalP-TM (SIGNALP_GRAM_POSITIVE); SignalP-noTM (SIGNALP_GRAM_NEGATIVE); TMhelix (TMHMM)	no GO terms	no GO terms
TRUE	[INTERPRO, BLASTED, MAPPED, ANNOTATED]	C3L33_09811-RA	GUN11_ARATHEndoglucanase 11 OS=Arabidopsis thaliana GN=At2g32990 PE=2 SV=1	274	1	8.12555e-143	85.55	2	F:GO:0004553; P:GO:0005975	F:hydrolase activity, hydrolyzing O-glycosyl compounds; P:carbohydrate metabolic process			Coil (COILS); IPR001701 (PFAM); IPR012341 (G3DSA:1.50.10.GENE3D); PTHR22298 (PANTHER); PTHR22298:SF23 (PANTHER); IPR008928 (SUPERFAMILY)	F:GO:0003824; F:GO:0004553; P:GO:0005975	F:catalytic activity; F:hydrolase activity, hydrolyzing O-glycosyl compounds; P:carbohydrate metabolic process
TRUE	[INTERPRO, BLASTED, MAPPED, ANNOTATED]	C3L33_09816-RA	YUID_BACSUUncharacterized membrane protein YuiD OS=Bacillus subtilis (strain 168) GN=yuiD PE=4 SV=1	640	1	2.60694e-21	64.36	1	F:GO:0016757	F:transferase activity, transferring glycosyl groups			IPR003832 (PFAM); IPR007657 (PFAM); PTHR20961:SF5 (PANTHER); IPR007657 (PANTHER); NON_CYTOPLASMIC_DOMAIN (PHOBIUS); TRANSMEMBRANE (PHOBIUS); NON_CYTOPLASMIC_DOMAIN (PHOBIUS); CYTOPLASMIC_DOMAIN (PHOBIUS); CYTOPLASMIC_DOMAIN (PHOBIUS); TRANSMEMBRANE (PHOBIUS); TRANSMEMBRANE (PHOBIUS)	F:GO:0016757	F:transferase activity, transferring glycosyl groups
TRUE	[INTERPRO, BLASTED, MAPPED, ANNOTATED]	C3L33_09810-RA	E1313_ARATHGlucan endo-1,3-beta-glucosidase 13 OS=Arabidopsis thaliana GN=At5g56590 PE=1 SV=1	506	1	7.18759e-116	60.58	2	F:GO:0004553; P:GO:0005975	F:hydrolase activity, hydrolyzing O-glycosyl compounds; P:carbohydrate metabolic process			IPR012946 (SMART); IPR012946 (PFAM); G3DSA:3.20.20.80 (GENE3D); IPR000490 (PFAM); PTHR32227:SF102 (PANTHER); PTHR32227 (PANTHER); SIGNAL_PEPTIDE_C_REGION (PHOBIUS); SIGNAL_PEPTIDE (PHOBIUS); NON_CYTOPLASMIC_DOMAIN (PHOBIUS); SIGNAL_PEPTIDE_N_REGION (PHOBIUS); SIGNAL_PEPTIDE_H_REGION (PHOBIUS); CYTOPLASMIC_DOMAIN (PHOBIUS); TRANSMEMBRANE (PHOBIUS); SignalP-noTM (SIGNALP_EUK); SignalP-noTM (SIGNALP…	F:GO:0004553; P:GO:0005975	F:hydrolase activity, hydrolyzing O-glycosyl compounds; P:carbohydrate metabolic process
TRUE	[INTERPRO, NO-BLAST, ANNOTATED]	C3L33_09819-RA	---NA---	154				1	F:GO:0016757	F:transferase activity, transferring glycosyl groups			IPR007657 (PFAM); IPR007657 (PANTHER); PTHR20961:SF5 (PANTHER)	F:GO:0016757	F:transferase activity, transferring glycosyl groups
TRUE	[INTERPRO, NO-BLAST, ANNOTATED]	C3L33_09818-RA	---NA---	191				1	F:GO:0016757	F:transferase activity, transferring glycosyl groups			IPR007657 (PFAM); IPR007657 (PANTHER); PTHR20961:SF5 (PANTHER)	F:GO:0016757	F:transferase activity, transferring glycosyl groups
TRUE	[INTERPRO, BLASTED, MAPPED, ANNOTATED]	C3L33_09821-RA	PMGT2_TETNGProtein O-linked-mannose beta-1,4-N-acetylglucosaminyltransferase 2 OS=Tetraodon nigroviridis GN=pomgnt2 PE=2 SV=1	343	1	1.98294e-08	44.76	1	F:GO:0016757	F:transferase activity, transferring glycosyl groups			IPR007657 (PFAM); IPR007657 (PANTHER); PTHR20961:SF5 (PANTHER)	F:GO:0016757	F:transferase activity, transferring glycosyl groups
TRUE	[INTERPRO, BLASTED, MAPPED, ANNOTATED]	C3L33_09826-RA	PMGT2_TETNGProtein O-linked-mannose beta-1,4-N-acetylglucosaminyltransferase 2 OS=Tetraodon nigroviridis GN=pomgnt2 PE=2 SV=1	392	1	2.04371e-11	43.98	1	F:GO:0016757	F:transferase activity, transferring glycosyl groups			IPR007657 (PFAM); IPR007657 (PANTHER); PTHR20961:SF5 (PANTHER)	F:GO:0016757	F:transferase activity, transferring glycosyl groups
TRUE	[INTERPRO, BLASTED, MAPPED, ANNOTATED]	C3L33_09827-RA	PMGT2_TETNGProtein O-linked-mannose beta-1,4-N-acetylglucosaminyltransferase 2 OS=Tetraodon nigroviridis GN=pomgnt2 PE=2 SV=1	395	1	9.17732e-11	44.98	1	F:GO:0016757	F:transferase activity, transferring glycosyl groups			IPR007657 (PFAM); IPR007657 (PANTHER); PTHR20961:SF5 (PANTHER)	F:GO:0016757	F:transferase activity, transferring glycosyl groups
TRUE	[INTERPRO, BLASTED, MAPPED, ANNOTATED]	C3L33_09822-RA	PMGT2_XENLAProtein O-linked-mannose beta-1,4-N-acetylglucosaminyltransferase 2 OS=Xenopus laevis GN=pomgnt2 PE=2 SV=1	392	1	2.17825e-08	46.4	1	F:GO:0016757	F:transferase activity, transferring glycosyl groups			IPR007657 (PFAM); IPR007657 (PANTHER); PTHR20961:SF5 (PANTHER)	F:GO:0016757	F:transferase activity, transferring glycosyl groups
TRUE	[INTERPRO, NO-BLAST, ANNOTATED]	C3L33_09820-RA	---NA---	199				1	F:GO:0016757	F:transferase activity, transferring glycosyl groups			IPR007657 (PFAM); IPR007657 (PANTHER); PTHR20961:SF5 (PANTHER)	F:GO:0016757	F:transferase activity, transferring glycosyl groups
TRUE	[INTERPRO, BLASTED, MAPPED, ANNOTATED]	C3L33_09823-RA	PMGT2_TETNGProtein O-linked-mannose beta-1,4-N-acetylglucosaminyltransferase 2 OS=Tetraodon nigroviridis GN=pomgnt2 PE=2 SV=1	461	1	2.25217e-07	43.03	1	F:GO:0016757	F:transferase activity, transferring glycosyl groups			IPR007657 (PFAM); IPR007657 (PANTHER); PTHR20961:SF5 (PANTHER); NON_CYTOPLASMIC_DOMAIN (PHOBIUS); TRANSMEMBRANE (PHOBIUS); CYTOPLASMIC_DOMAIN (PHOBIUS); TMhelix (TMHMM)	F:GO:0016757	F:transferase activity, transferring glycosyl groups
TRUE	[INTERPRO, NO-BLAST, ANNOTATED]	C3L33_09824-RA	---NA---	231				1	F:GO:0016757	F:transferase activity, transferring glycosyl groups			PTHR20961:SF5 (PANTHER); IPR007657 (PANTHER); SIGNAL_PEPTIDE_C_REGION (PHOBIUS); SIGNAL_PEPTIDE_H_REGION (PHOBIUS); NON_CYTOPLASMIC_DOMAIN (PHOBIUS); SIGNAL_PEPTIDE_N_REGION (PHOBIUS); SIGNAL_PEPTIDE (PHOBIUS); SignalP-noTM (SIGNALP_GRAM_NEGATIVE); SignalP-noTM (SIGNALP_EUK)	F:GO:0016757	F:transferase activity, transferring glycosyl groups
TRUE	[INTERPRO, NO-BLAST, ANNOTATED]	C3L33_09825-RA	---NA---	364				1	F:GO:0016757	F:transferase activity, transferring glycosyl groups			IPR007657 (PFAM); IPR007657 (PANTHER); IPR007657 (PANTHER); PTHR20961:SF5 (PANTHER); PTHR20961:SF5 (PANTHER); PTHR20961:SF5 (PANTHER)	F:GO:0016757	F:transferase activity, transferring glycosyl groups
TRUE	[INTERPRO, BLASTED, MAPPED, ANNOTATED]	C3L33_21783-RA	LOG8_ARATHCytokinin riboside 5'-monophosphate phosphoribohydrolase LOG8 OS=Arabidopsis thaliana GN=LOG8 PE=1 SV=1	243	1	6.30363e-77	73.58	3	C:GO:0005634; C:GO:0005829; F:GO:0042803	C:nucleus; C:cytosol; F:protein homodimerization activity			IPR031100 (PFAM); IPR005269 (TIGRFAM); G3DSA:3.40.50.450 (GENE3D); PTHR31223 (PANTHER); PTHR31223:SF4 (PANTHER); CYTOPLASMIC_DOMAIN (PHOBIUS); NON_CYTOPLASMIC_DOMAIN (PHOBIUS); TRANSMEMBRANE (PHOBIUS); SSF102405 (SUPERFAMILY)	no GO terms	no GO terms
TRUE	[INTERPRO, BLASTED, MAPPED, ANNOTATED]	C3L33_21778-RA	MAX1_ARATHCytochrome P450 711A1 OS=Arabidopsis thaliana GN=CYP711A1 PE=2 SV=1	399	1	1.26639e-125	64.91	4	F:GO:0005506; F:GO:0016705; F:GO:0020037; P:GO:0055114	F:iron ion binding; F:oxidoreductase activity, acting on paired donors, with incorporation or reduction of molecular oxygen; F:heme binding; P:oxidation-reduction process			IPR036396 (G3DSA:1.10.630.GENE3D); IPR001128 (PFAM); PTHR24301 (PANTHER); PTHR24301:SF12 (PANTHER); PTHR24301:SF12 (PANTHER); PTHR24301 (PANTHER); SIGNAL_PEPTIDE_N_REGION (PHOBIUS); SIGNAL_PEPTIDE_C_REGION (PHOBIUS); SIGNAL_PEPTIDE (PHOBIUS); NON_CYTOPLASMIC_DOMAIN (PHOBIUS); SIGNAL_PEPTIDE_H_REGION (PHOBIUS); IPR036396 (SUPERFAMILY)	F:GO:0005506; F:GO:0016705; F:GO:0020037; P:GO:0055114	F:iron ion binding; F:oxidoreductase activity, acting on paired donors, with incorporation or reduction of molecular oxygen; F:heme binding; P:oxidation-reduction process
TRUE	[INTERPRO, BLASTED, MAPPED, ANNOTATED]	C3L33_21777-RA	MAX1_ARATHCytochrome P450 711A1 OS=Arabidopsis thaliana GN=CYP711A1 PE=2 SV=1	136	1	5.54912e-18	67.14	4	F:GO:0005506; F:GO:0016705; F:GO:0020037; P:GO:0055114	F:iron ion binding; F:oxidoreductase activity, acting on paired donors, with incorporation or reduction of molecular oxygen; F:heme binding; P:oxidation-reduction process			IPR036396 (G3DSA:1.10.630.GENE3D); PTHR24301 (PANTHER); PTHR24301:SF12 (PANTHER); CYTOPLASMIC_DOMAIN (PHOBIUS); NON_CYTOPLASMIC_DOMAIN (PHOBIUS); TRANSMEMBRANE (PHOBIUS); IPR036396 (SUPERFAMILY); TMhelix (TMHMM)	F:GO:0005506; F:GO:0016705; F:GO:0020037; P:GO:0055114	F:iron ion binding; F:oxidoreductase activity, acting on paired donors, with incorporation or reduction of molecular oxygen; F:heme binding; P:oxidation-reduction process
TRUE	[INTERPRO, NO-BLAST]	C3L33_21785-RA	---NA---	118									IPR021899 (PFAM); PTHR33193:SF24 (PANTHER); PTHR33193 (PANTHER)	no GO terms	no GO terms
TRUE	[INTERPRO, NO-BLAST]	C3L33_21782-RA	---NA---	201									mobidb-lite (MOBIDB_LITE); mobidb-lite (MOBIDB_LITE); PTHR36801 (PANTHER); NON_CYTOPLASMIC_DOMAIN (PHOBIUS); SIGNAL_PEPTIDE_C_REGION (PHOBIUS); SIGNAL_PEPTIDE_N_REGION (PHOBIUS); SIGNAL_PEPTIDE_H_REGION (PHOBIUS); SIGNAL_PEPTIDE (PHOBIUS); SignalP-TM (SIGNALP_GRAM_POSITIVE)	no GO terms	no GO terms
TRUE	[INTERPRO, BLASTED, MAPPED, ANNOTATED]	C3L33_21784-RA	NIPA9_ARATHProbable magnesium transporter NIPA9 OS=Arabidopsis thaliana GN=At5g11960 PE=2 SV=1	340	1	2.08364e-129	72.91	3	F:GO:0015095; P:GO:0015693; C:GO:0016021	F:magnesium ion transmembrane transporter activity; P:magnesium ion transport; C:integral component of membrane			IPR008521 (PFAM); PTHR12570:SF9 (PANTHER); IPR008521 (PANTHER); TRANSMEMBRANE (PHOBIUS); NON_CYTOPLASMIC_DOMAIN (PHOBIUS); NON_CYTOPLASMIC_DOMAIN (PHOBIUS); CYTOPLASMIC_DOMAIN (PHOBIUS); NON_CYTOPLASMIC_DOMAIN (PHOBIUS); TRANSMEMBRANE (PHOBIUS); TRANSMEMBRANE (PHOBIUS); TRANSMEMBRANE (PHOBIUS); CYTOPLASMIC_DOMAIN (PHOBIUS); CYTOPLASMIC_DOMAIN (PHOBIUS); TRANSMEMBRANE (PHOBIUS); CYTOPLASMIC_DOMAIN…	F:GO:0015095; P:GO:0015693; C:GO:0016021	F:magnesium ion transmembrane transporter activity; P:magnesium ion transport; C:integral component of membrane
TRUE	[INTERPRO, BLASTED, MAPPED, ANNOTATED]	C3L33_21781-RA	IQM1_ARATHIQ domain-containing protein IQM1 OS=Arabidopsis thaliana GN=IQM1 PE=1 SV=1	495	1	0	77.57	4	F:GO:0005516; C:GO:0005634; C:GO:0005737; P:GO:0010119	F:calmodulin binding; C:nucleus; C:cytoplasm; P:regulation of stomatal movement			IPR029039 (G3DSA:3.40.50.GENE3D); PTHR31250 (PANTHER); PTHR31250:SF25 (PANTHER); PTHR31250:SF25 (PANTHER); SIGNAL_PEPTIDE_C_REGION (PHOBIUS); NON_CYTOPLASMIC_DOMAIN (PHOBIUS); SIGNAL_PEPTIDE (PHOBIUS); SIGNAL_PEPTIDE_H_REGION (PHOBIUS); SIGNAL_PEPTIDE_N_REGION (PHOBIUS); SignalP-noTM (SIGNALP_EUK)	no GO terms	no GO terms
TRUE	[INTERPRO, BLASTED, MAPPED, ANNOTATED]	C3L33_21779-RA	IQD1_ARATHProtein IQ-DOMAIN 1 OS=Arabidopsis thaliana GN=IQD1 PE=1 SV=1	219	1	3.16403e-17	54.93	1	F:GO:0005515	F:protein binding			PTHR32295:SF86 (PANTHER); PTHR32295 (PANTHER); PTHR32295:SF86 (PANTHER); PTHR32295 (PANTHER); IPR000048 (PROSITE_PROFILES)	F:GO:0005515	F:protein binding
TRUE	[INTERPRO, BLASTED, MAPPED, ANNOTATED]	C3L33_21780-RA	IQM1_ARATHIQ domain-containing protein IQM1 OS=Arabidopsis thaliana GN=IQM1 PE=1 SV=1	351	1	1.68459e-63	69.31	4	F:GO:0005516; C:GO:0005634; C:GO:0005737; P:GO:0010119	F:calmodulin binding; C:nucleus; C:cytoplasm; P:regulation of stomatal movement			PTHR31250:SF1 (PANTHER); PTHR31250 (PANTHER); PTHR31250:SF1 (PANTHER)	no GO terms	no GO terms
TRUE	[INTERPRO, BLASTED, MAPPED, ANNOTATED]	C3L33_21786-RA	IF413_TOBACEukaryotic initiation factor 4A-13 (Fragment) OS=Nicotiana tabacum PE=2 SV=1	214	1	1.51223e-96	93.04	2	F:GO:0003676; F:GO:0005524	F:nucleic acid binding; F:ATP binding			IPR011545 (PFAM); G3DSA:3.40.50.300 (GENE3D); PTHR24031 (PANTHER); PTHR24031 (PANTHER); PTHR24031:SF365 (PANTHER); PTHR24031:SF365 (PANTHER); IPR014001 (PROSITE_PROFILES); IPR027417 (SUPERFAMILY)	F:GO:0003676; F:GO:0005524	F:nucleic acid binding; F:ATP binding
TRUE	[INTERPRO, BLASTED, MAPPED, ANNOTATED]	C3L33_23513-RA	AOR_ARATHNADPH-dependent alkenal/one oxidoreductase, chloroplastic OS=Arabidopsis thaliana GN=AOR PE=1 SV=2	144	1	1.57976e-24	68.37	1	P:GO:0055114	P:oxidation-reduction process			IPR013149 (PFAM); G3DSA:3.40.50.720 (GENE3D); PTHR44573 (PANTHER); IPR036291 (SUPERFAMILY)	P:GO:0055114	P:oxidation-reduction process
TRUE	[INTERPRO, BLASTED, MAPPED, ANNOTATED]	C3L33_03911-RA	PP272_ARATHPentatricopeptide repeat-containing protein At3g49170, chloroplastic OS=Arabidopsis thaliana GN=EMB2261 PE=2 SV=1	142	1	4.58044e-11	40.79	1	F:GO:0005515	F:protein binding			IPR002885 (PFAM); IPR011990 (G3DSA:1.25.40.GENE3D); PTHR24015:SF154 (PANTHER); PTHR24015 (PANTHER)	F:GO:0005515	F:protein binding
TRUE	[INTERPRO, BLASTED, MAPPED, ANNOTATED]	C3L33_06267-RA	RHA2B_ARATHE3 ubiquitin-protein ligase RHA2B OS=Arabidopsis thaliana GN=RHA2B PE=1 SV=2	301	1	4.52682e-13	51.35	1	F:GO:0008270	F:zinc ion binding			IPR011016 (SMART); IPR001841 (SMART); IPR001841 (PFAM); IPR013083 (G3DSA:3.30.40.GENE3D); IPR029466 (PFAM); mobidb-lite (MOBIDB_LITE); PTHR14155 (PANTHER); PTHR14155:SF320 (PANTHER); IPR001841 (PROSITE_PROFILES); cd16448 (CDD); SSF57850 (SUPERFAMILY)	F:GO:0008270	F:zinc ion binding
TRUE	[INTERPRO, BLASTED, MAPPED, ANNOTATED]	C3L33_06266-RA	FBL45_ARATHPutative F-box/LRR-repeat protein At3g18150 OS=Arabidopsis thaliana GN=At3g18150 PE=4 SV=2	892	1	8.62043e-36	50	1	F:GO:0005515	F:protein binding			Coil (COILS); Coil (COILS); IPR006566 (PFAM); IPR013101 (PFAM); IPR032675 (G3DSA:3.80.10.GENE3D); SIGNAL_PEPTIDE_C_REGION (PHOBIUS); SIGNAL_PEPTIDE_H_REGION (PHOBIUS); NON_CYTOPLASMIC_DOMAIN (PHOBIUS); SIGNAL_PEPTIDE_N_REGION (PHOBIUS); CYTOPLASMIC_DOMAIN (PHOBIUS); TRANSMEMBRANE (PHOBIUS); NON_CYTOPLASMIC_DOMAIN (PHOBIUS); SIGNAL_PEPTIDE (PHOBIUS); TRANSMEMBRANE (PHOBIUS); SSF52047 (SUPERFAMILY)…	F:GO:0005515	F:protein binding
TRUE	[INTERPRO, NO-BLAST]	C3L33_06269-RA	---NA---	213									PTHR33728 (PANTHER); PTHR33728:SF1 (PANTHER); PTHR33728 (PANTHER); PTHR33728:SF1 (PANTHER); CYTOPLASMIC_DOMAIN (PHOBIUS); TRANSMEMBRANE (PHOBIUS); NON_CYTOPLASMIC_DOMAIN (PHOBIUS); TMhelix (TMHMM)	no GO terms	no GO terms
TRUE	[INTERPRO, NO-BLAST]	C3L33_06268-RA	---NA---	81									PTHR34538 (PANTHER); PTHR34538:SF2 (PANTHER)	no GO terms	no GO terms
TRUE	[INTERPRO, NO-BLAST, ANNOTATED]	C3L33_06272-RA	---NA---	510				1	F:GO:0005515	F:protein binding			Coil (COILS); IPR001487 (SMART); IPR001487 (PFAM); IPR036427 (G3DSA:1.20.920.GENE3D); mobidb-lite (MOBIDB_LITE); PTHR15398 (PANTHER); PTHR15398:SF5 (PANTHER); IPR001487 (PROSITE_PROFILES); cd04369 (CDD); IPR036427 (SUPERFAMILY)	F:GO:0005515	F:protein binding
TRUE	[INTERPRO, BLASTED, MAPPED, ANNOTATED]	C3L33_06275-RA	U89B2_STEREUDP-glycosyltransferase 89B2 OS=Stevia rebaudiana GN=UGT89B2 PE=2 SV=1	620	1	5.51556e-153	66.23	2	P:GO:0008152; F:GO:0016758	P:metabolic process; F:transferase activity, transferring hexosyl groups			IPR002213 (PFAM); G3DSA:3.40.50.2000 (GENE3D); G3DSA:3.40.50.2000 (GENE3D); PTHR11926 (PANTHER); PTHR11926:SF136 (PANTHER); SSF53756 (SUPERFAMILY)	P:GO:0008152; F:GO:0016758	P:metabolic process; F:transferase activity, transferring hexosyl groups
TRUE	[INTERPRO, BLASTED, MAPPED, ANNOTATED]	C3L33_06271-RA	KTNB1_ARATHKatanin p80 WD40 repeat-containing subunit B1 homolog OS=Arabidopsis thaliana GN=At5g23430 PE=2 SV=3	809	1	1.54345e-131	75.63	3	F:GO:0008017; C:GO:0008352; P:GO:0051013	F:microtubule binding; C:katanin complex; P:microtubule severing			IPR020472 (PRINTS); IPR001680 (SMART); IPR028021 (PFAM); IPR015943 (G3DSA:2.130.10.GENE3D); IPR015943 (G3DSA:2.130.10.GENE3D); IPR015943 (G3DSA:2.130.10.GENE3D); IPR001680 (PFAM); mobidb-lite (MOBIDB_LITE); mobidb-lite (MOBIDB_LITE); mobidb-lite (MOBIDB_LITE); PTHR19845 (PANTHER); PTHR19845:SF5 (PANTHER); IPR019775 (PROSITE_PATTERNS); CYTOPLASMIC_DOMAIN (PHOBIUS); NON_CYTOPLASMIC_DOMAIN (PHOBIUS)…	F:GO:0005515; F:GO:0008017; C:GO:0008352; P:GO:0051013	F:protein binding; F:microtubule binding; C:katanin complex; P:microtubule severing
TRUE	[INTERPRO, NO-BLAST]	C3L33_06273-RA	---NA---	435									IPR007877 (PFAM); IPR007877 (PANTHER); PTHR31210:SF11 (PANTHER); CYTOPLASMIC_DOMAIN (PHOBIUS); TRANSMEMBRANE (PHOBIUS); CYTOPLASMIC_DOMAIN (PHOBIUS); TRANSMEMBRANE (PHOBIUS); NON_CYTOPLASMIC_DOMAIN (PHOBIUS); TMhelix (TMHMM); TMhelix (TMHMM); TMhelix (TMHMM)	no GO terms	no GO terms
TRUE	[INTERPRO, BLASTED, MAPPED, ANNOTATED]	C3L33_06270-RA	SRF3_ARATHProtein STRUBBELIG-RECEPTOR FAMILY 3 OS=Arabidopsis thaliana GN=SRF3 PE=2 SV=1	547	1	9.23048e-154	59.29	3	F:GO:0004672; F:GO:0005524; P:GO:0006468	F:protein kinase activity; F:ATP binding; P:protein phosphorylation			IPR001245 (PFAM); G3DSA:3.30.200.20 (GENE3D); G3DSA:1.10.510.10 (GENE3D); mobidb-lite (MOBIDB_LITE); mobidb-lite (MOBIDB_LITE); PTHR27001 (PANTHER); PTHR27001:SF91 (PANTHER); PTHR27001:SF91 (PANTHER); PTHR27001 (PANTHER); CYTOPLASMIC_DOMAIN (PHOBIUS); NON_CYTOPLASMIC_DOMAIN (PHOBIUS); TRANSMEMBRANE (PHOBIUS); IPR000719 (PROSITE_PROFILES); SSF101447 (SUPERFAMILY); IPR011009 (SUPERFAMILY); TMhelix …	F:GO:0004672; F:GO:0005524; P:GO:0006468	F:protein kinase activity; F:ATP binding; P:protein phosphorylation
TRUE	[INTERPRO, BLASTED, MAPPED, ANNOTATED]	C3L33_06274-RA	SCAM3_ARATHSecretory carrier-associated membrane protein 3 OS=Arabidopsis thaliana GN=SCAMP3 PE=1 SV=1	221	1	3.56923e-71	59.7	2	P:GO:0015031; C:GO:0016021	P:protein transport; C:integral component of membrane			Coil (COILS); IPR007273 (PFAM); IPR007273 (PANTHER); IPR007273 (PANTHER); PTHR10687:SF25 (PANTHER); PTHR10687:SF25 (PANTHER); PTHR10687:SF25 (PANTHER); CYTOPLASMIC_DOMAIN (PHOBIUS); CYTOPLASMIC_DOMAIN (PHOBIUS); TRANSMEMBRANE (PHOBIUS); NON_CYTOPLASMIC_DOMAIN (PHOBIUS); TRANSMEMBRANE (PHOBIUS); TRANSMEMBRANE (PHOBIUS); TRANSMEMBRANE (PHOBIUS); NON_CYTOPLASMIC_DOMAIN (PHOBIUS); CYTOPLASMIC_DOMAIN …	P:GO:0015031; C:GO:0016021	P:protein transport; C:integral component of membrane
TRUE	[INTERPRO, BLASTED, MAPPED, ANNOTATED]	C3L33_06277-RA	GDL43_ARATHGDSL esterase/lipase At2g31540 OS=Arabidopsis thaliana GN=At2g31540 PE=2 SV=1	380	1	6.85809e-98	70.07	2	P:GO:0006629; F:GO:0016298	P:lipid metabolic process; F:lipase activity			IPR036514 (G3DSA:3.40.50.GENE3D); IPR001087 (PFAM); PTHR22835 (PANTHER); PTHR22835:SF152 (PANTHER); IPR008265 (PROSITE_PATTERNS); SIGNAL_PEPTIDE_H_REGION (PHOBIUS); NON_CYTOPLASMIC_DOMAIN (PHOBIUS); SIGNAL_PEPTIDE_C_REGION (PHOBIUS); SIGNAL_PEPTIDE (PHOBIUS); SIGNAL_PEPTIDE_N_REGION (PHOBIUS); IPR035669 (CDD); SignalP-TM (SIGNALP_EUK); TMhelix (TMHMM)	P:GO:0006629; F:GO:0016298; F:GO:0016788	P:lipid metabolic process; F:lipase activity; F:hydrolase activity, acting on ester bonds
TRUE	[INTERPRO, BLASTED, MAPPED]	C3L33_06285-RA	T184C_PONABTransmembrane protein 184C OS=Pongo abelii GN=TMEM184C PE=2 SV=1	347	1	9.25588e-25	47.6	2	C:GO:0016020; C:GO:0016021	C:membrane; C:integral component of membrane			IPR005178 (PFAM); IPR005178 (PANTHER); PTHR23423:SF15 (PANTHER); TRANSMEMBRANE (PHOBIUS); NON_CYTOPLASMIC_DOMAIN (PHOBIUS); NON_CYTOPLASMIC_DOMAIN (PHOBIUS); TRANSMEMBRANE (PHOBIUS); TRANSMEMBRANE (PHOBIUS); NON_CYTOPLASMIC_DOMAIN (PHOBIUS); CYTOPLASMIC_DOMAIN (PHOBIUS); TRANSMEMBRANE (PHOBIUS); TRANSMEMBRANE (PHOBIUS); TRANSMEMBRANE (PHOBIUS); CYTOPLASMIC_DOMAIN (PHOBIUS); NON_CYTOPLASMIC_DOMAIN…	no GO terms	no GO terms
TRUE	[INTERPRO, NO-BLAST]	C3L33_06279-RA	---NA---	65									mobidb-lite (MOBIDB_LITE)	no GO terms	no GO terms
TRUE	[INTERPRO, BLASTED, MAPPED, ANNOTATED]	C3L33_06283-RA	QORX_HUMANQuinone oxidoreductase PIG3 OS=Homo sapiens GN=TP53I3 PE=1 SV=2	341	1	2.30168e-66	54.96	2	F:GO:0016491; P:GO:0055114	F:oxidoreductase activity; P:oxidation-reduction process			IPR020843 (SMART); G3DSA:3.90.180.10 (GENE3D); G3DSA:3.40.50.720 (GENE3D); IPR013149 (PFAM); IPR014189 (TIGRFAM); PTHR43006:SF7 (PANTHER); PTHR43006:SF7 (PANTHER); PTHR43006 (PANTHER); IPR014189 (CDD); IPR011032 (SUPERFAMILY); IPR036291 (SUPERFAMILY)	F:GO:0016491; P:GO:0055114	F:oxidoreductase activity; P:oxidation-reduction process
TRUE	[INTERPRO, BLASTED, MAPPED, ANNOTATED]	C3L33_06282-RA	QORX_HUMANQuinone oxidoreductase PIG3 OS=Homo sapiens GN=TP53I3 PE=1 SV=2	357	1	2.79896e-77	57.38	2	F:GO:0016491; P:GO:0055114	F:oxidoreductase activity; P:oxidation-reduction process			IPR020843 (SMART); IPR013149 (PFAM); IPR013154 (PFAM); G3DSA:3.40.50.720 (GENE3D); G3DSA:3.90.180.10 (GENE3D); IPR014189 (TIGRFAM); PTHR43006 (PANTHER); PTHR43006:SF7 (PANTHER); IPR014189 (CDD); IPR036291 (SUPERFAMILY); IPR011032 (SUPERFAMILY)	F:GO:0016491; P:GO:0055114	F:oxidoreductase activity; P:oxidation-reduction process
TRUE	[INTERPRO, BLASTED, MAPPED, ANNOTATED]	C3L33_06278-RA	IDN2_ARATHProtein INVOLVED IN DE NOVO 2 OS=Arabidopsis thaliana GN=IDN2 PE=1 SV=1	207	1	3.23368e-45	66.85	1	P:GO:0031047	P:gene silencing by RNA			IPR005380 (PFAM); IPR038588 (G3DSA:3.30.70.GENE3D); PTHR21596:SF23 (PANTHER); PTHR21596 (PANTHER); IPR005380 (CDD)	P:GO:0031047	P:gene silencing by RNA
TRUE	[INTERPRO, BLASTED, MAPPED, ANNOTATED]	C3L33_06276-RA	DPNPH_ARATHPAP-specific phosphatase HAL2-like OS=Arabidopsis thaliana GN=AHL PE=2 SV=1	380	1	3.5932e-143	71.87	1	P:GO:0046854	P:phosphatidylinositol phosphorylation			IPR000760 (PRINTS); IPR000760 (PFAM); G3DSA:3.40.190.80 (GENE3D); G3DSA:3.30.540.10 (GENE3D); PTHR43200 (PANTHER); PTHR43200 (PANTHER); PTHR43200:SF5 (PANTHER); PTHR43200:SF5 (PANTHER); IPR020583 (PROSITE_PATTERNS); IPR020550 (PROSITE_PATTERNS); cd01517 (CDD); SSF56655 (SUPERFAMILY)	P:GO:0046854	P:phosphatidylinositol phosphorylation
TRUE	[INTERPRO, BLASTED, MAPPED, ANNOTATED]	C3L33_06284-RA	BGAL8_ARATHBeta-galactosidase 8 OS=Arabidopsis thaliana GN=BGAL8 PE=2 SV=2	759	1	0	61.47	3	F:GO:0004553; P:GO:0005975; F:GO:0030246	F:hydrolase activity, hydrolyzing O-glycosyl compounds; P:carbohydrate metabolic process; F:carbohydrate binding			IPR001944 (PRINTS); G3DSA:2.60.120.740 (GENE3D); IPR031330 (PFAM); G3DSA:3.20.20.80 (GENE3D); IPR000922 (PFAM); IPR001944 (PANTHER); PTHR23421:SF72 (PANTHER); IPR001944 (PANTHER); PTHR23421:SF72 (PANTHER); PTHR23421:SF72 (PANTHER); IPR019801 (PROSITE_PATTERNS); NON_CYTOPLASMIC_DOMAIN (PHOBIUS); SIGNAL_PEPTIDE_N_REGION (PHOBIUS); SIGNAL_PEPTIDE_C_REGION (PHOBIUS); TRANSMEMBRANE (PHOBIUS); SIGNAL_P…	F:GO:0004553; P:GO:0005975; F:GO:0030246	F:hydrolase activity, hydrolyzing O-glycosyl compounds; P:carbohydrate metabolic process; F:carbohydrate binding
TRUE	[INTERPRO, BLASTED, MAPPED, ANNOTATED]	C3L33_06280-RA	ENDO1_ARATHEndonuclease 1 OS=Arabidopsis thaliana GN=ENDO1 PE=1 SV=1	251	1	8.10127e-83	73.27	3	F:GO:0003676; F:GO:0004519; P:GO:0006308	F:nucleic acid binding; F:endonuclease activity; P:DNA catabolic process			IPR008947 (G3DSA:1.10.575.GENE3D); IPR003154 (PFAM); PTHR33146:SF4 (PANTHER); IPR003154 (PANTHER); PTHR33146:SF4 (PANTHER); NON_CYTOPLASMIC_DOMAIN (PHOBIUS); SIGNAL_PEPTIDE_C_REGION (PHOBIUS); SIGNAL_PEPTIDE_H_REGION (PHOBIUS); SIGNAL_PEPTIDE_N_REGION (PHOBIUS); SIGNAL_PEPTIDE (PHOBIUS); IPR003154 (CDD); IPR008947 (SUPERFAMILY)	F:GO:0003676; F:GO:0004519; P:GO:0006308; F:GO:0016788	F:nucleic acid binding; F:endonuclease activity; P:DNA catabolic process; F:hydrolase activity, acting on ester bonds
TRUE	[INTERPRO, BLASTED, MAPPED, ANNOTATED]	C3L33_06281-RA	ENDO4_ARATHEndonuclease 4 OS=Arabidopsis thaliana GN=ENDO4 PE=3 SV=1	370	1	1.17231e-113	59.95	3	F:GO:0003676; F:GO:0004519; P:GO:0006308	F:nucleic acid binding; F:endonuclease activity; P:DNA catabolic process			IPR003154 (PFAM); IPR008947 (G3DSA:1.10.575.GENE3D); IPR003154 (PANTHER); PTHR33146:SF2 (PANTHER); PTHR33146:SF2 (PANTHER); NON_CYTOPLASMIC_DOMAIN (PHOBIUS); CYTOPLASMIC_DOMAIN (PHOBIUS); TRANSMEMBRANE (PHOBIUS); TRANSMEMBRANE (PHOBIUS); NON_CYTOPLASMIC_DOMAIN (PHOBIUS); IPR003154 (CDD); SignalP-noTM (SIGNALP_EUK); IPR008947 (SUPERFAMILY); IPR008947 (SUPERFAMILY); TMhelix (TMHMM)	F:GO:0003676; F:GO:0004519; P:GO:0006308; F:GO:0016788	F:nucleic acid binding; F:endonuclease activity; P:DNA catabolic process; F:hydrolase activity, acting on ester bonds
TRUE	[INTERPRO, BLASTED, MAPPED, ANNOTATED]	C3L33_06292-RA	CB60C_ARATHCalmodulin-binding protein 60 C OS=Arabidopsis thaliana GN=CBP60C PE=2 SV=1	487	1	1.15567e-90	89.01	2	F:GO:0005516; P:GO:0006950	F:calmodulin binding; P:response to stress			IPR012416 (PFAM); mobidb-lite (MOBIDB_LITE); PTHR31713:SF33 (PANTHER); PTHR31713 (PANTHER); PTHR31713:SF33 (PANTHER); PTHR31713:SF33 (PANTHER); PTHR31713 (PANTHER)	F:GO:0005516; P:GO:0006950	F:calmodulin binding; P:response to stress
TRUE	[INTERPRO, BLASTED, MAPPED, ANNOTATED]	C3L33_06289-RA	VP282_ARATHVacuolar protein sorting-associated protein 28 homolog 2 OS=Arabidopsis thaliana GN=VPS28-2 PE=1 SV=2	167	1	2.57241e-94	90.18	2	C:GO:0000813; P:GO:0032509	C:ESCRT I complex; P:endosome transport via multivesicular body sorting pathway			IPR007143 (PIRSF); IPR037206 (G3DSA:1.20.120.GENE3D); IPR038358 (G3DSA:1.20.1440.GENE3D); IPR007143 (PFAM); IPR007143 (PANTHER); IPR017898 (PROSITE_PROFILES); IPR017899 (PROSITE_PROFILES); IPR037202 (SUPERFAMILY); IPR037206 (SUPERFAMILY)	C:GO:0000813; P:GO:0032509	C:ESCRT I complex; P:endosome transport via multivesicular body sorting pathway
TRUE	[INTERPRO, BLASTED, MAPPED, ANNOTATED]	C3L33_06286-RA	AGD5_ARATHProbable ADP-ribosylation factor GTPase-activating protein AGD5 OS=Arabidopsis thaliana GN=AGD5 PE=1 SV=1	379	1	1.42236e-76	53.61	1	F:GO:0005096	F:GTPase activator activity			IPR001164 (PRINTS); IPR001164 (SMART); IPR001164 (PFAM); IPR038508 (G3DSA:3.30.40.GENE3D); mobidb-lite (MOBIDB_LITE); mobidb-lite (MOBIDB_LITE); PTHR23180:SF160 (PANTHER); PTHR23180 (PANTHER); IPR001164 (PROSITE_PROFILES); IPR037278 (SUPERFAMILY)	F:GO:0005096	F:GTPase activator activity
TRUE	[INTERPRO, BLASTED, MAPPED, ANNOTATED]	C3L33_06294-RA	MYO2_ARATHMyosin-2 OS=Arabidopsis thaliana GN=VIII-2 PE=2 SV=1	215	1	3.64862e-17	50.66	1	F:GO:0005515	F:protein binding			Coil (COILS); IPR000048 (SMART); IPR000048 (PFAM); G3DSA:1.20.5.190 (GENE3D); PTHR13140:SF702 (PANTHER); PTHR13140 (PANTHER); IPR000048 (PROSITE_PROFILES); IPR000048 (PROSITE_PROFILES); IPR027417 (SUPERFAMILY)	F:GO:0005515	F:protein binding
TRUE	[INTERPRO, NO-BLAST]	C3L33_06287-RA	---NA---	180									IPR008480 (PFAM); mobidb-lite (MOBIDB_LITE)	no GO terms	no GO terms
TRUE	[INTERPRO, BLASTED, MAPPED, ANNOTATED]	C3L33_06290-RA	SY124_ARATHSyntaxin-124 OS=Arabidopsis thaliana GN=SYP124 PE=2 SV=1	280	1	1.39729e-157	87.99	4	F:GO:0005484; P:GO:0006886; C:GO:0016020; P:GO:0016192	F:SNAP receptor activity; P:intracellular protein transport; C:membrane; P:vesicle-mediated transport			Coil (COILS); Coil (COILS); IPR006011 (SMART); IPR000727 (SMART); IPR006011 (PFAM); IPR000727 (PFAM); G3DSA:1.20.58.70 (GENE3D); PTHR19957:SF198 (PANTHER); PTHR19957 (PANTHER); IPR006012 (PROSITE_PATTERNS); IPR000727 (PROSITE_PROFILES); cd15848 (CDD); cd00179 (CDD); IPR010989 (SUPERFAMILY)	F:GO:0005484; P:GO:0006886; C:GO:0016020; P:GO:0016192	F:SNAP receptor activity; P:intracellular protein transport; C:membrane; P:vesicle-mediated transport
TRUE	[INTERPRO, BLASTED, MAPPED, ANNOTATED]	C3L33_06288-RA	SYF1_MOUSEPre-mRNA-splicing factor SYF1 OS=Mus musculus GN=Xab2 PE=1 SV=1	548	1	1.58065e-174	61.68	2	F:GO:0005515; P:GO:0006396	F:protein binding; P:RNA processing			IPR003107 (SMART); IPR011990 (G3DSA:1.25.40.GENE3D); IPR011990 (G3DSA:1.25.40.GENE3D); mobidb-lite (MOBIDB_LITE); PTHR11246 (PANTHER); PTHR11246:SF5 (PANTHER); IPR011990 (SUPERFAMILY); IPR011990 (SUPERFAMILY); IPR011990 (SUPERFAMILY); IPR011990 (SUPERFAMILY)	F:GO:0005515; P:GO:0006396	F:protein binding; P:RNA processing
TRUE	[INTERPRO, BLASTED, MAPPED, ANNOTATED]	C3L33_06293-RA	APC4_ARATHAnaphase-promoting complex subunit 4 OS=Arabidopsis thaliana GN=APC4 PE=2 SV=2	717	1	0	66.27	4	F:GO:0005515; C:GO:0005680; P:GO:0030071; P:GO:0031145	F:protein binding; C:anaphase-promoting complex; P:regulation of mitotic metaphase/anaphase transition; P:anaphase-promoting complex-dependent catabolic process			IPR001680 (SMART); IPR024790 (PFAM); IPR024977 (PFAM); IPR024789 (PANTHER); IPR036322 (SUPERFAMILY)	F:GO:0005515; C:GO:0005680; P:GO:0030071; P:GO:0031145	F:protein binding; C:anaphase-promoting complex; P:regulation of mitotic metaphase/anaphase transition; P:anaphase-promoting complex-dependent catabolic process
TRUE	[INTERPRO, BLASTED]	C3L33_06299-RA	FB351_ARATHProbable F-box protein At1g60180 OS=Arabidopsis thaliana GN=At1g60180 PE=4 SV=1	302	1	9.4452e-06	52.43						mobidb-lite (MOBIDB_LITE)	no GO terms	no GO terms
TRUE	[INTERPRO, BLASTED, ANNOTATED]	C3L33_06296-RA	FB50_ARATHPutative F-box protein At1g49610 OS=Arabidopsis thaliana GN=At1g49610 PE=4 SV=2	258	1	6.23567e-26	49.14	1	F:GO:0005515	F:protein binding			IPR032675 (G3DSA:3.80.10.GENE3D); PTHR44765 (PANTHER); IPR001810 (PROSITE_PROFILES); IPR036047 (SUPERFAMILY); SSF52047 (SUPERFAMILY)	F:GO:0005515	F:protein binding
TRUE	[INTERPRO, BLASTED, ANNOTATED]	C3L33_06295-RA	FB50_ARATHPutative F-box protein At1g49610 OS=Arabidopsis thaliana GN=At1g49610 PE=4 SV=2	251	1	1.36981e-25	55.79	1	F:GO:0005515	F:protein binding			IPR001810 (SMART); IPR032675 (G3DSA:3.80.10.GENE3D); mobidb-lite (MOBIDB_LITE); PTHR44765 (PANTHER); IPR001810 (PROSITE_PROFILES); SSF52047 (SUPERFAMILY); IPR036047 (SUPERFAMILY)	F:GO:0005515	F:protein binding
TRUE	[INTERPRO, NO-BLAST]	C3L33_06297-RA	---NA---	135									CYTOPLASMIC_DOMAIN (PHOBIUS); TRANSMEMBRANE (PHOBIUS); TRANSMEMBRANE (PHOBIUS); CYTOPLASMIC_DOMAIN (PHOBIUS); NON_CYTOPLASMIC_DOMAIN (PHOBIUS); TMhelix (TMHMM)	no GO terms	no GO terms
TRUE	[INTERPRO, BLASTED, MAPPED, ANNOTATED]	C3L33_06300-RA	FBL80_ARATHPutative F-box/LRR-repeat protein At5g02930 OS=Arabidopsis thaliana GN=At5g02930 PE=4 SV=1	449	1	2.79949e-38	45.68	1	F:GO:0005515	F:protein binding			IPR001810 (SMART); IPR006566 (SMART); IPR032675 (G3DSA:3.80.10.GENE3D); IPR001810 (PFAM); IPR013101 (PFAM); IPR006566 (PFAM); PTHR44765 (PANTHER); IPR001810 (PROSITE_PROFILES); SSF52047 (SUPERFAMILY); IPR036047 (SUPERFAMILY)	F:GO:0005515	F:protein binding
TRUE	[INTERPRO, BLASTED, MAPPED, ANNOTATED]	C3L33_06298-RA	FBL45_ARATHPutative F-box/LRR-repeat protein At3g18150 OS=Arabidopsis thaliana GN=At3g18150 PE=4 SV=2	355	1	2.39391e-20	42.4	1	F:GO:0005515	F:protein binding			PTHR44765 (PANTHER); CYTOPLASMIC_DOMAIN (PHOBIUS); TRANSMEMBRANE (PHOBIUS); NON_CYTOPLASMIC_DOMAIN (PHOBIUS); IPR036047 (SUPERFAMILY)	F:GO:0005515	F:protein binding
TRUE	[INTERPRO, BLASTED]	C3L33_06307-RA	FB351_ARATHProbable F-box protein At1g60180 OS=Arabidopsis thaliana GN=At1g60180 PE=4 SV=1	556	1	4.73221e-16	44.25						IPR006566 (SMART); IPR006566 (PFAM); PTHR44765 (PANTHER); TRANSMEMBRANE (PHOBIUS); CYTOPLASMIC_DOMAIN (PHOBIUS); NON_CYTOPLASMIC_DOMAIN (PHOBIUS); SSF52047 (SUPERFAMILY); TMhelix (TMHMM)	no GO terms	no GO terms
TRUE	[INTERPRO, BLASTED, MAPPED, ANNOTATED]	C3L33_06309-RA	LEA7_ARATHLate embryogenesis abundant protein 7 OS=Arabidopsis thaliana GN=LEA7 PE=2 SV=1	165	1	1.04464e-08	73.47	4	C:GO:0005829; P:GO:0009414; P:GO:0050821; P:GO:0050826	C:cytosol; P:response to water deprivation; P:protein stabilization; P:response to freezing			mobidb-lite (MOBIDB_LITE); PTHR34191 (PANTHER); PTHR34191:SF1 (PANTHER); NON_CYTOPLASMIC_DOMAIN (PHOBIUS); CYTOPLASMIC_DOMAIN (PHOBIUS); TRANSMEMBRANE (PHOBIUS); TMhelix (TMHMM)	no GO terms	no GO terms
TRUE	[INTERPRO, BLASTED, MAPPED, ANNOTATED]	C3L33_06308-RA	BON3_ARATHProtein BONZAI 3 OS=Arabidopsis thaliana GN=BON3 PE=1 SV=1	139	1	1.52355e-40	57.65	2	F:GO:0005544; P:GO:0060548	F:calcium-dependent phospholipid binding; P:negative regulation of cell death			IPR010734 (PFAM); IPR031116 (PTHR10857:PANTHER); PTHR10857 (PANTHER); IPR031116 (PTHR10857:PANTHER); PTHR10857 (PANTHER)	F:GO:0005544; P:GO:0060548	F:calcium-dependent phospholipid binding; P:negative regulation of cell death
TRUE	[INTERPRO, NO-BLAST]	C3L33_06304-RA	---NA---	363									mobidb-lite (MOBIDB_LITE); PTHR44765 (PANTHER)	no GO terms	no GO terms
TRUE	[INTERPRO, BLASTED, MAPPED, ANNOTATED]	C3L33_06306-RA	FBL80_ARATHPutative F-box/LRR-repeat protein At5g02930 OS=Arabidopsis thaliana GN=At5g02930 PE=4 SV=1	636	1	2.6389e-23	45.54	1	F:GO:0005515	F:protein binding			IPR006566 (SMART); IPR006566 (PFAM); IPR032675 (G3DSA:3.80.10.GENE3D); IPR013101 (PFAM); IPR036047 (SUPERFAMILY); SSF52047 (SUPERFAMILY)	F:GO:0005515	F:protein binding
TRUE	[INTERPRO, BLASTED, ANNOTATED]	C3L33_06303-RA	FB50_ARATHPutative F-box protein At1g49610 OS=Arabidopsis thaliana GN=At1g49610 PE=4 SV=2	600	1	6.67902e-15	40.86	1	F:GO:0005515	F:protein binding			IPR006566 (SMART); IPR006566 (PFAM); mobidb-lite (MOBIDB_LITE); PTHR44765 (PANTHER); IPR036047 (SUPERFAMILY)	F:GO:0005515	F:protein binding
TRUE	[INTERPRO, BLASTED, MAPPED]	C3L33_06305-RA	FBL78_ARATHPutative F-box/LRR-repeat protein At5g02700 OS=Arabidopsis thaliana GN=At5g02700 PE=4 SV=1	181	1	8.74185e-09	45.6	1	P:GO:0008150	P:biological_process			PTHR44765 (PANTHER)	no GO terms	no GO terms
TRUE	[INTERPRO, BLASTED, MAPPED, ANNOTATED]	C3L33_06302-RA	FDL16_ARATHF-box/FBD/LRR-repeat protein At2g26030 OS=Arabidopsis thaliana GN=At2g26030 PE=2 SV=2	319	1	1.04018e-09	67.27	1	F:GO:0005515	F:protein binding			IPR001810 (PFAM); IPR032675 (G3DSA:3.80.10.GENE3D); PTHR44765 (PANTHER); IPR001810 (PROSITE_PROFILES); IPR036047 (SUPERFAMILY)	F:GO:0005515	F:protein binding
TRUE	[INTERPRO, NO-BLAST]	C3L33_06301-RA	---NA---	125									IPR006566 (SMART); IPR006566 (PFAM)	no GO terms	no GO terms
TRUE	[INTERPRO, BLASTED, ANNOTATED]	C3L33_06311-RA	FBL25_ARATHF-box/LRR-repeat protein 25 OS=Arabidopsis thaliana GN=FBL25 PE=2 SV=1	377	1	9.99982e-19	49.56	1	F:GO:0005515	F:protein binding			IPR032675 (G3DSA:3.80.10.GENE3D); mobidb-lite (MOBIDB_LITE); PTHR44765 (PANTHER); SSF52047 (SUPERFAMILY); IPR036047 (SUPERFAMILY)	F:GO:0005515	F:protein binding
TRUE	[INTERPRO, BLASTED, MAPPED, ANNOTATED]	C3L33_06310-RA	BON1_ARATHProtein BONZAI 1 OS=Arabidopsis thaliana GN=BON1 PE=1 SV=2	160	1	2.78841e-32	57.3	2	F:GO:0005544; P:GO:0060548	F:calcium-dependent phospholipid binding; P:negative regulation of cell death			IPR010734 (PFAM); PTHR10857 (PANTHER); IPR031116 (PTHR10857:PANTHER); IPR036465 (SUPERFAMILY)	F:GO:0005544; P:GO:0060548	F:calcium-dependent phospholipid binding; P:negative regulation of cell death
TRUE	[INTERPRO, BLASTED, MAPPED, ANNOTATED]	C3L33_06313-RA	ASIL2_ARATHTrihelix transcription factor ASIL2 OS=Arabidopsis thaliana GN=ASIL2 PE=1 SV=1	339	1	4.10023e-12	55.36	4	F:GO:0005515; P:GO:0009793; P:GO:0010431; F:GO:0043565	F:protein binding; P:embryo development ending in seed dormancy; P:seed maturation; F:sequence-specific DNA binding			IPR006578 (SMART); PF13837 (PFAM); mobidb-lite (MOBIDB_LITE); mobidb-lite (MOBIDB_LITE); PTHR31307:SF3 (PANTHER); PTHR31307 (PANTHER); IPR017877 (PROSITE_PROFILES)	no GO terms	no GO terms
TRUE	[INTERPRO, NO-BLAST]	C3L33_06312-RA	---NA---	169									IPR026961 (PFAM); PTHR45354 (PANTHER); CYTOPLASMIC_DOMAIN (PHOBIUS); CYTOPLASMIC_DOMAIN (PHOBIUS); TRANSMEMBRANE (PHOBIUS); TRANSMEMBRANE (PHOBIUS); TRANSMEMBRANE (PHOBIUS); NON_CYTOPLASMIC_DOMAIN (PHOBIUS); NON_CYTOPLASMIC_DOMAIN (PHOBIUS); TMhelix (TMHMM); TMhelix (TMHMM)	no GO terms	no GO terms
TRUE	[INTERPRO, NO-BLAST, ANNOTATED]	C3L33_23212-RA	---NA---	75				2	P:GO:0006508; F:GO:0008234	P:proteolysis; F:cysteine-type peptidase activity			IPR003653 (PFAM); G3DSA:3.30.310.130 (GENE3D); IPR038765 (SUPERFAMILY)	P:GO:0006508; F:GO:0008234	P:proteolysis; F:cysteine-type peptidase activity
TRUE	[INTERPRO, BLASTED, MAPPED, ANNOTATED]	C3L33_22583-RA	Y5162_ARATHUncharacterized protein At5g41620 OS=Arabidopsis thaliana GN=At5g41620 PE=2 SV=2	469	1	1.19882e-37	64.37	2	C:GO:0005886; C:GO:0009507	C:plasma membrane; C:chloroplast			Coil (COILS); Coil (COILS); Coil (COILS); mobidb-lite (MOBIDB_LITE); mobidb-lite (MOBIDB_LITE); mobidb-lite (MOBIDB_LITE); PTHR31071:SF7 (PANTHER); PTHR31071 (PANTHER)	no GO terms	no GO terms
TRUE	[INTERPRO, NO-BLAST]	C3L33_22584-RA	---NA---	123									mobidb-lite (MOBIDB_LITE)	no GO terms	no GO terms
TRUE	[INTERPRO, NO-BLAST]	C3L33_22954-RA	---NA---	177									no IPS match	no IPS match	no IPS match
TRUE	[INTERPRO, BLASTED, MAPPED, ANNOTATED]	C3L33_13713-RA	MIZ1_ARATHProtein MIZU-KUSSEI 1 OS=Arabidopsis thaliana GN=MIZ1 PE=1 SV=1	266	1	3.24881e-63	74.16	4	C:GO:0005789; P:GO:0009658; P:GO:0010274; C:GO:0032541	C:endoplasmic reticulum membrane; P:chloroplast organization; P:hydrotropism; C:cortical endoplasmic reticulum			Coil (COILS); IPR006460 (PFAM); IPR006460 (TIGRFAM); PTHR31696:SF2 (PANTHER); PTHR31696 (PANTHER)	no GO terms	no GO terms
TRUE	[INTERPRO, BLASTED, MAPPED, ANNOTATED]	C3L33_13712-RA	PHO11_ARATHPhosphate transporter PHO1 homolog 1 OS=Arabidopsis thaliana GN=PHO1-H1 PE=2 SV=1	100	1	1.14794e-19	67.82	4	P:GO:0006817; C:GO:0016020; P:GO:0016036; C:GO:0044464	P:phosphate ion transport; C:membrane; P:cellular response to phosphate starvation; C:cell part			IPR004331 (PFAM); PTHR10783 (PANTHER); PTHR10783:SF35 (PANTHER); TRANSMEMBRANE (PHOBIUS); NON_CYTOPLASMIC_DOMAIN (PHOBIUS); CYTOPLASMIC_DOMAIN (PHOBIUS); IPR004331 (PROSITE_PROFILES)	no GO terms	no GO terms
[truncated: 22,821 more rows]

## Sheet: Suppl Table S3
Supplemental Table S3	Syntenic gene pairs between Rhododendron williamsianum chromosomes
[truncated: 16 more rows]

[truncated: 4 more sheets: Suppl Table S4, Suppl Table S5, Suppl Table S6, Suppl Table S7]
